# Supplementary material for: Comparative Analysis of Erythrocyte Proteomes of Water Buffalo, Dairy Cattle, and Beef Cattle by Shotgun LC-MS/MS
Source: Front Vet Sci. 2019 Oct 18;6:346. doi: 10.3389/fvets.2019.00346 (PMC6813539; doi:10.3389/fvets.2019.00346)
Supplement: Supplementary Table 1 — The detail results of the mass spectrometry (LC-MS/MS). [file Table_1.XLSX]

## Sheet: water buffalo
	Reference	PepCount	UniquePepCount	CoverPercent	MW	PI
	FileScan	Sequence	MH+	Diff(MH+)	Charge	Rank	Score	DeltaScore	ExpectValue	Ions	Reference	DIFF_MODIFIED_CANDIDATE	PI	MissCleavage	Modification	MatchedTIC	NumProteaseTermini	Engine	Tag	Decoy
$1-1	tr|F1MMQ8|F1MMQ8_BOVIN Uncharacterized protein OS=Bos taurus GN=SPTA1 PE=4 SV=2	157	103	0.3787	281552	4.84
	P20170700320_SHUI_NIU,21478	K.ADVVEAWIAEK.E	1230.64	-0.00159	2	1	86.89	0	9.97e-08	0|0	tr|F1MMQ8|F1MMQ8_BOVIN		4.14	0		0	2	MASCOT		T
	P20170700320_SHUI_NIU,22165	K.AENTGVELDDVWELQK.K	1845.89	0.00054	2	1	81.06	0	2.72e-07	0|0	tr|F1MMQ8|F1MMQ8_BOVIN		3.83	0		0	2	MASCOT		T
	P20170700320_SHUI_NIU,8198	K.AFGNSM*QALR.D	1110.54	0.00012	2	1	38.69	0	0.00402	0|0	tr|F1MMQ8|F1MMQ8_BOVIN		9.8	0	15.994919 Oxidation (M)	0	2	MASCOT		T
	P20170700320_SHUI_NIU,23906	K.DDVLTLLSSISK.D	1290.72	-0.00025	2	1	79.31	0	4.18e-07	0|0	tr|F1MMQ8|F1MMQ8_BOVIN		4.21	0		0	2	MASCOT		T
	P20170700320_SHUI_NIU,21983	K.DEYIDFLTDK.E	1258.58	-0.00056	2	1	45.47	0	0.000514	0|0	tr|F1MMQ8|F1MMQ8_BOVIN		3.84	0		0	2	MASCOT		T
	P20170700320_SHUI_NIU,21621	K.DEYIDFLTDKESENIR.S	1986.93	0.00254	2	1	94.32	0	9.45e-09	0|0	tr|F1MMQ8|F1MMQ8_BOVIN		4.02	1		0	2	MASCOT		T
	P20170700320_SHUI_NIU,17241	K.DHEAFLASLTK.A	1231.63	0.00156	3	1	46.8	0	0.00105	0|0	tr|F1MMQ8|F1MMQ8_BOVIN		5.32	0		0	2	MASCOT		T
	P20170700320_SHUI_NIU,17255	K.DHEAFLASLTK.A	1231.63	0.00047	2	1	80.21	0	4.54e-07	0|0	tr|F1MMQ8|F1MMQ8_BOVIN		5.32	0		0	2	MASCOT		T
	P20170700320_SHUI_NIU,6553	K.DLITSK.N	676.388	-0.00069	2	1	33.66	0	0.022	0|0	tr|F1MMQ8|F1MMQ8_BOVIN		5.84	0		0	2	MASCOT		T
	P20170700320_SHUI_NIU,15693	K.DLVSSEALFHSHK.T	1469.74	-0.00019	3	1	60.97	0	3.01e-05	0|0	tr|F1MMQ8|F1MMQ8_BOVIN		5.99	0		0	2	MASCOT		T
	P20170700320_SHUI_NIU,15801	K.DLVSSEALFHSHK.T	1469.74	-0.00062	4	1	30.33	0	0.0342	0|0	tr|F1MMQ8|F1MMQ8_BOVIN		5.99	0		0	2	MASCOT		T
	P20170700320_SHUI_NIU,15813	K.DLVSSEALFHSHK.T	1469.74	-0.00076	2	1	77.98	0	5.87e-07	0|0	tr|F1MMQ8|F1MMQ8_BOVIN		5.99	0		0	2	MASCOT		T
	P20170700320_SHUI_NIU,21622	K.EALVAQGDSGDTLAAIQSLQK.K	2115.09	0.00926	2	1	132.55	0	2.29e-12	0|0	tr|F1MMQ8|F1MMQ8_BOVIN		4.03	0		0	2	MASCOT		T
	P20170700320_SHUI_NIU,5904	K.EAQVTSEDYGK.D	1226.55	0.0012	2	1	38.34	0	0.00242	0|0	tr|F1MMQ8|F1MMQ8_BOVIN		4.14	0		0	2	MASCOT		T
	P20170700320_SHUI_NIU,19142	K.EAQVTSEDYGKDLVSSEALFHSHK.T	2677.27	-0.00015	5	1	34.92	0	0.0102	0|0	tr|F1MMQ8|F1MMQ8_BOVIN		4.87	1		0	2	MASCOT		T
	P20170700320_SHUI_NIU,20742	K.EAWDDLQGLTK.D	1275.62	-0.00238	2	1	49.55	0	0.00108	0|0	tr|F1MMQ8|F1MMQ8_BOVIN		4.03	0		0	2	MASCOT		T
	P20170700320_SHUI_NIU,9095	K.ENLQEALK.F	944.505	0.00113	2	1	49.53	0	0.000543	0|0	tr|F1MMQ8|F1MMQ8_BOVIN		4.53	0		0	2	MASCOT		T
	P20170700320_SHUI_NIU,4448	K.EQLTAER.M	846.432	0.00238	2	1	22.49	0	0.34	0|0	tr|F1MMQ8|F1MMQ8_BOVIN		4.53	0		0	2	MASCOT		T
	P20170700320_SHUI_NIU,4740	K.EQLTAER.M	846.432	0.00016	2	1	44.57	0	0.00222	0|0	tr|F1MMQ8|F1MMQ8_BOVIN		4.53	0		0	2	MASCOT		T
	P20170700320_SHUI_NIU,13073	K.ETGTLESQLEANK.R	1419.7	0.00723	2	1	56.85	0	0.000192	0|0	tr|F1MMQ8|F1MMQ8_BOVIN		4.25	0		0	2	MASCOT		T
	P20170700320_SHUI_NIU,8936	K.ETGTLESQLEANKR.K	1575.8	-9e-05	3	1	39.68	0	0.00548	0|0	tr|F1MMQ8|F1MMQ8_BOVIN		4.79	1		0	2	MASCOT		T
	P20170700320_SHUI_NIU,19358	K.FDEFQMDLK.T	1172.53	0.00111	2	1	31	0	0.0117	0|0	tr|F1MMQ8|F1MMQ8_BOVIN		4.03	0		0	2	MASCOT		T
	P20170700320_SHUI_NIU,19739	K.FDEFQMDLK.T	1172.53	9e-05	2	1	52	0	9.62e-05	0|0	tr|F1MMQ8|F1MMQ8_BOVIN		4.03	0		0	2	MASCOT		T
	P20170700320_SHUI_NIU,18011	K.FYQFLSQAR.D	1159.59	0.00134	2	1	34.24	0	0.0428	0|0	tr|F1MMQ8|F1MMQ8_BOVIN		8.75	0		0	2	MASCOT		T
	P20170700320_SHUI_NIU,21727	K.GLADVQNLLR.K	1098.63	0.00031	2	1	69.58	0	2.46e-06	0|0	tr|F1MMQ8|F1MMQ8_BOVIN		5.84	0		0	2	MASCOT		T
	P20170700320_SHUI_NIU,15586	K.HDDFEEAFTAQEEK.I	1695.71	-0.00043	2	1	105.89	0	1.47e-10	0|0	tr|F1MMQ8|F1MMQ8_BOVIN		4.08	0		0	2	MASCOT		T
	P20170700320_SHUI_NIU,15627	K.HDDFEEAFTAQEEK.I	1695.71	-0.00011	3	1	49.88	0	5.86e-05	0|0	tr|F1MMQ8|F1MMQ8_BOVIN		4.08	0		0	2	MASCOT		T
	P20170700320_SHUI_NIU,16943	K.HEAFLVDLK.A	1071.58	0.00079	2	1	59.74	0	4.45e-05	0|0	tr|F1MMQ8|F1MMQ8_BOVIN		5.32	0		0	2	MASCOT		T
	P20170700320_SHUI_NIU,5320	K.HEIDSYDDR.F	1149.48	0.00111	2	1	52.25	0	2.68e-05	0|0	tr|F1MMQ8|F1MMQ8_BOVIN		4.22	0		0	2	MASCOT		T
	P20170700320_SHUI_NIU,9256	K.HGLLESAVATR.Q	1153.63	0.0021	2	1	56.67	0	7.32e-05	0|0	tr|F1MMQ8|F1MMQ8_BOVIN		6.75	0		0	2	MASCOT		T
	P20170700320_SHUI_NIU,11977	K.HGLLESAVATR.Q	1153.63	-0.00074	2	1	42.31	0	0.00695	0|0	tr|F1MMQ8|F1MMQ8_BOVIN		6.75	0		0	2	MASCOT		T
	P20170700320_SHUI_NIU,12037	K.HQLLETEM*LAR.Q	1356.69	0.00134	3	1	31.77	0	0.025	0|0	tr|F1MMQ8|F1MMQ8_BOVIN		5.4	0	15.994919 Oxidation (M)	0	2	MASCOT		T
	P20170700320_SHUI_NIU,15906	K.HQLLETEMLAR.Q	1340.7	0.0002	2	1	44.2	0	0.00161	0|0	tr|F1MMQ8|F1MMQ8_BOVIN		5.4	0		0	2	MASCOT		T
	P20170700320_SHUI_NIU,15930	K.HQLLETEMLAR.Q	1340.7	-0.00118	3	1	48.35	0	0.000612	0|0	tr|F1MMQ8|F1MMQ8_BOVIN		5.4	0		0	2	MASCOT		T
	P20170700320_SHUI_NIU,5898	K.IQALNEK.I	815.462	-0.00101	2	1	34.09	0	0.0368	0|0	tr|F1MMQ8|F1MMQ8_BOVIN		6	0		0	2	MASCOT		T
	P20170700320_SHUI_NIU,3780	K.ITTIDK.T ! R.ITTLDK.H	690.403	-0.00032	2	1	38.99	0	0.00499	0|0	tr|F1MMQ8|F1MMQ8_BOVIN ! tr|E1BBD2|E1BBD2_BOVIN/tr|L8IRR8|L8IRR8_9CETA		5.84	0		0	2	MASCOT		T
	P20170700320_SHUI_NIU,21480	K.KAENTGVELDDVWELQK.K	1973.98	-0.00028	2	1	121.21	0	3.43e-11	0|0	tr|F1MMQ8|F1MMQ8_BOVIN		4.18	1		0	2	MASCOT		T
	P20170700320_SHUI_NIU,21496	K.KAENTGVELDDVWELQK.K	1973.98	-0.00332	3	1	56.51	0	0.000104	0|0	tr|F1MMQ8|F1MMQ8_BOVIN		4.18	1		0	2	MASCOT		T
	P20170700320_SHUI_NIU,23012	K.KDDVLTLLSSISK.D	1418.81	-1e-05	3	1	79.17	0	2.74e-07	0|0	tr|F1MMQ8|F1MMQ8_BOVIN		5.96	1		0	2	MASCOT		T
	P20170700320_SHUI_NIU,23028	K.KDDVLTLLSSISK.D	1418.81	0.00103	2	1	117.54	0	3.96e-11	0|0	tr|F1MMQ8|F1MMQ8_BOVIN		5.96	1		0	2	MASCOT		T
	P20170700320_SHUI_NIU,14304	K.KFDEFQM*DLK.T	1316.62	0.00318	2	1	33.25	0	0.0107	0|0	tr|F1MMQ8|F1MMQ8_BOVIN		4.56	1	15.994919 Oxidation (M)	0	2	MASCOT		T
	P20170700320_SHUI_NIU,17039	K.KFDEFQMDLK.T	1300.62	0.00027	2	1	58.37	0	3.55e-05	0|0	tr|F1MMQ8|F1MMQ8_BOVIN		4.56	1		0	2	MASCOT		T
	P20170700320_SHUI_NIU,14618	K.KHEAFLVDLK.A	1199.68	0.00097	3	1	30.96	0	0.0372	0|0	tr|F1MMQ8|F1MMQ8_BOVIN		6.75	1		0	2	MASCOT		T
	P20170700320_SHUI_NIU,15180	K.KHEAFLVDLK.A	1199.68	-0.00053	3	1	43.14	0	0.00224	0|0	tr|F1MMQ8|F1MMQ8_BOVIN		6.75	1		0	2	MASCOT		T
	P20170700320_SHUI_NIU,15203	K.KHEAFLVDLK.A	1199.68	-0.0004	2	1	73.7	0	1.97e-06	0|0	tr|F1MMQ8|F1MMQ8_BOVIN		6.75	1		0	2	MASCOT		T
	P20170700320_SHUI_NIU,13676	K.KHQLLETEMLAR.Q	1468.79	-0.00473	3	1	20.8	0	1.21	0|0	tr|F1MMQ8|F1MMQ8_BOVIN		6.76	1		0	2	MASCOT		T
	P20170700320_SHUI_NIU,17493	K.KLEALENDFAVHEIR.V	1783.93	0.00503	3	1	70.39	0	1.16e-05	0|0	tr|F1MMQ8|F1MMQ8_BOVIN		4.83	1		0	2	MASCOT		T
	P20170700320_SHUI_NIU,17716	K.KLEALENDFAVHEIR.V	1783.93	-0.00253	4	1	21.77	0	0.299	0|0	tr|F1MMQ8|F1MMQ8_BOVIN		4.83	1		0	2	MASCOT		T
	P20170700320_SHUI_NIU,17851	K.KLEALENDFAVHEIR.V	1783.93	0.00359	3	1	96.93	0	8.12e-09	0|0	tr|F1MMQ8|F1MMQ8_BOVIN		4.83	1		0	2	MASCOT		T
	P20170700320_SHUI_NIU,18194	K.KLEALENDFAVHEIR.V	1783.93	0.00149	3	1	81.36	0	3.34e-07	0|0	tr|F1MMQ8|F1MMQ8_BOVIN		4.83	1		0	2	MASCOT		T
	P20170700320_SHUI_NIU,18214	K.KLEALENDFAVHEIR.V	1783.93	-0.00084	2	1	142.35	0	8.06e-13	0|0	tr|F1MMQ8|F1MMQ8_BOVIN		4.83	1		0	2	MASCOT		T
	P20170700320_SHUI_NIU,5346	K.LADDEDYK.E	968.421	0.00039	2	1	27.58	0	0.0199	0|0	tr|F1MMQ8|F1MMQ8_BOVIN		3.84	0		0	2	MASCOT		T
	P20170700320_SHUI_NIU,14719	K.LADDEDYKETLNLK.S	1666.82	0.00486	2	1	36.76	0	0.00822	0|0	tr|F1MMQ8|F1MMQ8_BOVIN		4.11	1		0	2	MASCOT		T
	P20170700320_SHUI_NIU,14748	K.LADDEDYKETLNLK.S	1666.82	0.00564	3	1	45.05	0	0.00248	0|0	tr|F1MMQ8|F1MMQ8_BOVIN		4.11	1		0	2	MASCOT		T
	P20170700320_SHUI_NIU,2544	K.LDEASR.Q	690.342	0.00015	2	1	41.24	0	0.00382	0|0	tr|F1MMQ8|F1MMQ8_BOVIN		4.37	0		0	2	MASCOT		T
	P20170700320_SHUI_NIU,19112	K.LEALENDFAVHEIR.V	1655.84	0.00048	3	1	80.39	0	4.13e-07	0|0	tr|F1MMQ8|F1MMQ8_BOVIN		4.4	0		0	2	MASCOT		T
	P20170700320_SHUI_NIU,19114	K.LEALENDFAVHEIR.V	1655.84	-0.0026	2	1	117.43	0	1.95e-10	0|0	tr|F1MMQ8|F1MMQ8_BOVIN		4.4	0		0	2	MASCOT		T
	P20170700320_SHUI_NIU,19596	K.LEALENDFAVHEIR.V	1655.84	-0.00162	3	1	67.97	0	6.93e-06	0|0	tr|F1MMQ8|F1MMQ8_BOVIN		4.4	0		0	2	MASCOT		T
	P20170700320_SHUI_NIU,17136	K.LEDSYHYQVFIR.D	1569.77	0.00586	3	1	23.74	0	0.162	0|0	tr|F1MMQ8|F1MMQ8_BOVIN		5.32	0		0	2	MASCOT		T
	P20170700320_SHUI_NIU,20050	K.LKEAWDDLQGLTK.D	1516.8	-0.00298	3	1	20.81	0	1.2	0|0	tr|F1MMQ8|F1MMQ8_BOVIN		4.56	1		0	2	MASCOT		T
	P20170700320_SHUI_NIU,7916	K.LQASYGYQR.F	1085.54	5e-05	2	1	65.73	0	7.82e-06	0|0	tr|F1MMQ8|F1MMQ8_BOVIN		8.59	0		0	2	MASCOT		T
	P20170700320_SHUI_NIU,6894	K.LSHPSDAAEIQQM*K.E	1570.75	-0.00097	2	1	35.75	0	0.00987	0|0	tr|F1MMQ8|F1MMQ8_BOVIN		5.32	0	15.994919 Oxidation (M)	0	2	MASCOT		T
	P20170700320_SHUI_NIU,8716	K.LSHPSDAAEIQQMK.E	1554.76	-0.00329	2	1	63.46	0	1.86e-05	0|0	tr|F1MMQ8|F1MMQ8_BOVIN		5.32	0		0	2	MASCOT		T
	P20170700320_SHUI_NIU,8733	K.LSHPSDAAEIQQMK.E	1554.76	-0.00028	3	1	32.88	0	0.0207	0|0	tr|F1MMQ8|F1MMQ8_BOVIN		5.32	0		0	2	MASCOT		T
	P20170700320_SHUI_NIU,2632	K.LVAAEHSQTK.A	1083.58	-0.00057	3	1	32.49	0	0.0153	0|0	tr|F1MMQ8|F1MMQ8_BOVIN		6.75	0		0	2	MASCOT		T
	P20170700320_SHUI_NIU,11904	K.M*IEEGHFAAEDVASR.V	1677.75	-0.0001	3	1	38.85	0	0.00184	0|0	tr|F1MMQ8|F1MMQ8_BOVIN		4.4	0	15.994919 Oxidation (M)	0	2	MASCOT		T
	P20170700320_SHUI_NIU,11921	K.M*IEEGHFAAEDVASR.V	1677.75	-0.02743	2	1	52.93	0	0.000364	0|0	tr|F1MMQ8|F1MMQ8_BOVIN		4.4	0	15.994919 Oxidation (M)	0	2	MASCOT		T
	P20170700320_SHUI_NIU,13385	K.MIEEGHFAAEDVASR.V	1661.76	0.00833	3	1	67.15	0	3.06e-06	0|0	tr|F1MMQ8|F1MMQ8_BOVIN		4.4	0		0	2	MASCOT		T
	P20170700320_SHUI_NIU,13386	K.MIEEGHFAAEDVASR.V	1661.76	0.00145	2	1	87.59	0	8.83e-08	0|0	tr|F1MMQ8|F1MMQ8_BOVIN		4.4	0		0	2	MASCOT		T
	P20170700320_SHUI_NIU,13863	K.MIEEGHFAAEDVASR.V	1661.76	0.00182	3	1	49.15	0	0.000215	0|0	tr|F1MMQ8|F1MMQ8_BOVIN		4.4	0		0	2	MASCOT		T
	P20170700320_SHUI_NIU,6805	K.QEILEK.H ! K.QEILEK.S ! R.QELIEK.Q ! R.QELLEK.I ! R.QELLEK.H ! R.QELLEK.Q	759.425	-0.00086	2	1	44.57	0	0.00277	0|0	tr|F1MYG6|F1MYG6_BOVIN/tr|L8HWY3|L8HWY3_9CETA ! tr|F1MNV8|F1MNV8_BOVIN/tr|L8I8E7|L8I8E7_9CETA ! tr|E1BLU0|E1BLU0_BOVIN/tr|L8HYL2|L8HYL2_9CETA ! tr|Q3MHE1|Q3MHE1_BOVIN/tr|L8HKX5|L8HKX5_9CETA ! tr|E1BKZ0|E1BKZ0_BOVIN ! tr|F1MMQ8|F1MMQ8_BOVIN		4.53	0		0	2	MASCOT		T
	P20170700320_SHUI_NIU,7330	K.QKEVNAAWER.L	1230.62	-0.00102	2	1	58.51	0	6.14e-05	0|0	tr|F1MMQ8|F1MMQ8_BOVIN		6.14	1		0	2	MASCOT		T
	P20170700320_SHUI_NIU,7363	K.QKEVNAAWER.L	1230.62	-0.00082	3	1	30.55	0	0.0384	0|0	tr|F1MMQ8|F1MMQ8_BOVIN		6.14	1		0	2	MASCOT		T
	P20170700320_SHUI_NIU,7465	K.REEPGNIIQR.Q	1211.65	0.00133	3	1	27.49	0	0.0697	0|0	tr|F1MMQ8|F1MMQ8_BOVIN		6.14	1		0	2	MASCOT		T
	P20170700320_SHUI_NIU,22352	K.SQLEDDYDFQEFNWK.A	1963.83	0.01013	2	1	82.43	0	1.02e-07	0|0	tr|F1MMQ8|F1MMQ8_BOVIN		3.77	0		0	2	MASCOT		T
	P20170700320_SHUI_NIU,8108	K.SYEDPTNIQGK.Y	1251.59	0.00463	2	1	36.8	0	0.0122	0|0	tr|F1MMQ8|F1MMQ8_BOVIN		4.37	0		0	2	MASCOT		T
	P20170700320_SHUI_NIU,7835	K.TGQEMIDSNHYASDK.V	1695.73	0.00102	3	1	74.89	0	2.68e-07	0|0	tr|F1MMQ8|F1MMQ8_BOVIN		4.53	0		0	2	MASCOT		T
	P20170700320_SHUI_NIU,7836	K.TGQEMIDSNHYASDK.V	1695.73	0.00455	2	1	84.06	0	8.05e-08	0|0	tr|F1MMQ8|F1MMQ8_BOVIN		4.53	0		0	2	MASCOT		T
	P20170700320_SHUI_NIU,22985	K.TNSNDADLTALSTLLAK.Q	1747.91	8e-05	2	1	126.23	0	3.75e-11	0|0	tr|F1MMQ8|F1MMQ8_BOVIN		4.21	0		0	2	MASCOT		T
	P20170700320_SHUI_NIU,16935	K.VETDDHQGFVPAVYVR.K	1831.9	0.00324	2	1	72.21	0	6.31e-06	0|0	tr|F1MMQ8|F1MMQ8_BOVIN		4.54	0		0	2	MASCOT		T
	P20170700320_SHUI_NIU,22731	R.AEQVEGVIILGNTLVER.R	1840.02	0.00731	2	1	69.47	0	9.84e-06	0|0	tr|F1MMQ8|F1MMQ8_BOVIN		4.25	0		0	2	MASCOT		T
	P20170700320_SHUI_NIU,22865	R.AEQVEGVIILGNTLVER.R	1840.02	-0.00131	3	1	38.88	0	0.00344	0|0	tr|F1MMQ8|F1MMQ8_BOVIN		4.25	0		0	2	MASCOT		T
	P20170700320_SHUI_NIU,4443	R.ASPEIEEK.L	902.447	0.00179	2	1	27.97	0	0.0539	0|0	tr|F1MMQ8|F1MMQ8_BOVIN		4.25	0		0	2	MASCOT		T
	P20170700320_SHUI_NIU,4736	R.ASPEIEEK.L	902.447	0.00103	2	1	29.73	0	0.0359	0|0	tr|F1MMQ8|F1MMQ8_BOVIN		4.25	0		0	2	MASCOT		T
	P20170700320_SHUI_NIU,16050	R.DEFPM*LPQR.K	1148.54	0.00054	2	1	28.63	0	0.0416	0|0	tr|F1MMQ8|F1MMQ8_BOVIN		4.37	0	15.994919 Oxidation (M)	0	2	MASCOT		T
	P20170700320_SHUI_NIU,18346	R.DEFPM*LPQR.K	1148.54	0.00134	2	1	26.51	0	0.0666	0|0	tr|F1MMQ8|F1MMQ8_BOVIN		4.37	0	15.994919 Oxidation (M)	0	2	MASCOT		T
	P20170700320_SHUI_NIU,19271	R.DEFPMLPQR.K	1132.55	0.0003	2	1	37.76	0	0.00527	0|0	tr|F1MMQ8|F1MMQ8_BOVIN		4.37	0		0	2	MASCOT		T
	P20170700320_SHUI_NIU,15841	R.DELESAWEQR.K	1262.56	0.00056	2	1	50.05	0	0.000137	0|0	tr|F1MMQ8|F1MMQ8_BOVIN		4	0		0	2	MASCOT		T
	P20170700320_SHUI_NIU,8962	R.DELLVR.R	744.425	0.00033	2	1	35.68	0	0.0196	0|0	tr|F1MMQ8|F1MMQ8_BOVIN		4.37	0		0	2	MASCOT		T
	P20170700320_SHUI_NIU,11430	R.DITGLSEETR.Q	1120.55	0.00202	2	1	27.91	0	0.072	0|0	tr|F1MMQ8|F1MMQ8_BOVIN		4.14	0		0	2	MASCOT		T
	P20170700320_SHUI_NIU,11887	R.DITGLSEETR.Q	1120.55	0.00042	2	1	47.48	0	0.000766	0|0	tr|F1MMQ8|F1MMQ8_BOVIN		4.14	0		0	2	MASCOT		T
	P20170700320_SHUI_NIU,16925	R.DLASAGNLLK.K	1001.56	-0.00036	2	1	35.13	0	0.0158	0|0	tr|F1MMQ8|F1MMQ8_BOVIN		5.84	0		0	2	MASCOT		T
	P20170700320_SHUI_NIU,16576	R.DLIPLGEK.V	884.509	0.00102	2	1	33.27	0	0.0129	0|0	tr|F1MMQ8|F1MMQ8_BOVIN		4.37	0		0	2	MASCOT		T
	P20170700320_SHUI_NIU,21007	R.DLQGVQNLLK.K	1127.64	-0.00074	2	1	57.98	0	5.45e-05	0|0	tr|F1MMQ8|F1MMQ8_BOVIN		5.84	0		0	2	MASCOT		T
	P20170700320_SHUI_NIU,15725	R.DSEQVDSWMSR.Q	1339.56	-0.00016	2	1	43.26	0	0.000255	0|0	tr|F1MMQ8|F1MMQ8_BOVIN		4.03	0		0	2	MASCOT		T
	P20170700320_SHUI_NIU,22917	R.DVTEAIQWIEEK.E	1460.73	-6e-05	2	1	70.05	0	4.11e-06	0|0	tr|F1MMQ8|F1MMQ8_BOVIN		4	0		0	2	MASCOT		T
	P20170700320_SHUI_NIU,22498	R.DYFLDGSLLK.E	1170.6	0.00278	2	1	37.64	0	0.00542	0|0	tr|F1MMQ8|F1MMQ8_BOVIN		4.21	0		0	2	MASCOT		T
	P20170700320_SHUI_NIU,3652	R.EADDTKEQIEK.K	1305.62	9e-05	3	1	43.45	0	0.00131	0|0	tr|F1MMQ8|F1MMQ8_BOVIN		4.18	1		0	2	MASCOT		T
	P20170700320_SHUI_NIU,3653	R.EADDTKEQIEK.K	1305.62	0.00129	2	1	57.14	0	5.69e-05	0|0	tr|F1MMQ8|F1MMQ8_BOVIN		4.18	1		0	2	MASCOT		T
	P20170700320_SHUI_NIU,2909	R.EADDTKEQIEKK.C	1433.71	-0.00127	3	1	38.02	0	0.00693	0|0	tr|F1MMQ8|F1MMQ8_BOVIN		4.51	2		0	2	MASCOT		T
	P20170700320_SHUI_NIU,8633	R.EEPGNIIQR.Q	1055.55	7e-05	2	1	23	0	0.159	0|0	tr|F1MMQ8|F1MMQ8_BOVIN		4.53	0		0	2	MASCOT		T
	P20170700320_SHUI_NIU,4536	R.EQELEKEEAR.Q	1260.61	0.00033	3	1	48.79	0	0.000398	0|0	tr|F1MMQ8|F1MMQ8_BOVIN		4.33	1		0	2	MASCOT		T
	P20170700320_SHUI_NIU,7309	R.ERQEYLVSR.F	1179.61	-0.00021	2	1	60.61	0	4.46e-05	0|0	tr|F1MMQ8|F1MMQ8_BOVIN		6.24	1		0	2	MASCOT		T
	P20170700320_SHUI_NIU,23553	R.EVESLWIELQEATEQK.G	1931.96	-0.00073	3	1	43.22	0	0.00227	0|0	tr|F1MMQ8|F1MMQ8_BOVIN		3.98	0		0	2	MASCOT		T
	P20170700320_SHUI_NIU,7441	R.FEALK.E	607.345	-0.00028	2	1	25.27	0	0.0887	0|0	tr|F1MMQ8|F1MMQ8_BOVIN		6	0		0	2	MASCOT		T
	P20170700320_SHUI_NIU,8665	R.FINVK.K ! R.FLNVK.E	620.377	0.00035	2	1	21.1	0	0.199	0|0	tr|Q32PC7|Q32PC7_BOVIN/tr|L8HT58|L8HT58_9CETA ! tr|F1MMQ8|F1MMQ8_BOVIN		8.75	0		0	2	MASCOT		T
	P20170700320_SHUI_NIU,22896	R.FLSDYDELSGWMEEK.T	1848.8	0.00871	2	1	84.81	0	4.43e-08	0|0	tr|F1MMQ8|F1MMQ8_BOVIN		3.83	0		0	2	MASCOT		T
	P20170700320_SHUI_NIU,7645	R.FNTGIR.D	707.384	0.00027	2	1	33.94	0	0.0164	0|0	tr|F1MMQ8|F1MMQ8_BOVIN		9.75	0		0	2	MASCOT		T
	P20170700320_SHUI_NIU,7336	R.FPEGHFAHEDTK.G	1414.64	0.00188	2	1	67.8	0	2.61e-06	0|0	tr|F1MMQ8|F1MMQ8_BOVIN		5.27	0		0	2	MASCOT		T
	P20170700320_SHUI_NIU,7349	R.FPEGHFAHEDTK.G	1414.64	0.00114	3	1	34.55	0	0.0054	0|0	tr|F1MMQ8|F1MMQ8_BOVIN		5.27	0		0	2	MASCOT		T
	P20170700320_SHUI_NIU,8662	R.GDFNDLR.E	836.39	0.00024	2	1	25.3	0	0.0714	0|0	tr|F1MMQ8|F1MMQ8_BOVIN		4.21	0		0	2	MASCOT		T
	P20170700320_SHUI_NIU,22379	R.GLNYYLPMVEEGEPEPK.F	1964.93	0.0038	2	1	40.52	0	0.00327	0|0	tr|F1MMQ8|F1MMQ8_BOVIN		4.09	0		0	2	MASCOT		T
	P20170700320_SHUI_NIU,22387	R.GLNYYLPMVEEGEPEPK.F	1964.93	0.00452	3	1	44.37	0	0.00135	0|0	tr|F1MMQ8|F1MMQ8_BOVIN		4.09	0		0	2	MASCOT		T
	P20170700320_SHUI_NIU,15916	R.GNCDQAESWMVAR.E	1523.64	-0.00136	2	1	98.37	0	2.22e-09	0|0	tr|F1MMQ8|F1MMQ8_BOVIN		4.37	0		0	2	MASCOT		T
	P20170700320_SHUI_NIU,3424	R.HAALLR.R	680.42	7e-05	2	1	29.28	0	0.0106	0|0	tr|F1MMQ8|F1MMQ8_BOVIN		9.76	0		0	2	MASCOT		T
	P20170700320_SHUI_NIU,3748	R.HAALLR.R	680.42	0.00017	2	1	22.97	0	0.0454	0|0	tr|F1MMQ8|F1MMQ8_BOVIN		9.76	0		0	2	MASCOT		T
	P20170700320_SHUI_NIU,7870	R.HFDENLTGR.L	1088.51	2e-05	2	1	54.23	0	9.46e-05	0|0	tr|F1MMQ8|F1MMQ8_BOVIN		5.32	0		0	2	MASCOT		T
	P20170700320_SHUI_NIU,7912	R.HFDENLTGR.L	1088.51	0.0019	3	1	37.42	0	0.0036	0|0	tr|F1MMQ8|F1MMQ8_BOVIN		5.32	0		0	2	MASCOT		T
	P20170700320_SHUI_NIU,8230	R.HFDENLTGR.L	1088.51	-0.00036	2	1	33.92	0	0.0104	0|0	tr|F1MMQ8|F1MMQ8_BOVIN		5.32	0		0	2	MASCOT		T
	P20170700320_SHUI_NIU,7487	R.KENLQEALK.F	1072.6	-0.00049	2	1	44.22	0	0.00169	0|0	tr|F1MMQ8|F1MMQ8_BOVIN		6.14	1		0	2	MASCOT		T
	P20170700320_SHUI_NIU,8436	R.KHGLLESAVATR.Q	1281.73	-0.00041	3	1	35.58	0	0.00758	0|0	tr|F1MMQ8|F1MMQ8_BOVIN		8.76	1		0	2	MASCOT		T
	P20170700320_SHUI_NIU,8459	R.KHGLLESAVATR.Q	1281.73	-0.00039	2	1	52.73	0	0.000329	0|0	tr|F1MMQ8|F1MMQ8_BOVIN		8.76	1		0	2	MASCOT		T
	P20170700320_SHUI_NIU,18838	R.LDQLVQHWDQLK.E	1522.8	0.00493	2	1	51.93	0	0.000298	0|0	tr|F1MMQ8|F1MMQ8_BOVIN		5.21	0		0	2	MASCOT		T
	P20170700320_SHUI_NIU,18857	R.LDQLVQHWDQLK.E	1522.8	-0.00287	3	1	47.43	0	0.00082	0|0	tr|F1MMQ8|F1MMQ8_BOVIN		5.21	0		0	2	MASCOT		T
	P20170700320_SHUI_NIU,15839	R.LERDELESAWEQR.K	1660.79	0.00026	3	1	44.17	0	0.00124	0|0	tr|F1MMQ8|F1MMQ8_BOVIN		4.25	1		0	2	MASCOT		T
	P20170700320_SHUI_NIU,15840	R.LERDELESAWEQR.K	1660.79	0.00089	2	1	69.92	0	3.23e-06	0|0	tr|F1MMQ8|F1MMQ8_BOVIN		4.25	1		0	2	MASCOT		T
	P20170700320_SHUI_NIU,8621	R.LHGLALQR.Q	907.547	0.00051	2	1	38.6	0	0.00242	0|0	tr|F1MMQ8|F1MMQ8_BOVIN		9.76	0		0	2	MASCOT		T
	P20170700320_SHUI_NIU,8632	R.LHGLALQR.Q	907.547	0.00026	3	1	33.79	0	0.00733	0|0	tr|F1MMQ8|F1MMQ8_BOVIN		9.76	0		0	2	MASCOT		T
	P20170700320_SHUI_NIU,3091	R.LNNIQK.T	729.425	0.00081	2	1	31.11	0	0.0861	0|0	tr|F1MMQ8|F1MMQ8_BOVIN		8.75	0		0	2	MASCOT		T
	P20170700320_SHUI_NIU,12213	R.LSEITDLK.D	918.514	0.00059	2	1	58.75	0	6.93e-05	0|0	tr|F1MMQ8|F1MMQ8_BOVIN		4.37	0		0	2	MASCOT		T
	P20170700320_SHUI_NIU,8757	R.LSEITDLKDK.L	1161.64	0.0074	2	1	36.43	0	0.0282	0|0	tr|F1MMQ8|F1MMQ8_BOVIN		4.56	1		0	2	MASCOT		T
	P20170700320_SHUI_NIU,11076	R.LSESHPDATDDLQSQQLK.L	2011.96	0.00212	3	1	30.5	0	0.029	0|0	tr|F1MMQ8|F1MMQ8_BOVIN		4.22	0		0	2	MASCOT		T
	P20170700320_SHUI_NIU,6265	R.M*QQYVDPR.G	1052.48	-0.00063	2	1	38.71	0	0.00319	0|0	tr|F1MMQ8|F1MMQ8_BOVIN		5.59	0	15.994919 Oxidation (M)	0	2	MASCOT		T
	P20170700320_SHUI_NIU,7578	R.MQQYVDPR.G	1036.49	-0.00069	2	1	33.2	0	0.0162	0|0	tr|F1MMQ8|F1MMQ8_BOVIN		5.59	0		0	2	MASCOT		T
	P20170700320_SHUI_NIU,13743	R.QEQIENQYHSLLHR.A	1794.89	0.0014	4	1	39.51	0	0.00482	0|0	tr|F1MMQ8|F1MMQ8_BOVIN		6	0		0	2	MASCOT		T
	P20170700320_SHUI_NIU,13744	R.QEQIENQYHSLLHR.A	1794.89	-0.00011	3	1	71.35	0	3.11e-06	0|0	tr|F1MMQ8|F1MMQ8_BOVIN		6	0		0	2	MASCOT		T
	P20170700320_SHUI_NIU,13747	R.QEQIENQYHSLLHR.A	1794.89	-0.00039	2	1	92.55	0	2.36e-08	0|0	tr|F1MMQ8|F1MMQ8_BOVIN		6	0		0	2	MASCOT		T
	P20170700320_SHUI_NIU,8333	R.QEYLVSR.F	894.468	-0.00221	2	1	39.23	0	0.00504	0|0	tr|F1MMQ8|F1MMQ8_BOVIN		6	0		0	2	MASCOT		T
	P20170700320_SHUI_NIU,3024	R.QHENFER.D	959.433	0.00048	3	1	31.11	0	0.00763	0|0	tr|F1MMQ8|F1MMQ8_BOVIN		5.4	0		0	2	MASCOT		T
	P20170700320_SHUI_NIU,8412	R.QHSLEEQIQAR.D	1338.68	-0.00172	3	1	34.74	0	0.0132	0|0	tr|F1MMQ8|F1MMQ8_BOVIN		5.4	0		0	2	MASCOT		T
	P20170700320_SHUI_NIU,15477	R.QLLGSAHAVQMFHR.E	1594.83	-0.00084	2	1	68.74	0	7.28e-06	0|0	tr|F1MMQ8|F1MMQ8_BOVIN		9.76	0		0	2	MASCOT		T
	P20170700320_SHUI_NIU,15481	R.QLLGSAHAVQMFHR.E	1594.83	-0.00349	3	1	38.22	0	0.00759	0|0	tr|F1MMQ8|F1MMQ8_BOVIN		9.76	0		0	2	MASCOT		T
	P20170700320_SHUI_NIU,3216	R.RQEVLSR.Y	887.506	0.0002	2	1	31.05	0	0.0875	0|0	tr|F1MMQ8|F1MMQ8_BOVIN		9.6	1		0	2	MASCOT		T
	P20170700320_SHUI_NIU,7539	R.RQHSLEEQIQAR.D	1494.78	0.00198	3	1	46.58	0	0.000931	0|0	tr|F1MMQ8|F1MMQ8_BOVIN		6.76	1		0	2	MASCOT		T
	P20170700320_SHUI_NIU,16776	R.RWEQLLEASEVHR.Q	1652.85	-0.00187	3	1	49.32	0	0.000533	0|0	tr|F1MMQ8|F1MMQ8_BOVIN		5.5	1		0	2	MASCOT		T
	P20170700320_SHUI_NIU,16818	R.RWEQLLEASEVHR.Q	1652.85	0.00024	4	1	46.76	0	0.000976	0|0	tr|F1MMQ8|F1MMQ8_BOVIN		5.5	1		0	2	MASCOT		T
	P20170700320_SHUI_NIU,16849	R.RWEQLLEASEVHR.Q	1652.85	-0.00217	2	1	61.7	0	3.12e-05	0|0	tr|F1MMQ8|F1MMQ8_BOVIN		5.5	1		0	2	MASCOT		T
	P20170700320_SHUI_NIU,3807	R.SLAVM*NDK.V	893.44	-0.00144	2	1	33.79	0	0.0174	0|0	tr|F1MMQ8|F1MMQ8_BOVIN		5.55	0	15.994919 Oxidation (M)	0	2	MASCOT		T
	P20170700320_SHUI_NIU,8210	R.SLAVMNDK.V	877.445	0.00144	2	1	40.72	0	0.0124	0|0	tr|F1MMQ8|F1MMQ8_BOVIN		5.55	0		0	2	MASCOT		T
	P20170700320_SHUI_NIU,12168	R.SLAVWK.S	703.414	0	2	1	33.69	0	0.0248	0|0	tr|F1MMQ8|F1MMQ8_BOVIN		8.47	0		0	2	MASCOT		T
	P20170700320_SHUI_NIU,22381	R.SSDELEDSFQALAEGK.A	1725.78	0.00424	2	1	104.39	0	7.02e-10	0|0	tr|F1MMQ8|F1MMQ8_BOVIN		3.83	0		0	2	MASCOT		T
	P20170700320_SHUI_NIU,14701	R.VQNVCAQGEDILSK.G	1560.77	-0.00267	2	1	66.13	0	9.18e-06	0|0	tr|F1MMQ8|F1MMQ8_BOVIN		4.37	0		0	2	MASCOT		T
	P20170700320_SHUI_NIU,19456	R.VVALYDFEAR.C	1182.62	0.00281	2	1	49	0	0.000471	0|0	tr|F1MMQ8|F1MMQ8_BOVIN		4.37	0		0	2	MASCOT		T
	P20170700320_SHUI_NIU,20154	R.VVALYDFEAR.C	1182.62	-0.00299	2	1	43.1	0	0.00185	0|0	tr|F1MMQ8|F1MMQ8_BOVIN		4.37	0		0	2	MASCOT		T
	P20170700320_SHUI_NIU,20650	R.VVALYDFEAR.C	1182.62	1e-05	2	1	41.7	0	0.00268	0|0	tr|F1MMQ8|F1MMQ8_BOVIN		4.37	0		0	2	MASCOT		T
	P20170700320_SHUI_NIU,21150	R.VVALYDFEAR.C	1182.62	0.00161	2	1	49.09	0	0.000484	0|0	tr|F1MMQ8|F1MMQ8_BOVIN		4.37	0		0	2	MASCOT		T
	P20170700320_SHUI_NIU,16720	R.WEQLLEASEVHR.Q	1496.75	0.00037	2	1	76.82	0	8.65e-07	0|0	tr|F1MMQ8|F1MMQ8_BOVIN		4.75	0		0	2	MASCOT		T
$2-1	tr|F1MKE9|F1MKE9_BOVIN Spectrin beta chain OS=Bos taurus GN=SPTB PE=3 SV=2	156	94	0.406	268829	5.16
	P20170700320_SHUI_NIU,4346	K.ADIIQNK.E	801.446	7e-05	2	1	33.31	0	0.0293	0|0	tr|F1MKE9|F1MKE9_BOVIN		5.88	0		0	2	MASCOT		T
	P20170700320_SHUI_NIU,10685	K.AFEDELR.G	879.421	-0.00047	2	1	39.83	0	0.00305	0|0	tr|F1MKE9|F1MKE9_BOVIN		4.14	0		0	2	MASCOT		T
	P20170700320_SHUI_NIU,11033	K.AFEDELR.G	879.421	0.00073	2	1	45.58	0	0.00165	0|0	tr|F1MKE9|F1MKE9_BOVIN		4.14	0		0	2	MASCOT		T
	P20170700320_SHUI_NIU,12236	K.AHLLSAEFGK.H	1072.58	-0.0015	3	1	27.23	0	0.174	0|0	tr|F1MKE9|F1MKE9_BOVIN		6.79	0		0	2	MASCOT		T
	P20170700320_SHUI_NIU,12316	K.AHLLSAEFGK.H	1072.58	-0.00143	2	1	29.84	0	0.0703	0|0	tr|F1MKE9|F1MKE9_BOVIN		6.79	0		0	2	MASCOT		T
	P20170700320_SHUI_NIU,3095	K.ALADER.E	674.347	-7e-05	2	1	32.72	0	0.0254	0|0	tr|Q1RMK4|Q1RMK4_BOVIN/tr|E1BMN5|E1BMN5_BOVIN/tr|F1MKE9|F1MKE9_BOVIN/tr|E1BLT3|E1BLT3_BOVIN/tr|F1MYC9|F1MYC9_BOVIN/tr|L8HVM3|L8HVM3_9CETA/tr|L8I3C5|L8I3C5_9CETA		4.37	0		0	2	MASCOT		T
	P20170700320_SHUI_NIU,8763	K.AQEASDLLK.D	974.515	-0.00011	2	1	40.78	0	0.00519	0|0	tr|F1MKE9|F1MKE9_BOVIN		4.37	0		0	2	MASCOT		T
	P20170700320_SHUI_NIU,8376	K.AWLQDAHR.L	996.501	-0.00021	2	1	50.85	0	0.000262	0|0	tr|F1MKE9|F1MKE9_BOVIN		6.79	0		0	2	MASCOT		T
	P20170700320_SHUI_NIU,8377	K.AWLQDAHR.L	996.501	-0.00129	3	1	35.12	0	0.0104	0|0	tr|F1MKE9|F1MKE9_BOVIN		6.79	0		0	2	MASCOT		T
	P20170700320_SHUI_NIU,22763	K.DALLLWCQMK.T	1277.64	-0.00116	2	1	21.23	0	0.328	0|0	tr|Q1RMK4|Q1RMK4_BOVIN/tr|E1BMN5|E1BMN5_BOVIN/tr|F1MKE9|F1MKE9_BOVIN/tr|E1BLT3|E1BLT3_BOVIN/tr|F1MYC9|F1MYC9_BOVIN/tr|L8HVM3|L8HVM3_9CETA/tr|L8I3C5|L8I3C5_9CETA		5.83	0		0	2	MASCOT		T
	P20170700320_SHUI_NIU,7006	K.DEIIR.V ! K.DEILR.E ! R.DELIR.Q ! K.DELIR.Q ! K.DELLR.I	645.357	0.00087	2	1	25.93	0	0.301	0|0	tr|F1MH45|F1MH45_BOVIN/tr|L8INB9|L8INB9_9CETA ! tr|E1BN16|E1BN16_BOVIN/tr|L8INK2|L8INK2_9CETA ! tr|F1MKE9|F1MKE9_BOVIN ! tr|F1N757|F1N757_BOVIN ! tr|G3N1I4|G3N1I4_BOVIN/tr|E1BC84|E1BC84_BOVIN/tr|L8I1T0|L8I1T0_9CETA		4.37	0		0	2	MASCOT		T
	P20170700320_SHUI_NIU,7196	K.DEIIR.V ! K.DEILR.E ! R.DELIR.Q ! K.DELIR.Q ! K.DELLR.I	645.357	0.0003	1	1	34.16	0	0.0626	0|0	tr|F1MH45|F1MH45_BOVIN/tr|L8INB9|L8INB9_9CETA ! tr|E1BN16|E1BN16_BOVIN/tr|L8INK2|L8INK2_9CETA ! tr|F1MKE9|F1MKE9_BOVIN ! tr|F1N757|F1N757_BOVIN ! tr|G3N1I4|G3N1I4_BOVIN/tr|E1BC84|E1BC84_BOVIN/tr|L8I1T0|L8I1T0_9CETA		4.37	0		0	2	MASCOT		T
	P20170700320_SHUI_NIU,22597	K.DFLEELEESR.G	1266.58	0.00282	2	1	35.43	0	0.00659	0|0	tr|F1MKE9|F1MKE9_BOVIN		3.91	0		0	2	MASCOT		T
	P20170700320_SHUI_NIU,19390	K.DGLAFNALIHK.H	1198.66	0.00072	3	1	47.52	0	0.00175	0|0	tr|F1MKE9|F1MKE9_BOVIN		6.74	0		0	2	MASCOT		T
	P20170700320_SHUI_NIU,20723	K.DGLAFNALIHK.H	1198.66	-0.00486	2	1	20.4	0	0.369	0|0	tr|F1MKE9|F1MKE9_BOVIN		6.74	0		0	2	MASCOT		T
	P20170700320_SHUI_NIU,6187	K.DLTSVNR.M	804.421	0.00038	2	1	27.93	0	0.0892	0|0	tr|F1MKE9|F1MKE9_BOVIN		5.84	0		0	2	MASCOT		T
	P20170700320_SHUI_NIU,5516	K.DNILR.F ! K.DNILR.L ! K.DNLIR.K ! R.DNLLR.T	630.357	-0.00039	2	1	22.36	0	0.395	0|0	sp|P53710|ITA2_BOVIN/tr|F1MBA3|F1MBA3_BOVIN/tr|L8IW94|L8IW94_9CETA ! tr|F1MKE9|F1MKE9_BOVIN ! sp|Q28044|ADRB2_BOVIN/tr|Q9BFX2|Q9BFX2_TRAEU/tr|L8HR98|L8HR98_9CETA ! sp|Q3T131|COQ3_BOVIN/tr|F1N5A4|F1N5A4_BOVIN/tr|L8I7B7|L8I7B7_9CETA		5.84	0		0	2	MASCOT		T
	P20170700320_SHUI_NIU,7558	K.EIALR.V ! R.ELALR.R ! K.ELALR.I ! R.ELALR.T ! R.ELALR.D ! R.ELALR.I ! R.ELALR.N	601.367	-0.00017	2	1	42.85	0	0.00372	0|0	sp|Q3MHI7|RF1M_BOVIN/tr|L8IUQ3|L8IUQ3_9CETA ! tr|F1N2E4|F1N2E4_BOVIN ! tr|E1BGJ4|E1BGJ4_BOVIN ! tr|E1BMN5|E1BMN5_BOVIN/tr|L8I3C5|L8I3C5_9CETA ! tr|F1MKE9|F1MKE9_BOVIN ! tr|E1BPK6|E1BPK6_BOVIN/tr|L8IMH3|L8IMH3_9CETA ! tr|F1MYC9|F1MYC9_BOVIN/tr|L8HVM3|L8HVM3_9CETA		6.1	0		0	2	MASCOT		T
	P20170700320_SHUI_NIU,23155	K.EQEVSAAWQALLDACAGR.R	1974.93	0.00217	2	1	111.38	0	2.06e-10	0|0	tr|F1MKE9|F1MKE9_BOVIN		4.14	0		0	2	MASCOT		T
	P20170700320_SHUI_NIU,23184	K.EQEVSAAWQALLDACAGR.R	1974.93	0.00353	3	1	35.24	0	0.00826	0|0	tr|F1MKE9|F1MKE9_BOVIN		4.14	0		0	2	MASCOT		T
	P20170700320_SHUI_NIU,14683	K.EQIYSSLDYGK.D	1302.62	0.00421	2	1	60.91	0	1.76e-05	0|0	tr|F1MKE9|F1MKE9_BOVIN		4.37	0		0	2	MASCOT		T
	P20170700320_SHUI_NIU,23097	K.FANSLAGVQQQLQAFSTYR.T	2129.08	0.0009	2	1	106.55	0	1.1e-09	0|0	tr|F1MKE9|F1MKE9_BOVIN		8.75	0		0	2	MASCOT		T
	P20170700320_SHUI_NIU,23213	K.FFWEM*DEAESWIK.E	1733.75	-0.00336	2	1	60.3	0	2.89e-05	0|0	tr|F1MKE9|F1MKE9_BOVIN		4	0	15.994919 Oxidation (M)	0	2	MASCOT		T
	P20170700320_SHUI_NIU,23913	K.FFWEMDEAESWIK.E	1717.76	-0.00017	2	1	63.75	0	4.05e-06	0|0	tr|F1MKE9|F1MKE9_BOVIN		4	0		0	2	MASCOT		T
	P20170700320_SHUI_NIU,7210	K.FRDFAR.E	811.421	0.00058	2	1	21.64	0	0.159	0|0	tr|F1MKE9|F1MKE9_BOVIN		9.6	1		0	2	MASCOT		T
	P20170700320_SHUI_NIU,12124	K.GWDALSR.M	804.4	0.00075	2	1	24.43	0	0.167	0|0	tr|F1MKE9|F1MKE9_BOVIN		5.84	0		0	2	MASCOT		T
	P20170700320_SHUI_NIU,8593	K.HEAIETDTAAYEER.V	1634.73	0.00071	2	1	99.81	0	1.47e-09	0|0	tr|F1MKE9|F1MKE9_BOVIN		4.25	0		0	2	MASCOT		T
	P20170700320_SHUI_NIU,8599	K.HEAIETDTAAYEER.V	1634.73	-0.00282	3	1	70.87	0	1.24e-06	0|0	tr|F1MKE9|F1MKE9_BOVIN		4.25	0		0	2	MASCOT		T
	P20170700320_SHUI_NIU,19254	K.HKDFLEELEESR.G	1531.74	-0.00184	3	1	27.69	0	0.0535	0|0	tr|F1MKE9|F1MKE9_BOVIN		4.57	1		0	2	MASCOT		T
	P20170700320_SHUI_NIU,19256	K.HKDFLEELEESR.G	1531.74	-0.00059	2	1	59.02	0	3.8e-05	0|0	tr|F1MKE9|F1MKE9_BOVIN		4.57	1		0	2	MASCOT		T
	P20170700320_SHUI_NIU,21699	K.HLLEVEDLLQK.H	1336.75	0.00174	2	1	51.52	0	0.000253	0|0	tr|F1MKE9|F1MKE9_BOVIN		4.65	0		0	2	MASCOT		T
	P20170700320_SHUI_NIU,21717	K.HLLEVEDLLQK.H	1336.75	-0.00188	3	1	40.63	0	0.0166	0|0	tr|F1MKE9|F1MKE9_BOVIN		4.65	0		0	2	MASCOT		T
	P20170700320_SHUI_NIU,15219	K.HRELPEDVGLDASTAESFHR.T	2266.08	-0.00156	3	1	42.35	0	0.00209	0|0	tr|F1MKE9|F1MKE9_BOVIN		4.87	1		0	2	MASCOT		T
	P20170700320_SHUI_NIU,12419	K.HRPDLIDFDK.L	1255.64	-0.00037	2	1	37.66	0	0.0146	0|0	tr|Q1RMK4|Q1RMK4_BOVIN/tr|F1MKE9|F1MKE9_BOVIN/tr|F1MYC9|F1MYC9_BOVIN/tr|L8HVM3|L8HVM3_9CETA		5.3	0		0	2	MASCOT		T
	P20170700320_SHUI_NIU,12526	K.HRPDLIDFDK.L	1255.64	-0.00144	3	1	37.34	0	0.00733	0|0	tr|Q1RMK4|Q1RMK4_BOVIN/tr|F1MKE9|F1MKE9_BOVIN/tr|F1MYC9|F1MYC9_BOVIN/tr|L8HVM3|L8HVM3_9CETA		5.3	0		0	2	MASCOT		T
	P20170700320_SHUI_NIU,12782	K.HRPDLIDFDK.L	1255.64	0.00163	2	1	42.41	0	0.00502	0|0	tr|Q1RMK4|Q1RMK4_BOVIN/tr|F1MKE9|F1MKE9_BOVIN/tr|F1MYC9|F1MYC9_BOVIN/tr|L8HVM3|L8HVM3_9CETA		5.3	0		0	2	MASCOT		T
	P20170700320_SHUI_NIU,12876	K.HRPDLIDFDK.L	1255.64	-0.00129	3	1	37.88	0	0.0157	0|0	tr|Q1RMK4|Q1RMK4_BOVIN/tr|F1MKE9|F1MKE9_BOVIN/tr|F1MYC9|F1MYC9_BOVIN/tr|L8HVM3|L8HVM3_9CETA		5.3	0		0	2	MASCOT		T
	P20170700320_SHUI_NIU,13809	K.HRPDLIDFDK.L	1255.64	0.00051	3	1	28.01	0	0.154	0|0	tr|Q1RMK4|Q1RMK4_BOVIN/tr|F1MKE9|F1MKE9_BOVIN/tr|F1MYC9|F1MYC9_BOVIN/tr|L8HVM3|L8HVM3_9CETA		5.3	0		0	2	MASCOT		T
	P20170700320_SHUI_NIU,15915	K.HRPDLIDFDKLK.K ! K.HRPDLIDFDKLK.D	1496.82	-0.00164	4	1	34.52	0	0.0101	0|0	tr|Q1RMK4|Q1RMK4_BOVIN/tr|F1MYC9|F1MYC9_BOVIN/tr|L8HVM3|L8HVM3_9CETA ! tr|F1MKE9|F1MKE9_BOVIN		6.75	1		0	2	MASCOT		T
	P20170700320_SHUI_NIU,6837	K.KKHEAIETDTAAYEER.V	1890.92	0.00142	2	1	62.07	0	2.51e-05	0|0	tr|F1MKE9|F1MKE9_BOVIN		4.96	2		0	2	MASCOT		T
	P20170700320_SHUI_NIU,6849	K.KKHEAIETDTAAYEER.V	1890.92	0.00044	3	1	68.72	0	5.58e-06	0|0	tr|F1MKE9|F1MKE9_BOVIN		4.96	2		0	2	MASCOT		T
	P20170700320_SHUI_NIU,14622	K.KNQTLQNEILGHTPR.V	1748.94	0.00233	3	1	47.01	0	0.00086	0|0	tr|F1MKE9|F1MKE9_BOVIN		8.76	1		0	2	MASCOT		T
	P20170700320_SHUI_NIU,14661	K.KNQTLQNEILGHTPR.V	1748.94	0.00386	2	1	53.91	0	0.000171	0|0	tr|F1MKE9|F1MKE9_BOVIN		8.76	1		0	2	MASCOT		T
	P20170700320_SHUI_NIU,21829	K.LENMYHLFQLK.R	1435.74	0.00325	3	1	25.11	0	0.245	0|0	tr|F1MKE9|F1MKE9_BOVIN		6.75	0		0	2	MASCOT		T
	P20170700320_SHUI_NIU,21844	K.LENMYHLFQLK.R	1435.74	-0.00012	2	1	25.03	0	0.43	0|0	tr|F1MKE9|F1MKE9_BOVIN		6.75	0		0	2	MASCOT		T
	P20170700320_SHUI_NIU,6544	K.LEQLAR.R	729.425	-0.00039	2	1	20.71	0	0.947	0|0	tr|F1MKE9|F1MKE9_BOVIN/tr|F1MYC9|F1MYC9_BOVIN/tr|L8HVM3|L8HVM3_9CETA		6	0		0	2	MASCOT		T
	P20170700320_SHUI_NIU,23727	K.LFQDMLHSIDWMDGIK.A	1948.93	-0.00456	2	1	22.64	0	0.191	0|0	tr|F1MKE9|F1MKE9_BOVIN		4.41	0		0	2	MASCOT		T
	P20170700320_SHUI_NIU,23732	K.LFQDMLHSIDWMDGIK.A	1948.93	0.0029	3	1	44.55	0	0.00117	0|0	tr|F1MKE9|F1MKE9_BOVIN		4.41	0		0	2	MASCOT		T
	P20170700320_SHUI_NIU,19177	K.LLEVLSGEM*LPKPTK.G	1670.94	0.00213	2	1	57.08	0	5.42e-05	0|0	tr|F1MKE9|F1MKE9_BOVIN		6.14	0	15.994919 Oxidation (M)	0	2	MASCOT		T
	P20170700320_SHUI_NIU,12857	K.LLTSQDVSYDEAR.N	1496.72	0.00119	2	1	83.59	0	1.45e-07	0|0	tr|F1MKE9|F1MKE9_BOVIN		4.03	0		0	2	MASCOT		T
	P20170700320_SHUI_NIU,13655	K.LLTSQDVSYDEAR.N	1496.72	-0.00161	2	1	61.35	0	2.61e-05	0|0	tr|F1MKE9|F1MKE9_BOVIN		4.03	0		0	2	MASCOT		T
	P20170700320_SHUI_NIU,12334	K.LM*EADIAIQGDK.V	1319.65	0.00356	2	1	73.61	0	1.77e-06	0|0	tr|F1MKE9|F1MKE9_BOVIN		4.03	0	15.994919 Oxidation (M)	0	2	MASCOT		T
	P20170700320_SHUI_NIU,15598	K.LMEADIAIQGDK.V	1303.66	-0.00162	2	1	87.2	0	8.42e-08	0|0	tr|F1MKE9|F1MKE9_BOVIN		4.03	0		0	2	MASCOT		T
	P20170700320_SHUI_NIU,16371	K.LMEADIAIQGDK.V	1303.66	0.00348	2	1	72.28	0	6.9e-06	0|0	tr|F1MKE9|F1MKE9_BOVIN		4.03	0		0	2	MASCOT		T
	P20170700320_SHUI_NIU,9723	K.LVAEGNLYSDK.I	1208.62	0	2	1	56.9	0	0.000103	0|0	tr|F1MKE9|F1MKE9_BOVIN		4.37	0		0	2	MASCOT		T
	P20170700320_SHUI_NIU,10078	K.LVAEGNLYSDK.I	1208.62	0.0002	2	1	56.2	0	0.000122	0|0	tr|F1MKE9|F1MKE9_BOVIN		4.37	0		0	2	MASCOT		T
	P20170700320_SHUI_NIU,10743	K.LVAEGNLYSDK.I	1208.62	-0.0006	2	1	39.45	0	0.0057	0|0	tr|F1MKE9|F1MKE9_BOVIN		4.37	0		0	2	MASCOT		T
	P20170700320_SHUI_NIU,11082	K.LVAEGNLYSDK.I	1208.62	0	2	1	62.4	0	2.9e-05	0|0	tr|F1MKE9|F1MKE9_BOVIN		4.37	0		0	2	MASCOT		T
	P20170700320_SHUI_NIU,11566	K.LVAEGNLYSDK.I	1208.62	-0.0006	2	1	31.67	0	0.0342	0|0	tr|F1MKE9|F1MKE9_BOVIN		4.37	0		0	2	MASCOT		T
	P20170700320_SHUI_NIU,6475	K.LVSDINR.A	816.457	-0.00032	2	1	37.21	0	0.0145	0|0	tr|F1MKE9|F1MKE9_BOVIN		5.84	0		0	2	MASCOT		T
	P20170700320_SHUI_NIU,22403	K.NLQDTENFFQFQGDADDLK.A	2245	0.00307	2	1	106.23	0	4.07e-10	0|0	tr|F1MKE9|F1MKE9_BOVIN		3.71	0		0	2	MASCOT		T
	P20170700320_SHUI_NIU,16439	K.NQTLQNEILGHTPR.V	1620.85	-0.00088	2	1	103.13	0	2.42e-09	0|0	tr|F1MKE9|F1MKE9_BOVIN		6.75	0		0	2	MASCOT		T
	P20170700320_SHUI_NIU,16455	K.NQTLQNEILGHTPR.V	1620.85	-0.00174	3	1	56.54	0	0.00011	0|0	tr|F1MKE9|F1MKE9_BOVIN		6.75	0		0	2	MASCOT		T
	P20170700320_SHUI_NIU,22539	K.QAEAILSNQEYTLAHLEPPDSLEAAEAGIR.K	3236.61	0.01315	3	1	29.84	0	0.116	0|0	tr|F1MKE9|F1MKE9_BOVIN		4.14	0		0	2	MASCOT		T
	P20170700320_SHUI_NIU,5716	K.RVEDQVNVR.K	1114.6	-0.00028	2	1	53.1	0	0.000211	0|0	tr|F1MKE9|F1MKE9_BOVIN		6.07	1		0	2	MASCOT		T
	P20170700320_SHUI_NIU,5787	K.RVEDQVNVR.K	1114.6	-0.00135	3	1	30.78	0	0.0346	0|0	tr|F1MKE9|F1MKE9_BOVIN		6.07	1		0	2	MASCOT		T
	P20170700320_SHUI_NIU,6522	K.SAASWEGR.F	863.401	-8e-05	2	1	56.33	0	5.66e-05	0|0	tr|F1MKE9|F1MKE9_BOVIN		5.72	0		0	2	MASCOT		T
	P20170700320_SHUI_NIU,21199	K.TAGYPHVNVTNFTSSWK.D	1908.92	-0.00245	3	1	82.18	0	2.44e-07	0|0	tr|F1MKE9|F1MKE9_BOVIN		8.29	0		0	2	MASCOT		T
	P20170700320_SHUI_NIU,6154	K.VIDHAIETEK.M	1154.61	-0.00022	2	1	54.2	0	0.000144	0|0	tr|F1MKE9|F1MKE9_BOVIN		4.65	0		0	2	MASCOT		T
	P20170700320_SHUI_NIU,6219	K.VLAVEGK.R	715.435	0.00039	2	1	39.57	0	0.00784	0|0	tr|F1MKE9|F1MKE9_BOVIN		5.97	0		0	2	MASCOT		T
	P20170700320_SHUI_NIU,6972	K.VLSPVDSGNK.L	1015.54	-0.00133	2	1	60.9	0	3.87e-05	0|0	tr|F1MKE9|F1MKE9_BOVIN		5.81	0		0	2	MASCOT		T
	P20170700320_SHUI_NIU,8703	K.VQLIEDR.H	872.484	0.00059	2	1	36.27	0	0.012	0|0	tr|F1MKE9|F1MKE9_BOVIN		4.37	0		0	2	MASCOT		T
	P20170700320_SHUI_NIU,12609	K.VSDQWNELK.D	1118.55	-0.00023	2	1	42.19	0	0.00227	0|0	tr|F1MKE9|F1MKE9_BOVIN		4.37	0		0	2	MASCOT		T
	P20170700320_SHUI_NIU,18098	K.VTHGQTDPEYLLLGQR.L	1826.94	0.00109	3	1	35.28	0	0.0129	0|0	tr|F1MKE9|F1MKE9_BOVIN		5.32	0		0	2	MASCOT		T
	P20170700320_SHUI_NIU,18499	K.VTHGQTDPEYLLLGQR.L	1826.94	-0.00311	3	1	42.9	0	0.00224	0|0	tr|F1MKE9|F1MKE9_BOVIN		5.32	0		0	2	MASCOT		T
	P20170700320_SHUI_NIU,18531	K.VTHGQTDPEYLLLGQR.L	1826.94	-0.00138	2	1	73.36	0	2.03e-06	0|0	tr|F1MKE9|F1MKE9_BOVIN		5.32	0		0	2	MASCOT		T
	P20170700320_SHUI_NIU,19100	K.VTHGQTDPEYLLLGQR.L	1826.94	0.00582	2	1	33.73	0	0.0184	0|0	tr|F1MKE9|F1MKE9_BOVIN		5.32	0		0	2	MASCOT		T
	P20170700320_SHUI_NIU,22814	K.WLAQM*EIPDTLEDLEVVQHR.F	2438.2	-0.00742	3	1	44.55	0	0.00403	0|0	tr|F1MKE9|F1MKE9_BOVIN		4.17	0	15.994919 Oxidation (M)	0	2	MASCOT		T
	P20170700320_SHUI_NIU,10480	K.YHQGIQAEIETR.S	1444.72	0.00241	2	1	38.07	0	0.00632	0|0	tr|F1MKE9|F1MKE9_BOVIN		5.4	0		0	2	MASCOT		T
	P20170700320_SHUI_NIU,10818	K.YHQGIQAEIETR.S	1444.72	0.00077	2	1	54.64	0	0.00014	0|0	tr|F1MKE9|F1MKE9_BOVIN		5.4	0		0	2	MASCOT		T
	P20170700320_SHUI_NIU,11179	K.YHQGIQAEIETR.S	1444.72	0.00061	2	1	53.87	0	0.000167	0|0	tr|F1MKE9|F1MKE9_BOVIN		5.4	0		0	2	MASCOT		T
	P20170700320_SHUI_NIU,11582	K.YHQGIQAEIETR.S	1444.72	-0.00303	2	1	38.89	0	0.00532	0|0	tr|F1MKE9|F1MKE9_BOVIN		5.4	0		0	2	MASCOT		T
	P20170700320_SHUI_NIU,12323	K.YHQGIQAEIETR.S	1444.72	-0.00243	2	1	25.2	0	0.124	0|0	tr|F1MKE9|F1MKE9_BOVIN		5.4	0		0	2	MASCOT		T
	P20170700320_SHUI_NIU,6123	M.IDGLEK.K ! K.IDGLEK.T ! R.LDGLEK.G	674.372	-3e-05	2	1	26.91	0	0.165	0|0	tr|G3MWY8|G3MWY8_BOVIN ! tr|F6R352|F6R352_BOVIN ! tr|F1MKE9|F1MKE9_BOVIN		4.37	0		0	2	MASCOT		T
	P20170700320_SHUI_NIU,11595	R.AMEDQLQSDDLGK.D	1449.65	-0.00034	2	1	55.53	0	0.000125	0|0	tr|F1MKE9|F1MKE9_BOVIN		3.84	0		0	2	MASCOT		T
	P20170700320_SHUI_NIU,18526	R.AMEDQLQSDDLGKDLTSVNR.M	2235.06	-0.00239	3	1	41.91	0	0.00184	0|0	tr|F1MKE9|F1MKE9_BOVIN		4.04	1		0	2	MASCOT		T
	P20170700320_SHUI_NIU,15507	R.AQGLLSAGHPEGEQIIR.L	1775.94	-0.001	3	1	48.51	0	0.000663	0|0	tr|F1MKE9|F1MKE9_BOVIN		5.4	0		0	2	MASCOT		T
	P20170700320_SHUI_NIU,15520	R.AQGLLSAGHPEGEQIIR.L	1775.94	-0.00134	2	1	85.6	0	1.3e-07	0|0	tr|F1MKE9|F1MKE9_BOVIN		5.4	0		0	2	MASCOT		T
	P20170700320_SHUI_NIU,16719	R.AWESLEEAEYR.R	1382.62	-0.00055	2	1	44.05	0	0.000588	0|0	tr|F1MKE9|F1MKE9_BOVIN		4.09	0		0	2	MASCOT		T
	P20170700320_SHUI_NIU,15238	R.AWESLEEAEYRR.E	1538.72	-0.00043	3	1	33.2	0	0.0131	0|0	tr|F1MKE9|F1MKE9_BOVIN		4.49	1		0	2	MASCOT		T
	P20170700320_SHUI_NIU,6752	R.DKVLSPVDSGNK.L	1258.66	-0.00269	2	1	42.26	0	0.00291	0|0	tr|F1MKE9|F1MKE9_BOVIN		5.96	1		0	2	MASCOT		T
	P20170700320_SHUI_NIU,6771	R.DKVLSPVDSGNK.L	1258.66	0.00031	3	1	46.99	0	0.00327	0|0	tr|F1MKE9|F1MKE9_BOVIN		5.96	1		0	2	MASCOT		T
	P20170700320_SHUI_NIU,18621	R.DLAGVIAIQR.K	1055.62	3e-05	2	1	31.99	0	0.0227	0|0	tr|F1MKE9|F1MKE9_BOVIN		5.84	0		0	2	MASCOT		T
	P20170700320_SHUI_NIU,19172	R.DLAGVIAIQR.K	1055.62	9e-05	2	1	68.3	0	3.11e-06	0|0	tr|F1MKE9|F1MKE9_BOVIN		5.84	0		0	2	MASCOT		T
	P20170700320_SHUI_NIU,6861	R.DVAAIQAR.L	843.468	-3e-05	2	1	46.1	0	0.000917	0|0	tr|F1MKE9|F1MKE9_BOVIN		5.84	0		0	2	MASCOT		T
	P20170700320_SHUI_NIU,20307	R.DVSSVELLMK.Y	1120.59	0.0015	2	1	33	0	0.0228	0|0	tr|F1MKE9|F1MKE9_BOVIN		4.37	0		0	2	MASCOT		T
	P20170700320_SHUI_NIU,20776	R.DVSSVELLMK.Y	1120.59	-0.00158	2	1	54.9	0	0.000156	0|0	tr|F1MKE9|F1MKE9_BOVIN		4.37	0		0	2	MASCOT		T
	P20170700320_SHUI_NIU,7128	R.DYGHTVDSVEK.L	1249.57	0.00089	2	1	53.86	0	8.26e-05	0|0	tr|F1MKE9|F1MKE9_BOVIN		4.54	0		0	2	MASCOT		T
	P20170700320_SHUI_NIU,7159	R.DYGHTVDSVEK.L	1249.57	-0.00161	3	1	35.95	0	0.00583	0|0	tr|F1MKE9|F1MKE9_BOVIN		4.54	0		0	2	MASCOT		T
	P20170700320_SHUI_NIU,2652	R.EAEGM*VAR.K	878.404	-0.00082	2	1	26.49	0	0.0515	0|0	tr|F1MKE9|F1MKE9_BOVIN		4.53	0	15.994919 Oxidation (M)	0	2	MASCOT		T
	P20170700320_SHUI_NIU,4881	R.EAEGMVAR.K	862.409	0.00176	2	1	59.82	0	3.44e-05	0|0	tr|F1MKE9|F1MKE9_BOVIN		4.53	0		0	2	MASCOT		T
	P20170700320_SHUI_NIU,16791	R.ELALRDELIR.Q	1227.71	0.00059	2	1	37.07	0	0.0134	0|0	tr|F1MKE9|F1MKE9_BOVIN		4.68	1		0	2	MASCOT		T
	P20170700320_SHUI_NIU,16798	R.ELALRDELIR.Q	1227.71	0.00075	3	1	35.46	0	0.00987	0|0	tr|F1MKE9|F1MKE9_BOVIN		4.68	1		0	2	MASCOT		T
	P20170700320_SHUI_NIU,18315	R.ELPEDVGLDASTAESFHR.T	1972.92	0.00055	3	1	84.14	0	1.09e-07	0|0	tr|F1MKE9|F1MKE9_BOVIN		4.17	0		0	2	MASCOT		T
	P20170700320_SHUI_NIU,18680	R.ELPEDVGLDASTAESFHR.T	1972.92	-0.00024	2	1	108.02	0	4.35e-10	0|0	tr|F1MKE9|F1MKE9_BOVIN		4.17	0		0	2	MASCOT		T
	P20170700320_SHUI_NIU,18792	R.ELPEDVGLDASTAESFHR.T	1972.92	0.00241	3	1	68.13	0	4.22e-06	0|0	tr|F1MKE9|F1MKE9_BOVIN		4.17	0		0	2	MASCOT		T
	P20170700320_SHUI_NIU,3490	R.ETGAIGQER.V	960.474	-0.00124	2	1	61.99	0	2.34e-05	0|0	tr|F1MKE9|F1MKE9_BOVIN		4.53	0		0	2	MASCOT		T
	P20170700320_SHUI_NIU,9683	R.ETWLNENQR.L	1189.56	7e-05	2	1	33.2	0	0.0357	0|0	tr|F1MKE9|F1MKE9_BOVIN		4.53	0		0	2	MASCOT		T
	P20170700320_SHUI_NIU,16921	R.FAALEKPTTLELK.E	1460.84	6e-05	3	1	45.23	0	0.000843	0|0	tr|F1MKE9|F1MKE9_BOVIN		6.14	0		0	2	MASCOT		T
	P20170700320_SHUI_NIU,16922	R.FAALEKPTTLELK.E	1460.84	0.00127	2	1	78.7	0	3.79e-07	0|0	tr|F1MKE9|F1MKE9_BOVIN		6.14	0		0	2	MASCOT		T
	P20170700320_SHUI_NIU,18486	R.FDILDQEM*K.T	1154.54	0.00087	2	1	33.75	0	0.0117	0|0	tr|F1MKE9|F1MKE9_BOVIN		4.03	0	15.994919 Oxidation (M)	0	2	MASCOT		T
	P20170700320_SHUI_NIU,19540	R.FDILDQEMK.T	1138.54	0.00235	2	1	50.62	0	0.000225	0|0	tr|F1MKE9|F1MKE9_BOVIN		4.03	0		0	2	MASCOT		T
	P20170700320_SHUI_NIU,12582	R.FFSMAR.D	758.365	-0.00162	2	1	30.99	0	0.0107	0|0	tr|F1MKE9|F1MKE9_BOVIN		9.75	0		0	2	MASCOT		T
	P20170700320_SHUI_NIU,23661	R.FLDLLEPLGR.R	1172.67	-0.00011	2	1	52.48	0	0.000226	0|0	tr|F1MKE9|F1MKE9_BOVIN		4.37	0		0	2	MASCOT		T
	P20170700320_SHUI_NIU,21077	R.GLDAHLDQIFR.E	1284.67	0.00056	3	1	38.2	0	0.00583	0|0	tr|F1MKE9|F1MKE9_BOVIN		5.21	0		0	2	MASCOT		T
	P20170700320_SHUI_NIU,21089	R.GLDAHLDQIFR.E	1284.67	-0.00472	2	1	48.81	0	0.000489	0|0	tr|F1MKE9|F1MKE9_BOVIN		5.21	0		0	2	MASCOT		T
	P20170700320_SHUI_NIU,9701	R.HNLEHAFEVAER.E	1451.7	-0.00248	3	1	26.23	0	0.0941	0|0	tr|F1MKE9|F1MKE9_BOVIN		5.33	0		0	2	MASCOT		T
	P20170700320_SHUI_NIU,10204	R.HNLEHAFEVAER.E	1451.7	-7e-05	3	1	29.16	0	0.0472	0|0	tr|F1MKE9|F1MKE9_BOVIN		5.33	0		0	2	MASCOT		T
	P20170700320_SHUI_NIU,11844	R.HNLEHAFEVAER.E	1451.7	-0.00017	2	1	48.23	0	0.000587	0|0	tr|F1MKE9|F1MKE9_BOVIN		5.33	0		0	2	MASCOT		T
	P20170700320_SHUI_NIU,6714	R.IHCLENVDK.A	1127.55	-0.00311	2	1	29.48	0	0.0348	0|0	tr|Q1RMK4|Q1RMK4_BOVIN/tr|E1BMN5|E1BMN5_BOVIN/tr|F1MKE9|F1MKE9_BOVIN/tr|F1MYC9|F1MYC9_BOVIN/tr|L8HVM3|L8HVM3_9CETA/tr|L8I3C5|L8I3C5_9CETA		5.32	0		0	2	MASCOT		T
	P20170700320_SHUI_NIU,6739	R.IHCLENVDK.A	1127.55	0.00024	3	1	32.77	0	0.015	0|0	tr|Q1RMK4|Q1RMK4_BOVIN/tr|E1BMN5|E1BMN5_BOVIN/tr|F1MKE9|F1MKE9_BOVIN/tr|F1MYC9|F1MYC9_BOVIN/tr|L8HVM3|L8HVM3_9CETA/tr|L8I3C5|L8I3C5_9CETA		5.32	0		0	2	MASCOT		T
	P20170700320_SHUI_NIU,7783	R.ITDLYK.D ! K.LTDLYK.K	752.419	0.00034	2	1	48.26	0	0.000319	0|0	tr|F1MKE9|F1MKE9_BOVIN ! tr|A7YWC2|A7YWC2_BOVIN/tr|F1MXB2|F1MXB2_BOVIN/tr|L8IQQ3|L8IQQ3_9CETA		5.84	0		0	2	MASCOT		T
	P20170700320_SHUI_NIU,8122	R.ITDLYK.D ! K.LTDLYK.K	752.419	0.00058	2	1	44.38	0	0.000773	0|0	tr|F1MKE9|F1MKE9_BOVIN ! tr|A7YWC2|A7YWC2_BOVIN/tr|F1MXB2|F1MXB2_BOVIN/tr|L8IQQ3|L8IQQ3_9CETA		5.84	0		0	2	MASCOT		T
	P20170700320_SHUI_NIU,8194	R.ITDLYK.D ! K.LTDLYK.K	752.419	0.00177	1	1	32.59	0	0.0463	0|0	tr|F1MKE9|F1MKE9_BOVIN ! tr|A7YWC2|A7YWC2_BOVIN/tr|F1MXB2|F1MXB2_BOVIN/tr|L8IQQ3|L8IQQ3_9CETA		5.84	0		0	2	MASCOT		T
	P20170700320_SHUI_NIU,21136	R.KLENMYHLFQLK.R	1563.84	-0.00332	3	1	31.04	0	0.0311	0|0	tr|F1MKE9|F1MKE9_BOVIN		8.51	1		0	2	MASCOT		T
	P20170700320_SHUI_NIU,6329	R.LGTLER.E	688.399	0.00062	2	1	43.53	0	0.00378	0|0	tr|F1MKE9|F1MKE9_BOVIN		6	0		0	2	MASCOT		T
	P20170700320_SHUI_NIU,16929	R.LIDAGHSEAATIAEWK.D	1711.86	0.00304	2	1	89.31	0	5.01e-08	0|0	tr|F1MKE9|F1MKE9_BOVIN		4.65	0		0	2	MASCOT		T
	P20170700320_SHUI_NIU,16944	R.LIDAGHSEAATIAEWK.D	1711.86	0.00169	3	1	48.25	0	0.000649	0|0	tr|F1MKE9|F1MKE9_BOVIN		4.65	0		0	2	MASCOT		T
	P20170700320_SHUI_NIU,23051	R.LPLAQSTDYGTNLQTVQLFMK.K	2368.22	-0.00656	3	1	77.77	0	6.93e-07	0|0	tr|F1MKE9|F1MKE9_BOVIN		5.84	0		0	2	MASCOT		T
	P20170700320_SHUI_NIU,6220	R.LQTAYAGEK.A	980.505	-0.00061	2	1	43.41	0	0.00188	0|0	tr|F1MKE9|F1MKE9_BOVIN		6	0		0	2	MASCOT		T
	P20170700320_SHUI_NIU,6235	R.LQTAYAGEK.A	980.505	-0.00069	1	1	40.1	0	0.0123	0|0	tr|F1MKE9|F1MKE9_BOVIN		6	0		0	2	MASCOT		T
	P20170700320_SHUI_NIU,22170	R.LVAQDNFGYDLAAVEAAK.K	1894.95	-0.00103	2	1	102.65	0	2.37e-09	0|0	tr|F1MKE9|F1MKE9_BOVIN		4.03	0		0	2	MASCOT		T
	P20170700320_SHUI_NIU,22206	R.LVAQDNFGYDLAAVEAAK.K	1894.95	0.00359	3	1	54.16	0	0.000167	0|0	tr|F1MKE9|F1MKE9_BOVIN		4.03	0		0	2	MASCOT		T
	P20170700320_SHUI_NIU,16917	R.M*QLLAASYDLQR.Y	1424.72	0.00447	2	1	65.23	0	1.3e-05	0|0	tr|F1MKE9|F1MKE9_BOVIN		5.59	0	15.994919 Oxidation (M)	0	2	MASCOT		T
	P20170700320_SHUI_NIU,23707	R.MLLEVCQFFR.D	1342.66	0.0007	2	1	35.09	0	0.0104	0|0	tr|F1MKE9|F1MKE9_BOVIN		5.75	0		0	2	MASCOT		T
	P20170700320_SHUI_NIU,21023	R.MQLLAASYDLQR.Y	1408.73	-0.00163	2	1	79.61	0	5.61e-07	0|0	tr|F1MKE9|F1MKE9_BOVIN		5.59	0		0	2	MASCOT		T
	P20170700320_SHUI_NIU,6312	R.MWESR.Q ! R.MWESR.S	708.313	-0.00043	2	1	22.82	0	0.0708	0|0	tr|E1BMN5|E1BMN5_BOVIN/tr|L8I3C5|L8I3C5_9CETA ! tr|F1MKE9|F1MKE9_BOVIN		5.75	0		0	2	MASCOT		T
	P20170700320_SHUI_NIU,2904	R.QIETQEKPR.D	1128.6	-0.0008	3	1	38.33	0	0.00743	0|0	tr|F1MKE9|F1MKE9_BOVIN		6.14	0		0	2	MASCOT		T
	P20170700320_SHUI_NIU,11298	R.QTPERTEEEPGLQEEEGETAGEAPR.G	2769.24	-0.00083	3	1	86.96	0	3.28e-08	0|0	tr|F1MKE9|F1MKE9_BOVIN		3.98	1		0	2	MASCOT		T
	P20170700320_SHUI_NIU,21435	R.SQALTQCLGFQEFQK.D	1784.86	-0.00173	2	1	71.05	0	2.79e-06	0|0	tr|F1MKE9|F1MKE9_BOVIN		5.72	0		0	2	MASCOT		T
	P20170700320_SHUI_NIU,3005	R.SQTQADLNK.W	1004.5	-0.00056	2	1	36.55	0	0.0145	0|0	tr|F1MKE9|F1MKE9_BOVIN		5.55	0		0	2	MASCOT		T
	P20170700320_SHUI_NIU,3367	R.THTAFER.E	861.421	0.00144	2	1	34.73	0	0.0137	0|0	tr|F1MKE9|F1MKE9_BOVIN		6.41	0		0	2	MASCOT		T
	P20170700320_SHUI_NIU,12513	R.TQLVDTADKFR.F	1293.68	0.00162	2	1	48.72	0	0.00226	0|0	tr|F1MKE9|F1MKE9_BOVIN		5.63	1		0	2	MASCOT		T
	P20170700320_SHUI_NIU,12861	R.TQLVDTADKFR.F	1293.68	-0.00078	2	1	59.62	0	0.000183	0|0	tr|F1MKE9|F1MKE9_BOVIN		5.63	1		0	2	MASCOT		T
	P20170700320_SHUI_NIU,12994	R.TQLVDTADKFR.F	1293.68	-0.00291	3	1	49.67	0	0.000544	0|0	tr|F1MKE9|F1MKE9_BOVIN		5.63	1		0	2	MASCOT		T
	P20170700320_SHUI_NIU,14172	R.VDNVNAIIER.L	1142.62	0.00057	2	1	77.82	0	6.79e-07	0|0	tr|F1MKE9|F1MKE9_BOVIN		4.37	0		0	2	MASCOT		T
	P20170700320_SHUI_NIU,6157	R.VEDQVNVR.K	958.495	-0.00369	2	1	58.54	0	5.23e-05	0|0	tr|F1MKE9|F1MKE9_BOVIN		4.37	0		0	2	MASCOT		T
	P20170700320_SHUI_NIU,6226	R.VEDQVNVR.K	958.495	-0.00121	2	1	58.01	0	5.91e-05	0|0	tr|F1MKE9|F1MKE9_BOVIN		4.37	0		0	2	MASCOT		T
	P20170700320_SHUI_NIU,6567	R.VEDQVNVR.K	958.495	-0.00189	2	1	49.97	0	0.000344	0|0	tr|F1MKE9|F1MKE9_BOVIN		4.37	0		0	2	MASCOT		T
	P20170700320_SHUI_NIU,6697	R.VEDVLHR.G	867.468	-0.00095	2	1	60.42	0	2.4e-05	0|0	tr|F1MKE9|F1MKE9_BOVIN		5.32	0		0	2	MASCOT		T
	P20170700320_SHUI_NIU,8676	R.VHLENMGSHDIVDGNHR.L ! K.VHLENMGSHDIVDGNHR.L	1929.9	-0.00051	4	1	46.29	0	0.000666	0|0	tr|Q1RMK4|Q1RMK4_BOVIN/tr|F1MKE9|F1MKE9_BOVIN/tr|F1MYC9|F1MYC9_BOVIN/tr|L8HVM3|L8HVM3_9CETA ! tr|E1BMN5|E1BMN5_BOVIN/tr|L8I3C5|L8I3C5_9CETA		5.73	0		0	2	MASCOT		T
	P20170700320_SHUI_NIU,8679	R.VHLENMGSHDIVDGNHR.L ! K.VHLENMGSHDIVDGNHR.L	1929.9	0.00117	3	1	58.09	0	4.23e-05	0|0	tr|Q1RMK4|Q1RMK4_BOVIN/tr|F1MKE9|F1MKE9_BOVIN/tr|F1MYC9|F1MYC9_BOVIN/tr|L8HVM3|L8HVM3_9CETA ! tr|E1BMN5|E1BMN5_BOVIN/tr|L8I3C5|L8I3C5_9CETA		5.73	0		0	2	MASCOT		T
	P20170700320_SHUI_NIU,8687	R.VHLENMGSHDIVDGNHR.L ! K.VHLENMGSHDIVDGNHR.L	1929.9	0.0049	2	1	101.2	0	5.39e-09	0|0	tr|Q1RMK4|Q1RMK4_BOVIN/tr|F1MKE9|F1MKE9_BOVIN/tr|F1MYC9|F1MYC9_BOVIN/tr|L8HVM3|L8HVM3_9CETA ! tr|E1BMN5|E1BMN5_BOVIN/tr|L8I3C5|L8I3C5_9CETA		5.73	0		0	2	MASCOT		T
	P20170700320_SHUI_NIU,21482	R.VSHLEQCFEELSNTAAGR.K	2047.95	0.00014	2	1	88.09	0	3.55e-08	0|0	tr|F1MKE9|F1MKE9_BOVIN		4.75	0		0	2	MASCOT		T
	P20170700320_SHUI_NIU,12814	R.WDGPDDELDNDNSSAR.L	1805.72	-0.00564	2	1	76.3	0	1.48e-07	0|0	tr|F1MKE9|F1MKE9_BOVIN		3.61	0		0	2	MASCOT		T
	P20170700320_SHUI_NIU,13190	R.WDGPDDELDNDNSSAR.L	1805.72	0.00206	2	1	96.63	0	5.54e-10	0|0	tr|F1MKE9|F1MKE9_BOVIN		3.61	0		0	2	MASCOT		T
$3-1	tr|Q9N180|Q9N180_BOVIN Ankyrin 1 (Fragment) OS=Bos taurus PE=2 SV=1	75	41	0.4217	123181	6.9
	P20170700320_SHUI_NIU,16236	-.MHFPGFGR.A	948.451	0.00033	3	1	43.11	0	0.00163	0|0	tr|Q9N180|Q9N180_BOVIN/tr|E5AZW0|E5AZW0_BOVIN		9.52	0		0	2	MASCOT		T
	P20170700320_SHUI_NIU,4898	K.AKDDQTPLHCAAR.I	1482.71	0.00443	3	1	36.27	0	0.00719	0|0	tr|Q9N180|Q9N180_BOVIN/tr|F1MY81|F1MY81_BOVIN		6.78	1		0	2	MASCOT		T
	P20170700320_SHUI_NIU,3975	K.ALDHLR.N	724.41	-0.00077	2	1	27.14	0	0.0282	0|0	tr|Q9N180|Q9N180_BOVIN/tr|F1MY81|F1MY81_BOVIN		6.79	0		0	2	MASCOT		T
	P20170700320_SHUI_NIU,10236	K.EIILETTTK.K	1047.59	-5e-05	2	1	33.55	0	0.0197	0|0	tr|Q9N180|Q9N180_BOVIN/tr|F1MY81|F1MY81_BOVIN		4.53	0		0	2	MASCOT		T
	P20170700320_SHUI_NIU,12364	K.EIILETTTK.K	1047.59	0.00013	2	1	29.8	0	0.0467	0|0	tr|Q9N180|Q9N180_BOVIN/tr|F1MY81|F1MY81_BOVIN		4.53	0		0	2	MASCOT		T
	P20170700320_SHUI_NIU,21826	K.ELLDFVPK.L	960.54	-0.00051	2	1	21.51	0	0.389	0|0	tr|Q9N180|Q9N180_BOVIN/tr|F1MY81|F1MY81_BOVIN		4.37	0		0	2	MASCOT		T
	P20170700320_SHUI_NIU,9266	K.GFTPLHVAAK.Y	1040.59	0.00033	3	1	24.25	0	0.0891	0|0	tr|G3N3N0|G3N3N0_BOVIN/tr|Q9N180|Q9N180_BOVIN/tr|F1MY81|F1MY81_BOVIN/tr|E1BNC9|E1BNC9_BOVIN/tr|F1MQL2|F1MQL2_BOVIN/tr|G3N0C1|G3N0C1_BOVIN/tr|L8I103|L8I103_9CETA/tr|L8INJ9|L8INJ9_9CETA		8.76	0		0	2	MASCOT		T
	P20170700320_SHUI_NIU,20704	K.GFTPLYM*AAQENHLEVVK.F	2063.03	-0.00972	3	1	50.91	0	0.00103	0|0	tr|Q9N180|Q9N180_BOVIN/tr|F1MY81|F1MY81_BOVIN		5.4	0	15.994919 Oxidation (M)	0	2	MASCOT		T
	P20170700320_SHUI_NIU,21615	K.GFTPLYMAAQENHLEVVK.F	2047.03	0.00096	3	1	63.63	0	2.12e-05	0|0	tr|Q9N180|Q9N180_BOVIN/tr|F1MY81|F1MY81_BOVIN		5.4	0		0	2	MASCOT		T
	P20170700320_SHUI_NIU,21629	K.GFTPLYMAAQENHLEVVK.F	2047.03	0.00034	2	1	96.62	0	1.09e-08	0|0	tr|Q9N180|Q9N180_BOVIN/tr|F1MY81|F1MY81_BOVIN		5.4	0		0	2	MASCOT		T
	P20170700320_SHUI_NIU,4843	K.HGVTVDATTR.M	1056.54	0.00115	2	1	78.76	0	4.46e-07	0|0	tr|Q9N180|Q9N180_BOVIN/tr|F1MY81|F1MY81_BOVIN		6.74	0		0	2	MASCOT		T
	P20170700320_SHUI_NIU,5000	K.HGVTVDATTR.M	1056.54	0.00074	3	1	37.41	0	0.00608	0|0	tr|Q9N180|Q9N180_BOVIN/tr|F1MY81|F1MY81_BOVIN		6.74	0		0	2	MASCOT		T
	P20170700320_SHUI_NIU,5149	K.HGVTVDATTR.M	1056.54	0.00049	2	1	71.23	0	2.47e-06	0|0	tr|Q9N180|Q9N180_BOVIN/tr|F1MY81|F1MY81_BOVIN		6.74	0		0	2	MASCOT		T
	P20170700320_SHUI_NIU,8798	K.ILIDR.Y ! K.ILLDR.L ! K.LILDR.I ! R.LLIDR.D ! K.LLIDR.V ! R.LLLDR.L ! K.LLLDR.N ! K.LLLDR.G ! R.LLLDR.G ! K.LLLDR.L ! R.LLLDR.Q	629.398	-0.00045	2	1	30.66	0	0.0786	0|0	tr|E1BKB9|E1BKB9_BOVIN/tr|L8IW07|L8IW07_9CETA ! tr|F1MKA8|F1MKA8_BOVIN/tr|L8IXK6|L8IXK6_9CETA/tr|L8IWL6|L8IWL6_9CETA ! tr|E1BQ04|E1BQ04_BOVIN/tr|L8J1R8|L8J1R8_9CETA ! sp|P28339|DPOD1_BOVIN/tr|E1BNZ6|E1BNZ6_BOVIN ! tr|G3X6N5|G3X6N5_BOVIN ! sp|Q2KIY1|PXMP2_BOVIN/tr|L8IUE2|L8IUE2_9CETA ! tr|E1B6Y9|E1B6Y9_BOVIN/tr|L8IBW3|L8IBW3_9CETA ! tr|G3N3N0|G3N3N0_BOVIN/tr|E1BNC9|E1BNC9_BOVIN/tr|F1MQL2|F1MQL2_BO…		5.84	0		0	2	MASCOT		T
	P20170700320_SHUI_NIU,16075	K.KGNTALHIAALAGQDEVVR.E	1963.07	0.00051	4	1	32.82	0	0.0139	0|0	tr|Q9N180|Q9N180_BOVIN/tr|F1MY81|F1MY81_BOVIN		6.75	1		0	2	MASCOT		T
	P20170700320_SHUI_NIU,16079	K.KGNTALHIAALAGQDEVVR.E	1963.07	0.001	2	1	73.42	0	1.27e-06	0|0	tr|Q9N180|Q9N180_BOVIN/tr|F1MY81|F1MY81_BOVIN		6.75	1		0	2	MASCOT		T
	P20170700320_SHUI_NIU,19232	K.LALQAQPVPDELVTK.L	1621.92	0.00101	2	1	39.03	0	0.00273	0|0	tr|Q9N180|Q9N180_BOVIN/tr|F1MY81|F1MY81_BOVIN		4.37	0		0	2	MASCOT		T
	P20170700320_SHUI_NIU,15260	K.LDQVVESPAIPR.I	1323.73	0.00054	2	1	75.76	0	8.03e-07	0|0	tr|Q9N180|Q9N180_BOVIN/tr|F1MY81|F1MY81_BOVIN		4.37	0		0	2	MASCOT		T
	P20170700320_SHUI_NIU,15421	K.LDQVVESPAIPR.I	1323.73	-0.00017	3	1	51.03	0	0.000248	0|0	tr|Q9N180|Q9N180_BOVIN/tr|F1MY81|F1MY81_BOVIN		4.37	0		0	2	MASCOT		T
	P20170700320_SHUI_NIU,15795	K.LDQVVESPAIPR.I	1323.73	-0.00026	2	1	68.08	0	4.89e-06	0|0	tr|Q9N180|Q9N180_BOVIN/tr|F1MY81|F1MY81_BOVIN		4.37	0		0	2	MASCOT		T
	P20170700320_SHUI_NIU,21865	K.LLGNQATFSPIVTVEPR.R	1842.01	0.00885	2	1	107.02	0	1.77e-09	0|0	tr|Q9N180|Q9N180_BOVIN/tr|F1MY81|F1MY81_BOVIN		6	0		0	2	MASCOT		T
	P20170700320_SHUI_NIU,18969	K.LLLENNANPNLATTAGHTPLHIAAR.E	2622.41	0.00368	2	1	71.43	0	5.12e-06	0|0	tr|Q9N180|Q9N180_BOVIN/tr|F1MY81|F1MY81_BOVIN		6.92	0		0	2	MASCOT		T
	P20170700320_SHUI_NIU,19892	K.LPTPPPLAEEEGLASR.V	1676.89	0.00582	2	1	40.14	0	0.00508	0|0	tr|Q9N180|Q9N180_BOVIN/tr|F1MY81|F1MY81_BOVIN		4.25	0		0	2	MASCOT		T
	P20170700320_SHUI_NIU,20291	K.LPTPPPLAEEEGLASR.V	1676.89	0.00062	2	1	65.67	0	1.42e-05	0|0	tr|Q9N180|Q9N180_BOVIN/tr|F1MY81|F1MY81_BOVIN		4.25	0		0	2	MASCOT		T
	P20170700320_SHUI_NIU,20749	K.LPTPPPLAEEEGLASR.V	1676.89	0.0003	2	1	87.26	0	9.82e-08	0|0	tr|Q9N180|Q9N180_BOVIN/tr|F1MY81|F1MY81_BOVIN		4.25	0		0	2	MASCOT		T
	P20170700320_SHUI_NIU,21943	K.LVPLVQATFPENAVTK.R	1726.97	-0.00313	2	1	75.47	0	5.97e-07	0|0	tr|Q9N180|Q9N180_BOVIN/tr|F1MY81|F1MY81_BOVIN		6	0		0	2	MASCOT		T
	P20170700320_SHUI_NIU,8808	K.M*VVELLHK.E	984.555	0.00053	2	1	34.31	0	0.0115	0|0	tr|Q9N180|Q9N180_BOVIN/tr|F1MY81|F1MY81_BOVIN		6.5	0	15.994919 Oxidation (M)	0	2	MASCOT		T
	P20170700320_SHUI_NIU,14554	K.MVVELLHK.E	968.56	0.00023	2	1	30.66	0	0.0184	0|0	tr|Q9N180|Q9N180_BOVIN/tr|F1MY81|F1MY81_BOVIN		6.5	0		0	2	MASCOT		T
	P20170700320_SHUI_NIU,14558	K.MVVELLHK.E	968.56	-0.00041	3	1	25	0	0.0678	0|0	tr|Q9N180|Q9N180_BOVIN/tr|F1MY81|F1MY81_BOVIN		6.5	0		0	2	MASCOT		T
	P20170700320_SHUI_NIU,15572	K.NGLSPIHMAAQGDHLDCVR.L	2090.99	-0.003	3	1	28.61	0	0.0438	0|0	tr|Q9N180|Q9N180_BOVIN/tr|F1MY81|F1MY81_BOVIN		5.98	0		0	2	MASCOT		T
	P20170700320_SHUI_NIU,6764	K.QNQLEVAR.S	957.511	-0.00037	2	1	58.3	0	4.68e-05	0|0	tr|Q9N180|Q9N180_BOVIN/tr|F1MY81|F1MY81_BOVIN		6	0		0	2	MASCOT		T
	P20170700320_SHUI_NIU,6610	K.VETPLHM*AAR.A	1140.58	-0.00163	2	1	33.42	0	0.0163	0|0	tr|Q9N180|Q9N180_BOVIN/tr|F1MY81|F1MY81_BOVIN		6.72	0	15.994919 Oxidation (M)	0	2	MASCOT		T
	P20170700320_SHUI_NIU,6746	K.VETPLHM*AAR.A	1140.58	0.00011	3	1	26.39	0	0.0853	0|0	tr|Q9N180|Q9N180_BOVIN/tr|F1MY81|F1MY81_BOVIN		6.72	0	15.994919 Oxidation (M)	0	2	MASCOT		T
	P20170700320_SHUI_NIU,17651	K.VVTDETTVQLITDK.H	1561.83	-0.00096	2	1	89.38	0	1.29e-07	0|0	tr|Q9N180|Q9N180_BOVIN/tr|F1MY81|F1MY81_BOVIN		4.03	0		0	2	MASCOT		T
	P20170700320_SHUI_NIU,18215	K.VVTDETTVQLITDK.H	1561.83	0.00264	2	1	89.25	0	1.37e-07	0|0	tr|Q9N180|Q9N180_BOVIN/tr|F1MY81|F1MY81_BOVIN		4.03	0		0	2	MASCOT		T
	P20170700320_SHUI_NIU,18650	K.VVTDETTVQLITDK.H	1561.83	-0.00024	2	1	82.39	0	2.84e-07	0|0	tr|Q9N180|Q9N180_BOVIN/tr|F1MY81|F1MY81_BOVIN		4.03	0		0	2	MASCOT		T
	P20170700320_SHUI_NIU,7594	K.YLLQNK.A	778.446	-0.00097	2	1	22.11	0	0.26	0|0	tr|Q9N180|Q9N180_BOVIN/tr|F1MY81|F1MY81_BOVIN		8.59	0		0	2	MASCOT		T
	P20170700320_SHUI_NIU,13624	R.ADAATSFLR.A	951.489	0.00108	2	1	37.32	0	0.0215	0|0	tr|Q9N180|Q9N180_BOVIN/tr|F1MY81|F1MY81_BOVIN/tr|E5AZW0|E5AZW0_BOVIN		5.88	0		0	2	MASCOT		T
	P20170700320_SHUI_NIU,14125	R.ADAATSFLR.A	951.489	0.00024	2	1	51.05	0	0.000358	0|0	tr|Q9N180|Q9N180_BOVIN/tr|F1MY81|F1MY81_BOVIN/tr|E5AZW0|E5AZW0_BOVIN		5.88	0		0	2	MASCOT		T
	P20170700320_SHUI_NIU,3115	R.ADEPDQVSK.E	988.458	-0.00147	2	1	37.5	0	0.00321	0|0	tr|Q9N180|Q9N180_BOVIN/tr|F1MY81|F1MY81_BOVIN		4.03	0		0	2	MASCOT		T
	P20170700320_SHUI_NIU,21539	R.DVDEEKELLDFVPK.L	1675.84	0.00357	2	1	81.6	0	7.96e-07	0|0	tr|Q9N180|Q9N180_BOVIN/tr|F1MY81|F1MY81_BOVIN		4.02	1		0	2	MASCOT		T
	P20170700320_SHUI_NIU,22374	R.DVDEEKELLDFVPK.L	1675.84	-0.00103	2	1	65.06	0	3.78e-05	0|0	tr|Q9N180|Q9N180_BOVIN/tr|F1MY81|F1MY81_BOVIN		4.02	1		0	2	MASCOT		T
	P20170700320_SHUI_NIU,22383	R.DVDEEKELLDFVPK.L	1675.84	0.00298	3	1	38.81	0	0.0062	0|0	tr|Q9N180|Q9N180_BOVIN/tr|F1MY81|F1MY81_BOVIN		4.02	1		0	2	MASCOT		T
	P20170700320_SHUI_NIU,5996	R.EASPNVSNVK.V	1044.53	0.00027	2	1	40	0	0.00357	0|0	tr|Q9N180|Q9N180_BOVIN/tr|F1MY81|F1MY81_BOVIN		6.1	0		0	2	MASCOT		T
	P20170700320_SHUI_NIU,20911	R.EGHVETALALLEK.E	1409.76	0.00142	2	1	63.91	0	1.54e-05	0|0	tr|Q9N180|Q9N180_BOVIN/tr|F1MY81|F1MY81_BOVIN		4.75	0		0	2	MASCOT		T
	P20170700320_SHUI_NIU,11454	R.ELVNYGANVNAQSQK.G	1634.81	-0.00128	2	1	75.63	0	1.36e-06	0|0	tr|Q9N180|Q9N180_BOVIN/tr|F1MY81|F1MY81_BOVIN		6.1	0		0	2	MASCOT		T
	P20170700320_SHUI_NIU,11508	R.ELVNYGANVNAQSQK.G	1634.81	0.0008	3	1	28.96	0	0.0621	0|0	tr|Q9N180|Q9N180_BOVIN/tr|F1MY81|F1MY81_BOVIN		6.1	0		0	2	MASCOT		T
	P20170700320_SHUI_NIU,11950	R.ELVVLR.S	728.466	0.00013	2	1	55.68	0	0.000108	0|0	tr|G3N3N0|G3N3N0_BOVIN/tr|Q9N180|Q9N180_BOVIN/tr|F1MY81|F1MY81_BOVIN/tr|F1MQL2|F1MQL2_BOVIN/tr|G3N0C1|G3N0C1_BOVIN/tr|L8I103|L8I103_9CETA		6.1	0		0	2	MASCOT		T
	P20170700320_SHUI_NIU,12474	R.ELVVLR.S	728.466	-0.00056	2	1	49.76	0	0.000421	0|0	tr|G3N3N0|G3N3N0_BOVIN/tr|Q9N180|Q9N180_BOVIN/tr|F1MY81|F1MY81_BOVIN/tr|F1MQL2|F1MQL2_BOVIN/tr|G3N0C1|G3N0C1_BOVIN/tr|L8I103|L8I103_9CETA		6.1	0		0	2	MASCOT		T
	P20170700320_SHUI_NIU,3272	R.IGHTNMVK.L	899.477	-2e-05	2	1	34.32	0	0.0101	0|0	tr|Q9N180|Q9N180_BOVIN/tr|F1MY81|F1MY81_BOVIN		8.76	0		0	2	MASCOT		T
	P20170700320_SHUI_NIU,10155	R.IIIPR.- ! K.IILPR.L ! K.IILPR.H ! R.LIIPR.G ! R.LILPR.R ! R.LILPR.F ! R.LLIPR.K ! R.LLLPR.W ! K.LLLPR.E ! R.LLLPR.G ! R.LLLPR.I	611.424	0.00076	2	1	37.81	0	0.000522	0|0	tr|Q2T9U3|Q2T9U3_BOVIN/tr|F1N546|F1N546_BOVIN ! sp|Q3SZ16|IAH1_BOVIN/tr|L8I1T8|L8I1T8_9CETA ! tr|A4IFG8|A4IFG8_BOVIN/tr|L8ICX0|L8ICX0_9CETA ! tr|F1N757|F1N757_BOVIN ! sp|P01267|THYG_BOVIN/tr|F1MPH3|F1MPH3_BOVIN ! tr|F1MRS1|F1MRS1_BOVIN/tr|L8IYJ4|L8IYJ4_9CETA ! tr|G3N1E1|G3N1E1_BOVIN/tr|F1MS44|F1MS44_BOVIN/tr|L8I7F2|L8I7F2_9CETA ! sp|Q2KHZ8|GLCM_BOVIN/tr|F1N1D5|F1N1D5_BOVIN/tr|L8IGM7|L8IGM7_9CETA …		9.75	0		0	2	MASCOT		T
	P20170700320_SHUI_NIU,16721	R.ISEILLDHGAPIQAK.T	1604.9	0.0004	3	1	62.53	0	1.66e-05	0|0	tr|Q9N180|Q9N180_BOVIN/tr|F1MY81|F1MY81_BOVIN		5.32	0		0	2	MASCOT		T
	P20170700320_SHUI_NIU,16724	R.ISEILLDHGAPIQAK.T	1604.9	0.00108	2	1	102.96	0	1.61e-09	0|0	tr|Q9N180|Q9N180_BOVIN/tr|F1MY81|F1MY81_BOVIN		5.32	0		0	2	MASCOT		T
	P20170700320_SHUI_NIU,12686	R.LPALHIAAR.K ! R.LPALHIAAR.N	961.594	-0.00069	2	1	49.43	0	0.000129	0|0	tr|G3N3N0|G3N3N0_BOVIN/tr|E1BNC9|E1BNC9_BOVIN/tr|F1MQL2|F1MQL2_BOVIN/tr|G3N0C1|G3N0C1_BOVIN/tr|L8I103|L8I103_9CETA/tr|L8INJ9|L8INJ9_9CETA ! tr|Q9N180|Q9N180_BOVIN/tr|F1MY81|F1MY81_BOVIN		9.76	0		0	2	MASCOT		T
	P20170700320_SHUI_NIU,12691	R.LPALHIAAR.K ! R.LPALHIAAR.N	961.594	-0.00122	3	1	40.8	0	0.00225	0|0	tr|G3N3N0|G3N3N0_BOVIN/tr|E1BNC9|E1BNC9_BOVIN/tr|F1MQL2|F1MQL2_BOVIN/tr|G3N0C1|G3N0C1_BOVIN/tr|L8I103|L8I103_9CETA/tr|L8INJ9|L8INJ9_9CETA ! tr|Q9N180|Q9N180_BOVIN/tr|F1MY81|F1MY81_BOVIN		9.76	0		0	2	MASCOT		T
	P20170700320_SHUI_NIU,13044	R.LPALHIAAR.K ! R.LPALHIAAR.N	961.594	-0.0004	2	1	52.07	0	7.05e-05	0|0	tr|G3N3N0|G3N3N0_BOVIN/tr|E1BNC9|E1BNC9_BOVIN/tr|F1MQL2|F1MQL2_BOVIN/tr|G3N0C1|G3N0C1_BOVIN/tr|L8I103|L8I103_9CETA/tr|L8INJ9|L8INJ9_9CETA ! tr|Q9N180|Q9N180_BOVIN/tr|F1MY81|F1MY81_BOVIN		9.76	0		0	2	MASCOT		T
	P20170700320_SHUI_NIU,13049	R.LPALHIAAR.K ! R.LPALHIAAR.N	961.594	-0.00092	3	1	44.87	0	0.000883	0|0	tr|G3N3N0|G3N3N0_BOVIN/tr|E1BNC9|E1BNC9_BOVIN/tr|F1MQL2|F1MQL2_BOVIN/tr|G3N0C1|G3N0C1_BOVIN/tr|L8I103|L8I103_9CETA/tr|L8INJ9|L8INJ9_9CETA ! tr|Q9N180|Q9N180_BOVIN/tr|F1MY81|F1MY81_BOVIN		9.76	0		0	2	MASCOT		T
	P20170700320_SHUI_NIU,16649	R.LYQDYDTIGPEGGSLTSK.L	1943.92	0.00163	2	1	106.77	0	5.92e-10	0|0	tr|Q9N180|Q9N180_BOVIN/tr|F1MY81|F1MY81_BOVIN		4.03	0		0	2	MASCOT		T
	P20170700320_SHUI_NIU,16671	R.LYQDYDTIGPEGGSLTSK.L	1943.92	0.00163	3	1	32.26	0	0.0167	0|0	tr|Q9N180|Q9N180_BOVIN/tr|F1MY81|F1MY81_BOVIN		4.03	0		0	2	MASCOT		T
	P20170700320_SHUI_NIU,8948	R.M*AELLLEHDAHPNAAGK.S	1832.9	0.00427	3	1	69.7	0	4.21e-06	0|0	tr|Q9N180|Q9N180_BOVIN/tr|F1MY81|F1MY81_BOVIN		5.27	0	15.994919 Oxidation (M)	0	2	MASCOT		T
	P20170700320_SHUI_NIU,13605	R.M*GYTPLHVASHYGNIK.L	1803.88	0.00661	3	1	31.54	0	0.0296	0|0	tr|Q9N180|Q9N180_BOVIN/tr|F1MY81|F1MY81_BOVIN		8.29	0	15.994919 Oxidation (M)	0	2	MASCOT		T
	P20170700320_SHUI_NIU,13618	R.M*GYTPLHVASHYGNIK.L	1803.88	0.00124	4	1	31.16	0	0.032	0|0	tr|Q9N180|Q9N180_BOVIN/tr|F1MY81|F1MY81_BOVIN		8.29	0	15.994919 Oxidation (M)	0	2	MASCOT		T
	P20170700320_SHUI_NIU,13658	R.M*GYTPLHVASHYGNIK.L	1803.88	0.00431	2	1	57.9	0	6.53e-05	0|0	tr|Q9N180|Q9N180_BOVIN/tr|F1MY81|F1MY81_BOVIN		8.29	0	15.994919 Oxidation (M)	0	2	MASCOT		T
	P20170700320_SHUI_NIU,14816	R.MGYTPLHVASHYGNIK.L	1787.89	0.00016	3	1	33.48	0	0.0202	0|0	tr|Q9N180|Q9N180_BOVIN/tr|F1MY81|F1MY81_BOVIN		8.29	0		0	2	MASCOT		T
	P20170700320_SHUI_NIU,14829	R.MGYTPLHVASHYGNIK.L	1787.89	-0.00039	4	1	21.57	0	0.315	0|0	tr|Q9N180|Q9N180_BOVIN/tr|F1MY81|F1MY81_BOVIN		8.29	0		0	2	MASCOT		T
	P20170700320_SHUI_NIU,6990	R.SENGSVWK.E	906.432	-0.00132	2	1	21.01	0	0.235	0|0	tr|Q9N180|Q9N180_BOVIN/tr|F1MY81|F1MY81_BOVIN		5.72	0		0	2	MASCOT		T
	P20170700320_SHUI_NIU,18913	R.TAAVLLQNDPNPDVLSK.T	1794.96	0.00083	2	1	59.91	0	3.81e-05	0|0	tr|Q9N180|Q9N180_BOVIN/tr|F1MY81|F1MY81_BOVIN		4.21	0		0	2	MASCOT		T
	P20170700320_SHUI_NIU,18935	R.TAAVLLQNDPNPDVLSK.T	1794.96	-0.00216	3	1	32.41	0	0.0213	0|0	tr|Q9N180|Q9N180_BOVIN/tr|F1MY81|F1MY81_BOVIN		4.21	0		0	2	MASCOT		T
	P20170700320_SHUI_NIU,7642	R.TKDELTPLHCAAR.N	1511.76	0.00442	3	1	34.8	0	0.0125	0|0	tr|Q9N180|Q9N180_BOVIN/tr|F1MY81|F1MY81_BOVIN		6.41	1		0	2	MASCOT		T
	P20170700320_SHUI_NIU,13635	R.VM*ELLLK.M ! K.VM*ELLLK.H	861.511	-0.00314	2	1	23.11	0	0.385	0|0	tr|Q9N180|Q9N180_BOVIN/tr|F1MY81|F1MY81_BOVIN ! tr|E1BNC9|E1BNC9_BOVIN/tr|L8INJ9|L8INJ9_9CETA		5.97	0	15.994919 Oxidation (M)	0	2	MASCOT		T
	P20170700320_SHUI_NIU,19209	R.VMELLLK.M ! K.VMELLLK.H	845.516	0.0009	2	1	41.64	0	0.00265	0|0	tr|Q9N180|Q9N180_BOVIN/tr|F1MY81|F1MY81_BOVIN ! tr|E1BNC9|E1BNC9_BOVIN/tr|L8INJ9|L8INJ9_9CETA		5.97	0		0	2	MASCOT		T
	P20170700320_SHUI_NIU,6119	R.VVVPPR.T	666.43	0.00023	2	1	40.65	0	0.000994	0|0	tr|Q9N180|Q9N180_BOVIN/tr|F1MY81|F1MY81_BOVIN		9.72	0		0	2	MASCOT		T
	P20170700320_SHUI_NIU,6540	R.VVVPPR.T	666.43	-0.00031	2	1	40.62	0	0.001	0|0	tr|Q9N180|Q9N180_BOVIN/tr|F1MY81|F1MY81_BOVIN		9.72	0		0	2	MASCOT		T
	P20170700320_SHUI_NIU,7003	R.VVVPPR.T	666.43	-0.00059	2	1	40.32	0	0.00107	0|0	tr|Q9N180|Q9N180_BOVIN/tr|F1MY81|F1MY81_BOVIN		9.72	0		0	2	MASCOT		T
	P20170700320_SHUI_NIU,7511	R.VVVPPR.T	666.43	-9e-05	2	1	40.21	0	0.0011	0|0	tr|Q9N180|Q9N180_BOVIN/tr|F1MY81|F1MY81_BOVIN		9.72	0		0	2	MASCOT		T
$4-1	tr|L8IDP5|L8IDP5_9CETA Uncharacterized protein (Fragment) OS=Bos mutus GN=M91_02193 PE=4 SV=1	66	33	0.2316	144496	6.37
	P20170700320_SHUI_NIU,20475	K.DCSQHLGEELQGYWK.Q	1849.82	-0.00076	2	1	52.35	0	0.000236	0|0	tr|L8IDP5|L8IDP5_9CETA		4.65	0		0	2	MASCOT		T
	P20170700320_SHUI_NIU,8197	K.DLTVSTEPK.E	989.515	0.0021	2	1	37.8	0	0.0092	0|0	tr|L8IDP5|L8IDP5_9CETA		4.37	0		0	2	MASCOT		T
	P20170700320_SHUI_NIU,23597	K.EEDLWNALEEVQLK.E	1715.85	0.00169	2	1	51.91	0	0.000616	0|0	tr|L8IDP5|L8IDP5_9CETA		3.91	0		0	2	MASCOT		T
	P20170700320_SHUI_NIU,22573	K.EHKEEDLWNALEEVQLK.E	2110.05	0.00275	2	1	100.3	0	9.92e-09	0|0	tr|L8IDP5|L8IDP5_9CETA		4.41	1		0	2	MASCOT		T
	P20170700320_SHUI_NIU,8713	K.ETIQGLPGK.M	942.525	-0.00022	2	1	34.7	0	0.00962	0|0	tr|G3MW12|G3MW12_BOVIN/tr|L8IDP5|L8IDP5_9CETA/tr|L8IEJ6|L8IEJ6_9CETA		6.1	0		0	2	MASCOT		T
	P20170700320_SHUI_NIU,16713	K.GPYTEFLK.S	954.493	-0.0002	2	1	36.47	0	0.0064	0|0	tr|L8IDP5|L8IDP5_9CETA		6	0		0	2	MASCOT		T
	P20170700320_SHUI_NIU,2822	K.KYEEDRYK.E	1130.55	-0.00074	3	1	20.83	0	0.249	0|0	tr|L8IDP5|L8IDP5_9CETA		6.18	2		0	2	MASCOT		T
	P20170700320_SHUI_NIU,8675	K.LEEYDKPHILMHNK.N	1766.89	-0.00057	3	1	31.57	0	0.0318	0|0	tr|L8IDP5|L8IDP5_9CETA		6.01	0		0	2	MASCOT		T
	P20170700320_SHUI_NIU,10393	K.LPLEDYSK.G	964.499	0.00144	2	1	41.39	0	0.00321	0|0	tr|L8IDP5|L8IDP5_9CETA		4.37	0		0	2	MASCOT		T
	P20170700320_SHUI_NIU,10791	K.LPLEDYSK.G	964.499	0.00026	2	1	48.28	0	0.00066	0|0	tr|L8IDP5|L8IDP5_9CETA		4.37	0		0	2	MASCOT		T
	P20170700320_SHUI_NIU,11142	K.LPLEDYSK.G	964.499	-0.00088	2	1	48.5	0	0.000634	0|0	tr|L8IDP5|L8IDP5_9CETA		4.37	0		0	2	MASCOT		T
	P20170700320_SHUI_NIU,15120	K.M*AQQLGETEAAALAQR.A	1703.84	-0.00171	3	1	74.35	0	1.69e-06	0|0	tr|L8IDP5|L8IDP5_9CETA		4.53	0	15.994919 Oxidation (M)	0	2	MASCOT		T
	P20170700320_SHUI_NIU,15637	K.M*AQQLGETEAAALAQR.A	1703.84	-0.00221	2	1	110.09	0	4.48e-10	0|0	tr|L8IDP5|L8IDP5_9CETA		4.53	0	15.994919 Oxidation (M)	0	2	MASCOT		T
	P20170700320_SHUI_NIU,12633	K.M*ISYFENPK.G	1144.53	0.00268	2	1	39.48	0	0.0022	0|0	tr|L8IDP5|L8IDP5_9CETA		5.75	0	15.994919 Oxidation (M)	0	2	MASCOT		T
	P20170700320_SHUI_NIU,8815	K.M*VESILR.S	863.466	0.00077	2	1	35.08	0	0.0368	0|0	tr|L8IDP5|L8IDP5_9CETA		5.75	0	15.994919 Oxidation (M)	0	2	MASCOT		T
	P20170700320_SHUI_NIU,8767	K.M*YAWEK.S ! K.M*YAWEK.L	843.371	0	2	1	21.56	0	0.328	0|0	tr|G3MW08|G3MW08_BOVIN/tr|F1MUC1|F1MUC1_BOVIN/tr|E1BM99|E1BM99_BOVIN/tr|L8I8Q4|L8I8Q4_9CETA/tr|L8IDP5|L8IDP5_9CETA/tr|L8HUZ4|L8HUZ4_9CETA/tr|L8HSG6|L8HSG6_9CETA/tr|L8HSZ8|L8HSZ8_9CETA ! tr|L8IKP9|L8IKP9_9CETA		5.75	0	15.994919 Oxidation (M)	0	2	MASCOT		T
	P20170700320_SHUI_NIU,16178	K.MAQQLGETEAAALAQR.A	1687.84	-0.00357	2	1	62.16	0	6.99e-05	0|0	tr|L8IDP5|L8IDP5_9CETA		4.53	0		0	2	MASCOT		T
	P20170700320_SHUI_NIU,16459	K.MAQQLGETEAAALAQR.A	1687.84	-0.00048	3	1	84.83	0	1.53e-07	0|0	tr|L8IDP5|L8IDP5_9CETA		4.53	0		0	2	MASCOT		T
	P20170700320_SHUI_NIU,16645	K.MAQQLGETEAAALAQR.A	1687.84	-0.00061	2	1	81.51	0	3.29e-07	0|0	tr|L8IDP5|L8IDP5_9CETA		4.53	0		0	2	MASCOT		T
	P20170700320_SHUI_NIU,22472	K.MSVVPQEPVLFIGTM*K.K	1791.94	0.00959	2	1	29.83	0	0.0507	0|0	tr|L8IDP5|L8IDP5_9CETA		5.75	0	15.994919 Oxidation (M)	0	2	MASCOT		T
	P20170700320_SHUI_NIU,23001	K.MSVVPQEPVLFIGTM*K.K	1791.94	-0.00081	2	1	50.49	0	0.000426	0|0	tr|L8IDP5|L8IDP5_9CETA		5.75	0	15.994919 Oxidation (M)	0	2	MASCOT		T
	P20170700320_SHUI_NIU,23231	K.MSVVPQEPVLFIGTMK.K	1775.94	5e-05	2	1	58.07	0	7.02e-05	0|0	tr|L8IDP5|L8IDP5_9CETA		5.75	0		0	2	MASCOT		T
	P20170700320_SHUI_NIU,23252	K.MSVVPQEPVLFIGTMK.K	1775.94	-0.00146	3	1	50.54	0	0.000408	0|0	tr|L8IDP5|L8IDP5_9CETA		5.75	0		0	2	MASCOT		T
	P20170700320_SHUI_NIU,23829	K.MSVVPQEPVLFIGTMK.K	1775.94	1e-05	2	1	31.18	0	0.0344	0|0	tr|L8IDP5|L8IDP5_9CETA		5.75	0		0	2	MASCOT		T
	P20170700320_SHUI_NIU,23482	K.SSIIAALFR.L ! K.SSLIAALFR.L ! K.SSLIAALFR.F	977.578	-0.00031	2	1	71.6	0	1.75e-06	0|0	tr|G5E5T3|G5E5T3_BOVIN/tr|G3MW10|G3MW10_BOVIN/tr|L8HT70|L8HT70_9CETA ! tr|G3MW08|G3MW08_BOVIN/tr|G3MW09|G3MW09_BOVIN/tr|F1MUC1|F1MUC1_BOVIN/tr|G3MW11|G3MW11_BOVIN/tr|G3MW12|G3MW12_BOVIN/tr|L8I8Q4|L8I8Q4_9CETA/tr|L8J2G2|L8J2G2_9CETA/tr|L8IEJ6|L8IEJ6_9CETA/tr|L8HSG6|L8HSG6_9CETA/tr|L8HSZ8|L8HSZ8_9CETA ! tr|L8IDP5|L8IDP5_9CETA		9.47	0		0	2	MASCOT		T
	P20170700320_SHUI_NIU,2922	K.TEEPEPSSK.S	1003.46	-0.00052	2	1	35.15	0	0.00393	0|0	tr|L8IDP5|L8IDP5_9CETA		4.25	0		0	2	MASCOT		T
	P20170700320_SHUI_NIU,22060	K.TTTGQIVNLLSNDVK.R	1602.87	-0.00093	2	1	80.9	0	3.72e-07	0|0	tr|L8IDP5|L8IDP5_9CETA/tr|L8IKV6|L8IKV6_9CETA		5.5	0		0	2	MASCOT		T
	P20170700320_SHUI_NIU,9186	K.VSEAVVSINR.I	1073.59	0.00061	2	1	51.65	0	0.000797	0|0	tr|L8IDP5|L8IDP5_9CETA		5.97	0		0	2	MASCOT		T
	P20170700320_SHUI_NIU,9714	K.VSEAVVSINR.I	1073.59	0.00181	2	1	41.68	0	0.00805	0|0	tr|L8IDP5|L8IDP5_9CETA		5.97	0		0	2	MASCOT		T
	P20170700320_SHUI_NIU,3229	K.YEEDRYK.E	1002.45	-0.00148	3	1	23.01	0	0.0523	0|0	tr|L8IDP5|L8IDP5_9CETA		4.68	1		0	2	MASCOT		T
	P20170700320_SHUI_NIU,3234	K.YEEDRYK.E	1002.45	-0.00128	2	1	33.76	0	0.0044	0|0	tr|L8IDP5|L8IDP5_9CETA		4.68	1		0	2	MASCOT		T
	P20170700320_SHUI_NIU,15988	K.YSPDGPLVLK.D	1088.6	0.00015	2	1	41.49	0	0.00408	0|0	tr|L8IDP5|L8IDP5_9CETA		5.84	0		0	2	MASCOT		T
	P20170700320_SHUI_NIU,16466	K.YSPDGPLVLK.D	1088.6	-0.00109	2	1	29.19	0	0.0677	0|0	tr|L8IDP5|L8IDP5_9CETA		5.84	0		0	2	MASCOT		T
	P20170700320_SHUI_NIU,22959	R.FTGTLYFPMAIEK.V	1517.77	0.00037	2	1	50.76	0	0.000379	0|0	tr|L8IDP5|L8IDP5_9CETA		6	0		0	2	MASCOT		T
	P20170700320_SHUI_NIU,3625	R.IDSDSLSK.K	864.431	0.00037	2	1	29.58	0	0.0427	0|0	tr|L8IDP5|L8IDP5_9CETA		4.21	0		0	2	MASCOT		T
	P20170700320_SHUI_NIU,4663	R.IDSDSLSK.K	864.431	0.00157	2	1	60.09	0	4.16e-05	0|0	tr|L8IDP5|L8IDP5_9CETA		4.21	0		0	2	MASCOT		T
	P20170700320_SHUI_NIU,5155	R.IDSDSLSK.K	864.431	0.00117	2	1	25.4	0	0.125	0|0	tr|L8IDP5|L8IDP5_9CETA		4.21	0		0	2	MASCOT		T
	P20170700320_SHUI_NIU,5535	R.IDSDSLSK.K	864.431	-0.00063	2	1	40.32	0	0.0036	0|0	tr|L8IDP5|L8IDP5_9CETA		4.21	0		0	2	MASCOT		T
	P20170700320_SHUI_NIU,6375	R.IDSDSLSK.K	864.431	-0.00023	2	1	45.18	0	0.00118	0|0	tr|L8IDP5|L8IDP5_9CETA		4.21	0		0	2	MASCOT		T
	P20170700320_SHUI_NIU,14179	R.ILIM*DEATSNVDPR.T	1589.78	0.00381	2	1	53.2	0	0.000536	0|0	tr|L8IDP5|L8IDP5_9CETA		4.03	0	15.994919 Oxidation (M)	0	2	MASCOT		T
	P20170700320_SHUI_NIU,14657	R.ILIM*DEATSNVDPR.T	1589.78	1e-05	2	1	75.21	0	1.21e-06	0|0	tr|L8IDP5|L8IDP5_9CETA		4.03	0	15.994919 Oxidation (M)	0	2	MASCOT		T
	P20170700320_SHUI_NIU,16290	R.ILIM*DEATSNVDPR.T	1589.78	0.00161	2	1	55.17	0	0.000342	0|0	tr|L8IDP5|L8IDP5_9CETA		4.03	0	15.994919 Oxidation (M)	0	2	MASCOT		T
	P20170700320_SHUI_NIU,16853	R.ILIM*DEATSNVDPR.T	1589.78	0.01021	2	1	25.9	0	0.271	0|0	tr|L8IDP5|L8IDP5_9CETA		4.03	0	15.994919 Oxidation (M)	0	2	MASCOT		T
	P20170700320_SHUI_NIU,17881	R.ILIM*DEATSNVDPR.T	1589.78	0.00181	2	1	29.06	0	0.139	0|0	tr|L8IDP5|L8IDP5_9CETA		4.03	0	15.994919 Oxidation (M)	0	2	MASCOT		T
	P20170700320_SHUI_NIU,18446	R.ILIMDEATSNVDPR.T	1573.79	-0.00131	2	1	42.92	0	0.00523	0|0	tr|L8IDP5|L8IDP5_9CETA		4.03	0		0	2	MASCOT		T
	P20170700320_SHUI_NIU,18815	R.ILIMDEATSNVDPR.T	1573.79	0.00125	3	1	79.26	0	5.04e-07	0|0	tr|L8IDP5|L8IDP5_9CETA		4.03	0		0	2	MASCOT		T
	P20170700320_SHUI_NIU,18956	R.ILIMDEATSNVDPR.T	1573.79	0.00163	2	1	75.81	0	1.1e-06	0|0	tr|L8IDP5|L8IDP5_9CETA		4.03	0		0	2	MASCOT		T
	P20170700320_SHUI_NIU,19498	R.ILIMDEATSNVDPR.T	1573.79	0.00145	2	1	52.07	0	0.000264	0|0	tr|L8IDP5|L8IDP5_9CETA		4.03	0		0	2	MASCOT		T
	P20170700320_SHUI_NIU,20292	R.ILIMDEATSNVDPR.T	1573.79	-0.00251	2	1	29.54	0	0.115	0|0	tr|L8IDP5|L8IDP5_9CETA		4.03	0		0	2	MASCOT		T
	P20170700320_SHUI_NIU,8431	R.IM*VLDSGK.L	878.465	-0.00323	2	1	40.09	0	0.00481	0|0	tr|L8IDP5|L8IDP5_9CETA/tr|L8IA40|L8IA40_9CETA		5.84	0	15.994919 Oxidation (M)	0	2	MASCOT		T
	P20170700320_SHUI_NIU,9491	R.IMVLDSGK.L	862.47	-7e-05	2	1	42.5	0	0.00308	0|0	tr|L8IDP5|L8IDP5_9CETA/tr|L8IA40|L8IA40_9CETA		5.84	0		0	2	MASCOT		T
	P20170700320_SHUI_NIU,18384	R.IMVLDSGKLEEYDKPHILMHNK.N	2610.34	0.00405	3	1	28.47	0	0.0509	0|0	tr|L8IDP5|L8IDP5_9CETA		6.02	1		0	2	MASCOT		T
	P20170700320_SHUI_NIU,8809	R.LKENEIHSVLPK.D	1406.8	0.00097	2	1	69.62	0	2.93e-06	0|0	tr|L8IDP5|L8IDP5_9CETA		6.76	1		0	2	MASCOT		T
	P20170700320_SHUI_NIU,8869	R.LKENEIHSVLPK.D	1406.8	0.00139	3	1	38.75	0	0.00357	0|0	tr|L8IDP5|L8IDP5_9CETA		6.76	1		0	2	MASCOT		T
	P20170700320_SHUI_NIU,5134	R.NLQNIK.N ! K.NLQNLK.E	729.425	0.00073	2	1	24.74	0	0.178	0|0	tr|E1BH27|E1BH27_BOVIN/tr|L8IZU2|L8IZU2_9CETA ! tr|L8IDP5|L8IDP5_9CETA		8.75	0		0	2	MASCOT		T
	P20170700320_SHUI_NIU,5505	R.NLQNIK.N ! K.NLQNLK.E	729.425	-0.00037	2	1	22.91	0	0.271	0|0	tr|E1BH27|E1BH27_BOVIN/tr|L8IZU2|L8IZU2_9CETA ! tr|L8IDP5|L8IDP5_9CETA		8.75	0		0	2	MASCOT		T
	P20170700320_SHUI_NIU,15106	R.QLLCIAR.A ! K.QLLCLAR.A ! R.QLLCLAR.A ! R.QLLCLAR.G	873.497	4e-05	2	1	42.39	0	0.00296	0|0	tr|F1N4I6|F1N4I6_BOVIN/tr|F1MZD4|F1MZD4_BOVIN/tr|L8HQV6|L8HQV6_9CETA/tr|L8HS75|L8HS75_9CETA ! tr|G5E626|G5E626_BOVIN/tr|L8I154|L8I154_9CETA ! tr|E1BNL1|E1BNL1_BOVIN/tr|F1MIP7|F1MIP7_BOVIN/tr|L8IDP5|L8IDP5_9CETA/tr|L8ICK0|L8ICK0_9CETA ! tr|G3MW08|G3MW08_BOVIN/tr|L8HSG6|L8HSG6_9CETA		8.25	0		0	2	MASCOT		T
	P20170700320_SHUI_NIU,12750	R.SNILFGK.K ! K.SNILFGK.K	778.446	0.00043	2	1	51.38	0	0.000309	0|0	tr|G3MW08|G3MW08_BOVIN/tr|G3MW09|G3MW09_BOVIN/tr|G5E593|G5E593_BOVIN/tr|F1MUC1|F1MUC1_BOVIN/tr|G3X810|G3X810_BOVIN/tr|G3MW11|G3MW11_BOVIN/tr|G5E5W7|G5E5W7_BOVIN/tr|A0JND8|A0JND8_BOVIN/tr|G3MW12|G3MW12_BOVIN/tr|L8I8Q4|L8I8Q4_9CETA/tr|L8IDP5|L8IDP5_9CETA/tr|L8J2G2|L8J2G2_9CETA/tr|L8HSG6|L8HSG6_9CETA/tr|L8HSZ8|L8HSZ8_9CETA/tr|L8IKP9|L8IKP9_9CETA ! tr|G5E5T3|G5E5T3_BOVIN/tr|G3MW10|G3MW10_BOVIN/tr|L8I…		8.47	0		0	2	MASCOT		T
	P20170700320_SHUI_NIU,13112	R.SNILFGK.K ! K.SNILFGK.K	778.446	0.00067	2	1	52.34	0	0.000247	0|0	tr|G3MW08|G3MW08_BOVIN/tr|G3MW09|G3MW09_BOVIN/tr|G5E593|G5E593_BOVIN/tr|F1MUC1|F1MUC1_BOVIN/tr|G3X810|G3X810_BOVIN/tr|G3MW11|G3MW11_BOVIN/tr|G5E5W7|G5E5W7_BOVIN/tr|A0JND8|A0JND8_BOVIN/tr|G3MW12|G3MW12_BOVIN/tr|L8I8Q4|L8I8Q4_9CETA/tr|L8IDP5|L8IDP5_9CETA/tr|L8J2G2|L8J2G2_9CETA/tr|L8HSG6|L8HSG6_9CETA/tr|L8HSZ8|L8HSZ8_9CETA/tr|L8IKP9|L8IKP9_9CETA ! tr|G5E5T3|G5E5T3_BOVIN/tr|G3MW10|G3MW10_BOVIN/tr|L8I…		8.47	0		0	2	MASCOT		T
	P20170700320_SHUI_NIU,4093	R.SSYIR.E ! R.SSYIR.L ! R.SSYLR.K ! K.SSYLR.G ! R.SSYLR.G	625.33	-0.00232	2	1	42.11	0	0.00154	0|0	tr|Q8MIL9|Q8MIL9_BOVIN/tr|Q863K6|Q863K6_BOVIN/tr|Q690N0|Q690N0_BOVIN/tr|F1N712|F1N712_BOVIN/tr|C4PD04|C4PD04_BUBBU ! tr|F1MTT5|F1MTT5_BOVIN/tr|L8IVM5|L8IVM5_9CETA ! tr|Q3MHX4|Q3MHX4_BOVIN/tr|F1MWE5|F1MWE5_BOVIN/tr|L8I7Y0|L8I7Y0_9CETA ! tr|G5E5T3|G5E5T3_BOVIN/tr|G5E593|G5E593_BOVIN/tr|G3X810|G3X810_BOVIN/tr|G5E5W7|G5E5W7_BOVIN/tr|A0JND8|A0JND8_BOVIN/tr|G3MW10|G3MW10_BOVIN/tr|L8IDP5|L8IDP5_9CETA/tr…		8.46	0		0	2	MASCOT		T
	P20170700320_SHUI_NIU,6776	R.TDELIQK.N ! R.TDELIQK.K ! R.TDELIQK.T ! R.TDELIQK.R ! R.TDELIQK.I	846.457	0.00048	2	1	37.63	0	0.0142	0|0	tr|G3MW08|G3MW08_BOVIN/tr|L8HSG6|L8HSG6_9CETA ! tr|F1MUC1|F1MUC1_BOVIN/tr|G3MW12|G3MW12_BOVIN/tr|L8HPJ4|L8HPJ4_9CETA/tr|L8IEJ6|L8IEJ6_9CETA/tr|L8HSZ8|L8HSZ8_9CETA/tr|L8I271|L8I271_9CETA ! tr|G3X810|G3X810_BOVIN/tr|L8HNB9|L8HNB9_9CETA ! tr|G3MW11|G3MW11_BOVIN/tr|L8HMY1|L8HMY1_9CETA/tr|L8IPB2|L8IPB2_9CETA/tr|L8HS15|L8HS15_9CETA ! tr|L8IDP5|L8IDP5_9CETA		4.37	0		0	2	MASCOT		T
	P20170700320_SHUI_NIU,15399	R.TM*SEVITGIR.T ! K.TM*SEVITGIR.T	1122.58	-0.00087	2	1	46.87	0	0.000963	0|0	tr|G5E5T3|G5E5T3_BOVIN/tr|G3X810|G3X810_BOVIN/tr|G3MZA9|G3MZA9_BOVIN/tr|G3MW10|G3MW10_BOVIN/tr|G3MW12|G3MW12_BOVIN/tr|L8IKV6|L8IKV6_9CETA/tr|L8IZW9|L8IZW9_9CETA ! tr|L8IDP5|L8IDP5_9CETA		5.66	0	15.994919 Oxidation (M)	0	2	MASCOT		T
	P20170700320_SHUI_NIU,15083	R.TMSEVITGIR.T ! K.TMSEVITGIR.T	1106.59	0.00093	2	1	25.59	0	0.145	0|0	tr|G5E5T3|G5E5T3_BOVIN/tr|G3X810|G3X810_BOVIN/tr|G3MZA9|G3MZA9_BOVIN/tr|G3MW10|G3MW10_BOVIN/tr|G3MW12|G3MW12_BOVIN/tr|L8IKV6|L8IKV6_9CETA/tr|L8IZW9|L8IZW9_9CETA ! tr|L8IDP5|L8IDP5_9CETA		5.66	0		0	2	MASCOT		T
	P20170700320_SHUI_NIU,16103	R.TMSEVITGIR.T ! K.TMSEVITGIR.T	1106.59	-0.00107	2	1	56.8	0	0.000111	0|0	tr|G5E5T3|G5E5T3_BOVIN/tr|G3X810|G3X810_BOVIN/tr|G3MZA9|G3MZA9_BOVIN/tr|G3MW10|G3MW10_BOVIN/tr|G3MW12|G3MW12_BOVIN/tr|L8IKV6|L8IKV6_9CETA/tr|L8IZW9|L8IZW9_9CETA ! tr|L8IDP5|L8IDP5_9CETA		5.66	0		0	2	MASCOT		T
	P20170700320_SHUI_NIU,16558	R.TMSEVITGIR.T ! K.TMSEVITGIR.T	1106.59	0.00141	2	1	59.92	0	5.36e-05	0|0	tr|G5E5T3|G5E5T3_BOVIN/tr|G3X810|G3X810_BOVIN/tr|G3MZA9|G3MZA9_BOVIN/tr|G3MW10|G3MW10_BOVIN/tr|G3MW12|G3MW12_BOVIN/tr|L8IKV6|L8IKV6_9CETA/tr|L8IZW9|L8IZW9_9CETA ! tr|L8IDP5|L8IDP5_9CETA		5.66	0		0	2	MASCOT		T
	P20170700320_SHUI_NIU,3742	R.YKEVIK.A	779.466	0.00019	2	1	30.64	0	0.018	0|0	tr|L8IDP5|L8IDP5_9CETA		8.5	1		0	2	MASCOT		T
$5-1	tr|Q9XSW5|Q9XSW5_BOVIN Anion exchange protein OS=Bos taurus GN=BEB3 PE=2 SV=1	61	24	0.2484	104373	5.18
	P20170700320_SHUI_NIU,20550	K.ALLSLVPVQK.E ! K.ALLSLVPVQK.K	1067.68	-0.00123	2	1	51.3	0	0.000193	0|0	tr|Q9TUQ0|Q9TUQ0_BOVIN/tr|Q9XSW5|Q9XSW5_BOVIN/tr|Q9TUQ1|Q9TUQ1_BOVIN/tr|L8HTQ2|L8HTQ2_9CETA ! tr|Q7M2T6|Q7M2T6_BOVIN		8.8	0		0	2	MASCOT		T
	P20170700320_SHUI_NIU,21045	K.ALLSLVPVQK.E ! K.ALLSLVPVQK.K	1067.68	-0.00127	2	1	51.48	0	3.56e-05	0|0	tr|Q9TUQ0|Q9TUQ0_BOVIN/tr|Q9XSW5|Q9XSW5_BOVIN/tr|Q9TUQ1|Q9TUQ1_BOVIN/tr|L8HTQ2|L8HTQ2_9CETA ! tr|Q7M2T6|Q7M2T6_BOVIN		8.8	0		0	2	MASCOT		T
	P20170700320_SHUI_NIU,11424	K.DSTPGAVSQIQGVK.E	1386.72	0.00103	2	1	30.61	0	0.0415	0|0	tr|Q9TUQ0|Q9TUQ0_BOVIN/tr|Q9XSW5|Q9XSW5_BOVIN/tr|L8HTQ2|L8HTQ2_9CETA		5.84	0		0	2	MASCOT		T
	P20170700320_SHUI_NIU,11916	K.DSTPGAVSQIQGVK.E	1386.72	0.00103	2	1	64.24	0	1.8e-05	0|0	tr|Q9TUQ0|Q9TUQ0_BOVIN/tr|Q9XSW5|Q9XSW5_BOVIN/tr|L8HTQ2|L8HTQ2_9CETA		5.84	0		0	2	MASCOT		T
	P20170700320_SHUI_NIU,11966	K.DSTPGAVSQIQGVK.E	1386.72	0.00012	3	1	58.54	0	6.59e-05	0|0	tr|Q9TUQ0|Q9TUQ0_BOVIN/tr|Q9XSW5|Q9XSW5_BOVIN/tr|L8HTQ2|L8HTQ2_9CETA		5.84	0		0	2	MASCOT		T
	P20170700320_SHUI_NIU,12453	K.DSTPGAVSQIQGVK.E	1386.72	-0.00657	2	1	62.35	0	2.54e-05	0|0	tr|Q9TUQ0|Q9TUQ0_BOVIN/tr|Q9XSW5|Q9XSW5_BOVIN/tr|L8HTQ2|L8HTQ2_9CETA		5.84	0		0	2	MASCOT		T
	P20170700320_SHUI_NIU,12804	K.DSTPGAVSQIQGVK.E	1386.72	-0.00137	2	1	59.55	0	5.04e-05	0|0	tr|Q9TUQ0|Q9TUQ0_BOVIN/tr|Q9XSW5|Q9XSW5_BOVIN/tr|L8HTQ2|L8HTQ2_9CETA		5.84	0		0	2	MASCOT		T
	P20170700320_SHUI_NIU,11157	K.GPGDTPEDPLQR.T	1281.61	0.00177	2	1	59.01	0	3.42e-05	0|0	tr|Q9TUQ0|Q9TUQ0_BOVIN/tr|Q9XSW5|Q9XSW5_BOVIN/tr|Q9TUQ1|Q9TUQ1_BOVIN/tr|Q7M2T6|Q7M2T6_BOVIN/tr|L8HTQ2|L8HTQ2_9CETA		4.03	0		0	2	MASCOT		T
	P20170700320_SHUI_NIU,11551	K.GPGDTPEDPLQR.T	1281.61	0.00125	2	1	58.78	0	3.6e-05	0|0	tr|Q9TUQ0|Q9TUQ0_BOVIN/tr|Q9XSW5|Q9XSW5_BOVIN/tr|Q9TUQ1|Q9TUQ1_BOVIN/tr|Q7M2T6|Q7M2T6_BOVIN/tr|L8HTQ2|L8HTQ2_9CETA		4.03	0		0	2	MASCOT		T
	P20170700320_SHUI_NIU,17891	K.GTVLLDLPGK.S	1012.6	0.0012	2	1	49.28	0	0.000243	0|0	tr|Q9TUQ0|Q9TUQ0_BOVIN/tr|Q9XSW5|Q9XSW5_BOVIN/tr|Q9TUQ1|Q9TUQ1_BOVIN/tr|Q7M2T6|Q7M2T6_BOVIN/tr|L8HTQ2|L8HTQ2_9CETA		5.84	0		0	2	MASCOT		T
	P20170700320_SHUI_NIU,18245	K.GTVLLDLPGK.S	1012.6	0.00036	2	1	52.7	0	0.000102	0|0	tr|Q9TUQ0|Q9TUQ0_BOVIN/tr|Q9XSW5|Q9XSW5_BOVIN/tr|Q9TUQ1|Q9TUQ1_BOVIN/tr|Q7M2T6|Q7M2T6_BOVIN/tr|L8HTQ2|L8HTQ2_9CETA		5.84	0		0	2	MASCOT		T
	P20170700320_SHUI_NIU,8637	K.KGPGDTPEDPLQR.T	1409.7	0.00183	1	1	29.02	0	0.119	0|0	tr|Q9TUQ0|Q9TUQ0_BOVIN/tr|Q9XSW5|Q9XSW5_BOVIN/tr|Q9TUQ1|Q9TUQ1_BOVIN/tr|Q7M2T6|Q7M2T6_BOVIN/tr|L8HTQ2|L8HTQ2_9CETA		4.56	1		0	2	MASCOT		T
	P20170700320_SHUI_NIU,17616	K.LFGGLVR.D	761.467	0.00132	2	1	29.71	0	0.05	0|0	tr|Q9TUQ0|Q9TUQ0_BOVIN/tr|Q9XSW5|Q9XSW5_BOVIN/tr|Q9TUQ1|Q9TUQ1_BOVIN/tr|Q7M2T6|Q7M2T6_BOVIN/tr|L8HTQ2|L8HTQ2_9CETA		9.75	0		0	2	MASCOT		T
	P20170700320_SHUI_NIU,7854	K.LLDADDVK.L	888.467	0.0003	2	1	57.55	0	9.44e-05	0|0	tr|Q9TUQ0|Q9TUQ0_BOVIN/tr|Q9XSW5|Q9XSW5_BOVIN/tr|L8HTQ2|L8HTQ2_9CETA		3.93	0		0	2	MASCOT		T
	P20170700320_SHUI_NIU,8493	K.LLDADDVK.L	888.467	-0.00028	2	1	39.85	0	0.00552	0|0	tr|Q9TUQ0|Q9TUQ0_BOVIN/tr|Q9XSW5|Q9XSW5_BOVIN/tr|L8HTQ2|L8HTQ2_9CETA		3.93	0		0	2	MASCOT		T
	P20170700320_SHUI_NIU,17598	K.LSVPEGLSVSNPTER.D	1584.82	0.00014	2	1	65.45	0	1.26e-05	0|0	tr|Q9TUQ0|Q9TUQ0_BOVIN/tr|Q9XSW5|Q9XSW5_BOVIN/tr|L8HTQ2|L8HTQ2_9CETA		4.53	0		0	2	MASCOT		T
	P20170700320_SHUI_NIU,17947	K.LSVPEGLSVSNPTER.D	1584.82	0.00282	2	1	67.39	0	7.77e-06	0|0	tr|Q9TUQ0|Q9TUQ0_BOVIN/tr|Q9XSW5|Q9XSW5_BOVIN/tr|L8HTQ2|L8HTQ2_9CETA		4.53	0		0	2	MASCOT		T
	P20170700320_SHUI_NIU,17140	K.LVTIFQDHPLQK.N	1438.81	0.00533	3	1	33.65	0	0.0406	0|0	tr|Q9TUQ0|Q9TUQ0_BOVIN/tr|Q9XSW5|Q9XSW5_BOVIN/tr|Q9TUQ1|Q9TUQ1_BOVIN/tr|L8HTQ2|L8HTQ2_9CETA		6.74	0		0	2	MASCOT		T
	P20170700320_SHUI_NIU,17151	K.LVTIFQDHPLQK.N	1438.81	-0.00108	2	1	38.86	0	0.00378	0|0	tr|Q9TUQ0|Q9TUQ0_BOVIN/tr|Q9XSW5|Q9XSW5_BOVIN/tr|Q9TUQ1|Q9TUQ1_BOVIN/tr|L8HTQ2|L8HTQ2_9CETA		6.74	0		0	2	MASCOT		T
	P20170700320_SHUI_NIU,11021	K.NQEIQWM*ETAR.W	1421.65	-0.00216	2	1	36.28	0	0.0116	0|0	tr|Q9TUQ0|Q9TUQ0_BOVIN/tr|Q9XSW5|Q9XSW5_BOVIN/tr|Q9TUQ1|Q9TUQ1_BOVIN/tr|Q8MJU0|Q8MJU0_BOVIN/tr|Q7M2T6|Q7M2T6_BOVIN/tr|L8HTQ2|L8HTQ2_9CETA		4.53	0	15.994919 Oxidation (M)	0	2	MASCOT		T
	P20170700320_SHUI_NIU,12333	K.NQEIQWM*ETAR.W	1421.65	0.00146	2	1	56.26	0	4.25e-05	0|0	tr|Q9TUQ0|Q9TUQ0_BOVIN/tr|Q9XSW5|Q9XSW5_BOVIN/tr|Q9TUQ1|Q9TUQ1_BOVIN/tr|Q8MJU0|Q8MJU0_BOVIN/tr|Q7M2T6|Q7M2T6_BOVIN/tr|L8HTQ2|L8HTQ2_9CETA		4.53	0	15.994919 Oxidation (M)	0	2	MASCOT		T
	P20170700320_SHUI_NIU,14517	K.NQEIQWM*ETAR.W	1421.65	0.005	2	1	51.65	0	0.00012	0|0	tr|Q9TUQ0|Q9TUQ0_BOVIN/tr|Q9XSW5|Q9XSW5_BOVIN/tr|Q9TUQ1|Q9TUQ1_BOVIN/tr|Q8MJU0|Q8MJU0_BOVIN/tr|Q7M2T6|Q7M2T6_BOVIN/tr|L8HTQ2|L8HTQ2_9CETA		4.53	0	15.994919 Oxidation (M)	0	2	MASCOT		T
	P20170700320_SHUI_NIU,15056	K.NQEIQWM*ETAR.W	1421.65	0.00126	2	1	48.52	0	0.000252	0|0	tr|Q9TUQ0|Q9TUQ0_BOVIN/tr|Q9XSW5|Q9XSW5_BOVIN/tr|Q9TUQ1|Q9TUQ1_BOVIN/tr|Q8MJU0|Q8MJU0_BOVIN/tr|Q7M2T6|Q7M2T6_BOVIN/tr|L8HTQ2|L8HTQ2_9CETA		4.53	0	15.994919 Oxidation (M)	0	2	MASCOT		T
	P20170700320_SHUI_NIU,15625	K.NQEIQWM*ETAR.W	1421.65	-0.00144	2	1	55.79	0	5.04e-05	0|0	tr|Q9TUQ0|Q9TUQ0_BOVIN/tr|Q9XSW5|Q9XSW5_BOVIN/tr|Q9TUQ1|Q9TUQ1_BOVIN/tr|Q8MJU0|Q8MJU0_BOVIN/tr|Q7M2T6|Q7M2T6_BOVIN/tr|L8HTQ2|L8HTQ2_9CETA		4.53	0	15.994919 Oxidation (M)	0	2	MASCOT		T
	P20170700320_SHUI_NIU,16203	K.NQEIQWM*ETAR.W	1421.65	0.00044	2	1	52.73	0	0.000242	0|0	tr|Q9TUQ0|Q9TUQ0_BOVIN/tr|Q9XSW5|Q9XSW5_BOVIN/tr|Q9TUQ1|Q9TUQ1_BOVIN/tr|Q8MJU0|Q8MJU0_BOVIN/tr|Q7M2T6|Q7M2T6_BOVIN/tr|L8HTQ2|L8HTQ2_9CETA		4.53	0	15.994919 Oxidation (M)	0	2	MASCOT		T
	P20170700320_SHUI_NIU,16761	K.NQEIQWM*ETAR.W	1421.65	0.00284	2	1	44.05	0	0.00179	0|0	tr|Q9TUQ0|Q9TUQ0_BOVIN/tr|Q9XSW5|Q9XSW5_BOVIN/tr|Q9TUQ1|Q9TUQ1_BOVIN/tr|Q8MJU0|Q8MJU0_BOVIN/tr|Q7M2T6|Q7M2T6_BOVIN/tr|L8HTQ2|L8HTQ2_9CETA		4.53	0	15.994919 Oxidation (M)	0	2	MASCOT		T
	P20170700320_SHUI_NIU,16875	K.NQEIQWMETAR.W	1405.65	-0.0003	2	1	45.89	0	0.000687	0|0	tr|Q9TUQ0|Q9TUQ0_BOVIN/tr|Q9XSW5|Q9XSW5_BOVIN/tr|Q9TUQ1|Q9TUQ1_BOVIN/tr|Q8MJU0|Q8MJU0_BOVIN/tr|Q7M2T6|Q7M2T6_BOVIN/tr|L8HTQ2|L8HTQ2_9CETA		4.53	0		0	2	MASCOT		T
	P20170700320_SHUI_NIU,16902	K.NQEIQWMETAR.W	1405.65	-0.00169	3	1	38.75	0	0.00369	0|0	tr|Q9TUQ0|Q9TUQ0_BOVIN/tr|Q9XSW5|Q9XSW5_BOVIN/tr|Q9TUQ1|Q9TUQ1_BOVIN/tr|Q8MJU0|Q8MJU0_BOVIN/tr|Q7M2T6|Q7M2T6_BOVIN/tr|L8HTQ2|L8HTQ2_9CETA		4.53	0		0	2	MASCOT		T
	P20170700320_SHUI_NIU,16950	K.NQEIQWMETAR.W	1405.65	0.00055	1	1	56.94	0	0.00013	0|0	tr|Q9TUQ0|Q9TUQ0_BOVIN/tr|Q9XSW5|Q9XSW5_BOVIN/tr|Q9TUQ1|Q9TUQ1_BOVIN/tr|Q8MJU0|Q8MJU0_BOVIN/tr|Q7M2T6|Q7M2T6_BOVIN/tr|L8HTQ2|L8HTQ2_9CETA		4.53	0		0	2	MASCOT		T
	P20170700320_SHUI_NIU,18876	K.NQEIQWMETAR.W	1405.65	-0.02148	2	1	25.2	0	0.312	0|0	tr|Q9TUQ0|Q9TUQ0_BOVIN/tr|Q9XSW5|Q9XSW5_BOVIN/tr|Q9TUQ1|Q9TUQ1_BOVIN/tr|Q8MJU0|Q8MJU0_BOVIN/tr|Q7M2T6|Q7M2T6_BOVIN/tr|L8HTQ2|L8HTQ2_9CETA		4.53	0		0	2	MASCOT		T
	P20170700320_SHUI_NIU,8398	K.NSSYFPGK.L	899.426	-0.00158	2	1	43.71	0	0.000728	0|0	tr|Q9TUQ0|Q9TUQ0_BOVIN/tr|Q9XSW5|Q9XSW5_BOVIN/tr|Q9TUQ1|Q9TUQ1_BOVIN/tr|L8HTQ2|L8HTQ2_9CETA		8.59	0		0	2	MASCOT		T
	P20170700320_SHUI_NIU,22442	K.SLAEVANQLLDR.F	1328.72	0.011	2	1	66.96	0	1.01e-05	0|0	tr|Q9TUQ0|Q9TUQ0_BOVIN/tr|Q9XSW5|Q9XSW5_BOVIN/tr|Q9TUQ1|Q9TUQ1_BOVIN/tr|Q7M2T6|Q7M2T6_BOVIN/tr|L8HTQ2|L8HTQ2_9CETA		4.37	0		0	2	MASCOT		T
	P20170700320_SHUI_NIU,22494	K.SLAEVANQLLDR.F	1328.72	0.00338	3	1	67.81	0	7.74e-06	0|0	tr|Q9TUQ0|Q9TUQ0_BOVIN/tr|Q9XSW5|Q9XSW5_BOVIN/tr|Q9TUQ1|Q9TUQ1_BOVIN/tr|Q7M2T6|Q7M2T6_BOVIN/tr|L8HTQ2|L8HTQ2_9CETA		4.37	0		0	2	MASCOT		T
	P20170700320_SHUI_NIU,22977	K.SLAEVANQLLDR.F	1328.72	0.00138	2	1	74.61	0	1.64e-06	0|0	tr|Q9TUQ0|Q9TUQ0_BOVIN/tr|Q9XSW5|Q9XSW5_BOVIN/tr|Q9TUQ1|Q9TUQ1_BOVIN/tr|Q7M2T6|Q7M2T6_BOVIN/tr|L8HTQ2|L8HTQ2_9CETA		4.37	0		0	2	MASCOT		T
	P20170700320_SHUI_NIU,23593	K.SLAEVANQLLDR.F	1328.72	-0.0005	2	1	61.95	0	3.13e-05	0|0	tr|Q9TUQ0|Q9TUQ0_BOVIN/tr|Q9XSW5|Q9XSW5_BOVIN/tr|Q9TUQ1|Q9TUQ1_BOVIN/tr|Q7M2T6|Q7M2T6_BOVIN/tr|L8HTQ2|L8HTQ2_9CETA		4.37	0		0	2	MASCOT		T
	P20170700320_SHUI_NIU,23072	K.SPQDWEATLVLVGCAR.F	1801.89	-0.00093	2	1	88.28	0	5.9e-08	0|0	tr|Q9TUQ0|Q9TUQ0_BOVIN/tr|Q9XSW5|Q9XSW5_BOVIN/tr|Q9TUQ1|Q9TUQ1_BOVIN		4.37	0		0	2	MASCOT		T
	P20170700320_SHUI_NIU,15322	K.YYPEVPYAR.R	1157.56	-0.00029	3	1	24.98	0	0.0826	0|0	tr|Q9TUQ0|Q9TUQ0_BOVIN/tr|Q9XSW5|Q9XSW5_BOVIN/tr|L8HTQ2|L8HTQ2_9CETA		6	0		0	2	MASCOT		T
	P20170700320_SHUI_NIU,4680	R.AAATLM*SER.V	965.472	-0.0001	2	1	46.26	0	0.00191	0|0	tr|Q9TUQ0|Q9TUQ0_BOVIN/tr|Q9XSW5|Q9XSW5_BOVIN/tr|Q9TUQ1|Q9TUQ1_BOVIN/tr|Q7M2T6|Q7M2T6_BOVIN/tr|L8HTQ2|L8HTQ2_9CETA		6.05	0	15.994919 Oxidation (M)	0	2	MASCOT		T
	P20170700320_SHUI_NIU,7953	R.AAATLMSER.V	949.477	-0.00482	2	1	40.61	0	0.0138	0|0	tr|Q9TUQ0|Q9TUQ0_BOVIN/tr|Q9XSW5|Q9XSW5_BOVIN/tr|Q9TUQ1|Q9TUQ1_BOVIN/tr|Q7M2T6|Q7M2T6_BOVIN/tr|L8HTQ2|L8HTQ2_9CETA		6.05	0		0	2	MASCOT		T
	P20170700320_SHUI_NIU,8371	R.AAATLMSER.V	949.477	-9e-05	2	1	55.47	0	0.000137	0|0	tr|Q9TUQ0|Q9TUQ0_BOVIN/tr|Q9XSW5|Q9XSW5_BOVIN/tr|Q9TUQ1|Q9TUQ1_BOVIN/tr|Q7M2T6|Q7M2T6_BOVIN/tr|L8HTQ2|L8HTQ2_9CETA		6.05	0		0	2	MASCOT		T
	P20170700320_SHUI_NIU,5366	R.DMELK.L ! K.DMELK.N	635.307	0.00034	2	1	24.98	0	0.23	0|0	tr|Q9TUQ0|Q9TUQ0_BOVIN/tr|Q9XSW5|Q9XSW5_BOVIN/tr|L8HTQ2|L8HTQ2_9CETA ! tr|L8I671|L8I671_9CETA		4.37	0		0	2	MASCOT		T
	P20170700320_SHUI_NIU,5820	R.DMELK.L ! K.DMELK.N	635.307	-0.00014	2	1	22	0	0.286	0|0	tr|Q9TUQ0|Q9TUQ0_BOVIN/tr|Q9XSW5|Q9XSW5_BOVIN/tr|L8HTQ2|L8HTQ2_9CETA ! tr|L8I671|L8I671_9CETA		4.37	0		0	2	MASCOT		T
	P20170700320_SHUI_NIU,5673	R.ELVM*DEK.N	879.413	0.00485	2	1	23.45	0	0.115	0|0	tr|Q9XSW5|Q9XSW5_BOVIN/tr|Q9TUQ1|Q9TUQ1_BOVIN/tr|Q8MJU0|Q8MJU0_BOVIN/tr|Q7M2T6|Q7M2T6_BOVIN/tr|L8HTQ2|L8HTQ2_9CETA		4.14	0	15.994919 Oxidation (M)	0	2	MASCOT		T
	P20170700320_SHUI_NIU,7907	R.ELVMDEK.N	863.418	-0.00085	2	1	40.92	0	0.0135	0|0	tr|Q9XSW5|Q9XSW5_BOVIN/tr|Q9TUQ1|Q9TUQ1_BOVIN/tr|Q8MJU0|Q8MJU0_BOVIN/tr|Q7M2T6|Q7M2T6_BOVIN/tr|L8HTQ2|L8HTQ2_9CETA		4.14	0		0	2	MASCOT		T
	P20170700320_SHUI_NIU,12257	R.KYYPEVPYAR.R	1285.66	-0.00123	2	1	43.41	0	0.00154	0|0	tr|Q9TUQ0|Q9TUQ0_BOVIN/tr|Q9XSW5|Q9XSW5_BOVIN/tr|L8HTQ2|L8HTQ2_9CETA		8.43	1		0	2	MASCOT		T
	P20170700320_SHUI_NIU,12293	R.KYYPEVPYAR.R	1285.66	0.0004	3	1	29.5	0	0.0406	0|0	tr|Q9TUQ0|Q9TUQ0_BOVIN/tr|Q9XSW5|Q9XSW5_BOVIN/tr|L8HTQ2|L8HTQ2_9CETA		8.43	1		0	2	MASCOT		T
	P20170700320_SHUI_NIU,11707	R.LKEPM*EPEPKPEGSEEPAVPVR.F	2461.23	-0.00085	3	1	53.07	0	0.000204	0|0	tr|Q9TUQ0|Q9TUQ0_BOVIN/tr|Q9XSW5|Q9XSW5_BOVIN/tr|Q9TUQ1|Q9TUQ1_BOVIN/tr|L8HTQ2|L8HTQ2_9CETA		4.48	1	15.994919 Oxidation (M)	0	2	MASCOT		T
	P20170700320_SHUI_NIU,12693	R.LKEPMEPEPKPEGSEEPAVPVR.F	2445.23	-0.0031	3	1	43.29	0	0.00185	0|0	tr|Q9TUQ0|Q9TUQ0_BOVIN/tr|Q9XSW5|Q9XSW5_BOVIN/tr|Q9TUQ1|Q9TUQ1_BOVIN/tr|L8HTQ2|L8HTQ2_9CETA		4.48	1		0	2	MASCOT		T
	P20170700320_SHUI_NIU,13054	R.LKEPMEPEPKPEGSEEPAVPVR.F	2445.23	-0.00031	3	1	52.48	0	0.000219	0|0	tr|Q9TUQ0|Q9TUQ0_BOVIN/tr|Q9XSW5|Q9XSW5_BOVIN/tr|Q9TUQ1|Q9TUQ1_BOVIN/tr|L8HTQ2|L8HTQ2_9CETA		4.48	1		0	2	MASCOT		T
	P20170700320_SHUI_NIU,6747	R.TVTHANALTVM*SK.D	1388.72	0.00318	2	1	52.84	0	0.00027	0|0	tr|Q9TUQ0|Q9TUQ0_BOVIN/tr|Q9XSW5|Q9XSW5_BOVIN/tr|L8HTQ2|L8HTQ2_9CETA		8.44	0	15.994919 Oxidation (M)	0	2	MASCOT		T
	P20170700320_SHUI_NIU,6770	R.TVTHANALTVM*SK.D	1388.72	-0.00072	3	1	36.9	0	0.0107	0|0	tr|Q9TUQ0|Q9TUQ0_BOVIN/tr|Q9XSW5|Q9XSW5_BOVIN/tr|L8HTQ2|L8HTQ2_9CETA		8.44	0	15.994919 Oxidation (M)	0	2	MASCOT		T
	P20170700320_SHUI_NIU,8751	R.TVTHANALTVMSK.D	1372.73	-0.00078	3	1	57.22	0	8.58e-05	0|0	tr|Q9TUQ0|Q9TUQ0_BOVIN/tr|Q9XSW5|Q9XSW5_BOVIN/tr|L8HTQ2|L8HTQ2_9CETA		8.44	0		0	2	MASCOT		T
	P20170700320_SHUI_NIU,8753	R.TVTHANALTVMSK.D	1372.73	0.00135	2	1	87.82	0	7.59e-08	0|0	tr|Q9TUQ0|Q9TUQ0_BOVIN/tr|Q9XSW5|Q9XSW5_BOVIN/tr|L8HTQ2|L8HTQ2_9CETA		8.44	0		0	2	MASCOT		T
	P20170700320_SHUI_NIU,12023	R.TVTHANALTVMSKDSTPGAVSQIQGVK.E	2740.43	0.0181	2	1	29.97	0	0.1	0|0	tr|Q9TUQ0|Q9TUQ0_BOVIN/tr|Q9XSW5|Q9XSW5_BOVIN/tr|L8HTQ2|L8HTQ2_9CETA		8.29	1		0	2	MASCOT		T
	P20170700320_SHUI_NIU,17090	R.WVGLEENLGK.D	1144.6	0.00142	2	1	48.82	0	0.000616	0|0	tr|Q9TUQ0|Q9TUQ0_BOVIN/tr|Q9XSW5|Q9XSW5_BOVIN/tr|Q9TUQ1|Q9TUQ1_BOVIN/tr|Q8MJU0|Q8MJU0_BOVIN/tr|Q7M2T6|Q7M2T6_BOVIN/tr|L8HTQ2|L8HTQ2_9CETA		4.53	0		0	2	MASCOT		T
	P20170700320_SHUI_NIU,17483	R.WVGLEENLGK.D	1144.6	0.00036	2	1	49.01	0	0.000619	0|0	tr|Q9TUQ0|Q9TUQ0_BOVIN/tr|Q9XSW5|Q9XSW5_BOVIN/tr|Q9TUQ1|Q9TUQ1_BOVIN/tr|Q8MJU0|Q8MJU0_BOVIN/tr|Q7M2T6|Q7M2T6_BOVIN/tr|L8HTQ2|L8HTQ2_9CETA		4.53	0		0	2	MASCOT		T
	P20170700320_SHUI_NIU,18127	R.WVGLEENLGK.D	1144.6	0.00036	2	1	32.42	0	0.0282	0|0	tr|Q9TUQ0|Q9TUQ0_BOVIN/tr|Q9XSW5|Q9XSW5_BOVIN/tr|Q9TUQ1|Q9TUQ1_BOVIN/tr|Q8MJU0|Q8MJU0_BOVIN/tr|Q7M2T6|Q7M2T6_BOVIN/tr|L8HTQ2|L8HTQ2_9CETA		4.53	0		0	2	MASCOT		T
	P20170700320_SHUI_NIU,16739	R.YLPSPAKPDPSIFK.D	1559.85	-0.00016	3	1	30.79	0	0.0383	0|0	tr|Q9TUQ0|Q9TUQ0_BOVIN/tr|Q9XSW5|Q9XSW5_BOVIN/tr|Q9TUQ1|Q9TUQ1_BOVIN/tr|L8HTQ2|L8HTQ2_9CETA		8.5	0		0	2	MASCOT		T
	P20170700320_SHUI_NIU,16742	R.YLPSPAKPDPSIFK.D	1559.85	-0.001	2	1	34.8	0	0.0151	0|0	tr|Q9TUQ0|Q9TUQ0_BOVIN/tr|Q9XSW5|Q9XSW5_BOVIN/tr|Q9TUQ1|Q9TUQ1_BOVIN/tr|L8HTQ2|L8HTQ2_9CETA		8.5	0		0	2	MASCOT		T
	P20170700320_SHUI_NIU,21370	R.YLPSPAKPDPSIFKDLDVK.K	2130.15	-0.00298	4	1	43.19	0	0.00165	0|0	tr|Q9TUQ0|Q9TUQ0_BOVIN/tr|Q9XSW5|Q9XSW5_BOVIN/tr|Q9TUQ1|Q9TUQ1_BOVIN/tr|L8HTQ2|L8HTQ2_9CETA		6.04	1		0	2	MASCOT		T
	P20170700320_SHUI_NIU,21378	R.YLPSPAKPDPSIFKDLDVK.K	2130.15	-0.00081	2	1	68.75	0	1.28e-05	0|0	tr|Q9TUQ0|Q9TUQ0_BOVIN/tr|Q9XSW5|Q9XSW5_BOVIN/tr|Q9TUQ1|Q9TUQ1_BOVIN/tr|L8HTQ2|L8HTQ2_9CETA		6.04	1		0	2	MASCOT		T
$6-1	tr|L8IQA0|L8IQA0_9CETA Protein 4.1 OS=Bos mutus GN=M91_03269 PE=4 SV=1	38	22	0.2337	96163.7	5.39
$6-2	sp|Q9N179|41_BOVIN Protein 4.1 OS=Bos taurus GN=EPB41 PE=2 SV=1	38	22	0.3258	69256.6	6.16
	P20170700320_SHUI_NIU,7747	K.DVPIVHTETK.T	1138.61	0.00155	2	1	29.83	0	0.0388	0|0	sp|Q9N179|41_BOVIN/tr|F1MCU7|F1MCU7_BOVIN/tr|F1MCU4|F1MCU4_BOVIN/tr|L8IQA0|L8IQA0_9CETA		5.32	0		0	2	MASCOT		T
	P20170700320_SHUI_NIU,7878	K.DVPIVHTETK.T	1138.61	-0.0008	3	1	24.21	0	0.15	0|0	sp|Q9N179|41_BOVIN/tr|F1MCU7|F1MCU7_BOVIN/tr|F1MCU4|F1MCU4_BOVIN/tr|L8IQA0|L8IQA0_9CETA		5.32	0		0	2	MASCOT		T
	P20170700320_SHUI_NIU,8080	K.DVPIVHTETK.T	1138.61	0.00389	2	1	45	0	0.00131	0|0	sp|Q9N179|41_BOVIN/tr|F1MCU7|F1MCU7_BOVIN/tr|F1MCU4|F1MCU4_BOVIN/tr|L8IQA0|L8IQA0_9CETA		5.32	0		0	2	MASCOT		T
	P20170700320_SHUI_NIU,5497	K.EQHPDMSVTK.V	1171.54	-0.00213	2	1	52.61	0	0.00025	0|0	sp|Q9N179|41_BOVIN/tr|E1B7S3|E1B7S3_BOVIN/tr|F1MCU7|F1MCU7_BOVIN/tr|F1MCU4|F1MCU4_BOVIN/tr|L8IRI8|L8IRI8_9CETA/tr|L8IQA0|L8IQA0_9CETA		5.32	0		0	2	MASCOT		T
	P20170700320_SHUI_NIU,5508	K.EQHPDMSVTK.V	1171.54	-0.00015	3	1	29.7	0	0.106	0|0	sp|Q9N179|41_BOVIN/tr|E1B7S3|E1B7S3_BOVIN/tr|F1MCU7|F1MCU7_BOVIN/tr|F1MCU4|F1MCU4_BOVIN/tr|L8IRI8|L8IRI8_9CETA/tr|L8IQA0|L8IQA0_9CETA		5.32	0		0	2	MASCOT		T
	P20170700320_SHUI_NIU,6087	K.EQHPDMSVTK.V	1171.54	0.00102	3	1	25.46	0	0.0502	0|0	sp|Q9N179|41_BOVIN/tr|E1B7S3|E1B7S3_BOVIN/tr|F1MCU7|F1MCU7_BOVIN/tr|F1MCU4|F1MCU4_BOVIN/tr|L8IRI8|L8IRI8_9CETA/tr|L8IQA0|L8IQA0_9CETA		5.32	0		0	2	MASCOT		T
	P20170700320_SHUI_NIU,7589	K.ETVQVEVK.Q	931.509	-0.00036	2	1	63.48	0	3.01e-05	0|0	sp|Q9N179|41_BOVIN/tr|F1MCU7|F1MCU7_BOVIN/tr|F1MCU4|F1MCU4_BOVIN/tr|L8IQA0|L8IQA0_9CETA		4.53	0		0	2	MASCOT		T
	P20170700320_SHUI_NIU,3834	K.HHASISELKK.N	1149.64	0.00066	3	1	25.57	0	0.114	0|0	sp|Q9N179|41_BOVIN/tr|F1MCU7|F1MCU7_BOVIN/tr|F1MCU4|F1MCU4_BOVIN/tr|L8IQA0|L8IQA0_9CETA		8.61	1		0	2	MASCOT		T
	P20170700320_SHUI_NIU,14807	K.IRPGEQEQYESTIGFK.L	1881.93	-0.00203	2	1	59.27	0	0.000119	0|0	sp|Q9N179|41_BOVIN/tr|F1MCU7|F1MCU7_BOVIN/tr|F1MCU4|F1MCU4_BOVIN/tr|L8IQA0|L8IQA0_9CETA		4.79	0		0	2	MASCOT		T
	P20170700320_SHUI_NIU,14808	K.IRPGEQEQYESTIGFK.L	1881.93	0.00121	3	1	56.79	0	8.82e-05	0|0	sp|Q9N179|41_BOVIN/tr|F1MCU7|F1MCU7_BOVIN/tr|F1MCU4|F1MCU4_BOVIN/tr|L8IQA0|L8IQA0_9CETA		4.79	0		0	2	MASCOT		T
	P20170700320_SHUI_NIU,2431	K.LAPNQTK.E	771.436	-0.00027	2	1	30.1	0	0.0287	0|0	sp|Q9N179|41_BOVIN/tr|F1MCU7|F1MCU7_BOVIN/tr|F1MCU4|F1MCU4_BOVIN/tr|L8IQA0|L8IQA0_9CETA		8.75	0		0	2	MASCOT		T
	P20170700320_SHUI_NIU,15579	K.LSMYGVDLHK.A	1162.59	-6e-05	3	1	20.11	0	0.511	0|0	sp|Q9N179|41_BOVIN/tr|F1MCU7|F1MCU7_BOVIN/tr|F1MCU4|F1MCU4_BOVIN/tr|L8IQA0|L8IQA0_9CETA		6.74	0		0	2	MASCOT		T
	P20170700320_SHUI_NIU,15655	K.LSMYGVDLHK.A	1162.59	-0.00183	2	1	49.67	0	0.000538	0|0	sp|Q9N179|41_BOVIN/tr|F1MCU7|F1MCU7_BOVIN/tr|F1MCU4|F1MCU4_BOVIN/tr|L8IQA0|L8IQA0_9CETA		6.74	0		0	2	MASCOT		T
	P20170700320_SHUI_NIU,3710	K.SEIPTK.D	674.372	-0.00221	2	1	39.51	0	0.00953	0|0	sp|Q9N179|41_BOVIN/tr|F1MCU7|F1MCU7_BOVIN/tr|F1MCU4|F1MCU4_BOVIN/tr|L8IQA0|L8IQA0_9CETA		5.72	0		0	2	MASCOT		T
	P20170700320_SHUI_NIU,11941	K.TQTVTISDTANAVK.S	1448.76	0.00086	2	1	77.46	0	8.85e-07	0|0	sp|Q9N179|41_BOVIN/tr|F1MCU7|F1MCU7_BOVIN/tr|F1MCU4|F1MCU4_BOVIN/tr|L8IQA0|L8IQA0_9CETA		5.5	0		0	2	MASCOT		T
	P20170700320_SHUI_NIU,9830	K.TWLDSAK.E	820.42	0.00061	2	1	21.51	0	0.399	0|0	sp|Q9N179|41_BOVIN/tr|F1MCU4|F1MCU4_BOVIN/tr|L8IQA0|L8IQA0_9CETA		5.5	0		0	2	MASCOT		T
	P20170700320_SHUI_NIU,8777	K.VCVEHHTFFR.L	1331.63	-0.00015	2	1	63.01	0	1.27e-05	0|0	sp|Q9N179|41_BOVIN/tr|E1B7S3|E1B7S3_BOVIN/tr|F1MCU7|F1MCU7_BOVIN/tr|F1MCU4|F1MCU4_BOVIN/tr|L8IRI8|L8IRI8_9CETA/tr|L8IQA0|L8IQA0_9CETA		6.88	0		0	2	MASCOT		T
	P20170700320_SHUI_NIU,22365	K.VSLLDDTVYECVVEK.H	1768.87	0.00941	2	1	67.57	0	6.42e-06	0|0	sp|Q9N179|41_BOVIN/tr|L8IQA0|L8IQA0_9CETA		3.92	0		0	2	MASCOT		T
	P20170700320_SHUI_NIU,13541	R.ERLDGENIYIR.H	1377.71	0.00202	3	1	36.92	0	0.0105	0|0	sp|Q9N179|41_BOVIN/tr|F1MCU7|F1MCU7_BOVIN/tr|L8IQA0|L8IQA0_9CETA		4.68	1		0	2	MASCOT		T
	P20170700320_SHUI_NIU,14037	R.ERLDGENIYIR.H	1377.71	0.00148	3	1	34.8	0	0.0171	0|0	sp|Q9N179|41_BOVIN/tr|F1MCU7|F1MCU7_BOVIN/tr|L8IQA0|L8IQA0_9CETA		4.68	1		0	2	MASCOT		T
	P20170700320_SHUI_NIU,14038	R.ERLDGENIYIR.H	1377.71	0.00014	2	1	36.7	0	0.0343	0|0	sp|Q9N179|41_BOVIN/tr|F1MCU7|F1MCU7_BOVIN/tr|L8IQA0|L8IQA0_9CETA		4.68	1		0	2	MASCOT		T
	P20170700320_SHUI_NIU,16775	R.FPWPK.V	674.366	0.00033	2	1	22.59	0	0.247	0|0	sp|Q9N179|41_BOVIN/tr|F1MCU7|F1MCU7_BOVIN/tr|F1MCU4|F1MCU4_BOVIN/tr|L8IQA0|L8IQA0_9CETA		8.75	0		0	2	MASCOT		T
	P20170700320_SHUI_NIU,12381	R.HSNLM*LEDLDK.S ! R.HSNLM*LEDLDK.A	1330.63	0	2	1	54.22	0	9.99e-05	0|0	sp|Q9N179|41_BOVIN/tr|F1MCU7|F1MCU7_BOVIN/tr|L8IQA0|L8IQA0_9CETA ! tr|E1BDB0|E1BDB0_BOVIN/tr|L8HNU2|L8HNU2_9CETA		4.54	0	15.994919 Oxidation (M)	0	2	MASCOT		T
	P20170700320_SHUI_NIU,15501	R.HSNLMLEDLDK.S ! R.HSNLMLEDLDK.A	1314.64	-0.00132	2	1	33.05	0	0.0138	0|0	sp|Q9N179|41_BOVIN/tr|F1MCU7|F1MCU7_BOVIN/tr|L8IQA0|L8IQA0_9CETA ! tr|E1BDB0|E1BDB0_BOVIN/tr|L8HNU2|L8HNU2_9CETA		4.54	0		0	2	MASCOT		T
	P20170700320_SHUI_NIU,15935	R.HSNLMLEDLDK.S ! R.HSNLMLEDLDK.A	1314.64	-0.00177	3	1	45.61	0	0.000764	0|0	sp|Q9N179|41_BOVIN/tr|F1MCU7|F1MCU7_BOVIN/tr|L8IQA0|L8IQA0_9CETA ! tr|E1BDB0|E1BDB0_BOVIN/tr|L8HNU2|L8HNU2_9CETA		4.54	0		0	2	MASCOT		T
	P20170700320_SHUI_NIU,16081	R.HSNLMLEDLDK.S ! R.HSNLMLEDLDK.A	1314.64	-0.00012	2	1	77.39	0	4.97e-07	0|0	sp|Q9N179|41_BOVIN/tr|F1MCU7|F1MCU7_BOVIN/tr|L8IQA0|L8IQA0_9CETA ! tr|E1BDB0|E1BDB0_BOVIN/tr|L8HNU2|L8HNU2_9CETA		4.54	0		0	2	MASCOT		T
	P20170700320_SHUI_NIU,7086	R.IPSYR.Y ! R.IPSYR.L ! K.LPSYR.A ! R.LPSYR.F ! R.LPSYR.S ! R.LPSYR.E	635.351	-0.00029	2	1	44.47	0	0.00136	0|0	tr|A0JNG9|A0JNG9_BOVIN ! tr|E1B8Z0|E1B8Z0_BOVIN/tr|L8IYE4|L8IYE4_9CETA ! sp|Q9N179|41_BOVIN/tr|F1MCU7|F1MCU7_BOVIN/tr|F1MCU4|F1MCU4_BOVIN/tr|L8IQA0|L8IQA0_9CETA ! tr|F1MV40|F1MV40_BOVIN ! tr|A6QNL1|A6QNL1_BOVIN/tr|F1MJS9|F1MJS9_BOVIN ! tr|F1MP46|F1MP46_BOVIN		8.75	0		0	2	MASCOT		T
	P20170700320_SHUI_NIU,14201	R.LDGENIYIR.H	1092.57	-0.00055	2	1	56.56	0	0.000103	0|0	sp|Q9N179|41_BOVIN/tr|F1MCU7|F1MCU7_BOVIN/tr|L8IQA0|L8IQA0_9CETA		4.37	0		0	2	MASCOT		T
	P20170700320_SHUI_NIU,14682	R.LDGENIYIR.H	1092.57	-0.00201	2	1	55.49	0	0.000135	0|0	sp|Q9N179|41_BOVIN/tr|F1MCU7|F1MCU7_BOVIN/tr|L8IQA0|L8IQA0_9CETA		4.37	0		0	2	MASCOT		T
	P20170700320_SHUI_NIU,15303	R.LDGENIYIR.H	1092.57	0.00125	2	1	33.41	0	0.0226	0|0	sp|Q9N179|41_BOVIN/tr|F1MCU7|F1MCU7_BOVIN/tr|L8IQA0|L8IQA0_9CETA		4.37	0		0	2	MASCOT		T
	P20170700320_SHUI_NIU,7679	R.LSTHSPFR.T	944.495	-0.00051	3	1	31.75	0	0.0261	0|0	sp|Q9N179|41_BOVIN/tr|F1MCU7|F1MCU7_BOVIN/tr|F1MCU4|F1MCU4_BOVIN/tr|L8IQA0|L8IQA0_9CETA		9.76	0		0	2	MASCOT		T
	P20170700320_SHUI_NIU,7694	R.LSTHSPFR.T	944.495	-0.00108	2	1	52.71	0	0.000209	0|0	sp|Q9N179|41_BOVIN/tr|F1MCU7|F1MCU7_BOVIN/tr|F1MCU4|F1MCU4_BOVIN/tr|L8IQA0|L8IQA0_9CETA		9.76	0		0	2	MASCOT		T
	P20170700320_SHUI_NIU,7614	R.LTSTDTIPK.S	975.536	0.0014	2	1	44.51	0	0.00207	0|0	sp|Q9N179|41_BOVIN/tr|F1MCU7|F1MCU7_BOVIN/tr|F1MCU4|F1MCU4_BOVIN/tr|L8IQA0|L8IQA0_9CETA		5.84	0		0	2	MASCOT		T
	P20170700320_SHUI_NIU,7710	R.LTSTDTIPK.S	975.536	0.00252	2	1	48.92	0	0.000771	0|0	sp|Q9N179|41_BOVIN/tr|F1MCU7|F1MCU7_BOVIN/tr|F1MCU4|F1MCU4_BOVIN/tr|L8IQA0|L8IQA0_9CETA		5.84	0		0	2	MASCOT		T
	P20170700320_SHUI_NIU,4221	R.QDIVSGR.L	774.41	-0.00188	2	1	48.07	0	0.000896	0|0	sp|Q9N179|41_BOVIN/tr|F1MCU7|F1MCU7_BOVIN/tr|F1MCU4|F1MCU4_BOVIN/tr|L8IQA0|L8IQA0_9CETA		5.84	0		0	2	MASCOT		T
	P20170700320_SHUI_NIU,22410	R.SMTPAQADLEFLENAK.K	1764.85	0.00012	2	1	106.15	0	8.41e-10	0|0	sp|Q9N179|41_BOVIN/tr|F1MCU7|F1MCU7_BOVIN/tr|F1MCU4|F1MCU4_BOVIN/tr|L8IQA0|L8IQA0_9CETA		4.14	0		0	2	MASCOT		T
	P20170700320_SHUI_NIU,22422	R.SMTPAQADLEFLENAK.K	1764.85	0.00078	3	1	65.99	0	8.89e-06	0|0	sp|Q9N179|41_BOVIN/tr|F1MCU7|F1MCU7_BOVIN/tr|F1MCU4|F1MCU4_BOVIN/tr|L8IQA0|L8IQA0_9CETA		4.14	0		0	2	MASCOT		T
	P20170700320_SHUI_NIU,14990	R.SSFFIK.I	728.398	-2e-05	2	1	47.83	0	0.000448	0|0	sp|Q9N179|41_BOVIN/tr|F1MCU7|F1MCU7_BOVIN/tr|F1MCU4|F1MCU4_BOVIN/tr|L8IQA0|L8IQA0_9CETA		8.47	0		0	2	MASCOT		T
$7-1	tr|A5PJS9|A5PJS9_BOVIN ADD2 protein OS=Bos taurus GN=ADD2 PE=2 SV=1	24	20	0.2983	80640	5.45
$7-2	tr|F1MXA4|F1MXA4_BOVIN Uncharacterized protein OS=Bos taurus GN=ADD2 PE=4 SV=1	24	20	0.2983	80610	5.45
	P20170700320_SHUI_NIU,10678	K.EQDHFLISPK.G	1213.62	-0.00151	2	1	45.58	0	0.000935	0|0	tr|A5PJS9|A5PJS9_BOVIN/tr|F1MXA4|F1MXA4_BOVIN		5.32	0		0	2	MASCOT		T
	P20170700320_SHUI_NIU,12190	K.GLSQMTTSADTDVDTSK.D	1756.79	0.00165	2	1	67.3	0	2.9e-06	0|0	tr|A5PJS9|A5PJS9_BOVIN/tr|F1MXA4|F1MXA4_BOVIN/tr|L8I0W0|L8I0W0_9CETA		3.93	0		0	2	MASCOT		T
	P20170700320_SHUI_NIU,11165	K.GLSQMTTSADTDVDTSKDK.T	1999.91	0.00235	2	1	86.52	0	1.15e-07	0|0	tr|A5PJS9|A5PJS9_BOVIN/tr|F1MXA4|F1MXA4_BOVIN/tr|L8I0W0|L8I0W0_9CETA		4.14	1		0	2	MASCOT		T
	P20170700320_SHUI_NIU,16891	K.QRPHEVGSVQWAGGTFGPMR.K	2197.07	0.00134	3	1	69.4	0	4.33e-06	0|0	tr|A5PJS9|A5PJS9_BOVIN/tr|F1MXA4|F1MXA4_BOVIN/tr|L8I0W0|L8I0W0_9CETA		9.61	0		0	2	MASCOT		T
	P20170700320_SHUI_NIU,16926	K.QRPHEVGSVQWAGGTFGPMR.K	2197.07	-0.0037	4	1	52.54	0	0.000212	0|0	tr|A5PJS9|A5PJS9_BOVIN/tr|F1MXA4|F1MXA4_BOVIN/tr|L8I0W0|L8I0W0_9CETA		9.61	0		0	2	MASCOT		T
	P20170700320_SHUI_NIU,21751	K.SAGPQSQLLASVIAEK.S	1598.87	-0.00034	2	1	97.35	0	7.04e-09	0|0	tr|A5PJS9|A5PJS9_BOVIN/tr|F1MXA4|F1MXA4_BOVIN/tr|L8I0W0|L8I0W0_9CETA		5.72	0		0	2	MASCOT		T
	P20170700320_SHUI_NIU,2646	K.SPVGSPSK.S	758.404	3e-05	2	1	43.1	0	0.00153	0|0	tr|A5PJS9|A5PJS9_BOVIN/tr|F1MXA4|F1MXA4_BOVIN/tr|L8I0W0|L8I0W0_9CETA		8.47	0		0	2	MASCOT		T
	P20170700320_SHUI_NIU,8566	K.TESVTSGPMSPEGSPSK.S	1677.76	8e-05	2	1	76.7	0	1.19e-06	0|0	tr|A5PJS9|A5PJS9_BOVIN/tr|F1MXA4|F1MXA4_BOVIN/tr|L8I0W0|L8I0W0_9CETA		4.53	0		0	2	MASCOT		T
	P20170700320_SHUI_NIU,7556	K.TTWMK.A	666.328	5e-05	2	1	27.66	0	0.0431	0|0	tr|A5PJS9|A5PJS9_BOVIN/tr|F1MXA4|F1MXA4_BOVIN/tr|L8I0W0|L8I0W0_9CETA		8.41	0		0	2	MASCOT		T
	P20170700320_SHUI_NIU,11694	R.EDEQTVEDTLSK.G	1393.63	0.00012	2	1	45.36	0	0.000662	0|0	tr|A5PJS9|A5PJS9_BOVIN/tr|F1MXA4|F1MXA4_BOVIN/tr|L8I0W0|L8I0W0_9CETA		3.83	0		0	2	MASCOT		T
	P20170700320_SHUI_NIU,21402	R.EELEGLIQEQMK.K	1446.71	-0.00149	2	1	67.35	0	9.06e-06	0|0	tr|A5PJS9|A5PJS9_BOVIN/tr|F1MXA4|F1MXA4_BOVIN		4.09	0		0	2	MASCOT		T
	P20170700320_SHUI_NIU,13950	R.FSEDDPEYLR.L	1270.56	0.0014	2	1	41.97	0	0.000794	0|0	tr|A5PJS9|A5PJS9_BOVIN/tr|F1MXA4|F1MXA4_BOVIN		3.92	0		0	2	MASCOT		T
	P20170700320_SHUI_NIU,23264	R.IENPNQFVPLYTDPQEVLDMR.N	2518.23	0.00472	2	1	52.76	0	0.000561	0|0	tr|A5PJS9|A5PJS9_BOVIN/tr|F1MXA4|F1MXA4_BOVIN/tr|L8I0W0|L8I0W0_9CETA		3.92	0		0	2	MASCOT		T
	P20170700320_SHUI_NIU,23326	R.IENPNQFVPLYTDPQEVLDMR.N	2518.23	0.00849	3	1	23.54	0	0.185	0|0	tr|A5PJS9|A5PJS9_BOVIN/tr|F1MXA4|F1MXA4_BOVIN/tr|L8I0W0|L8I0W0_9CETA		3.92	0		0	2	MASCOT		T
	P20170700320_SHUI_NIU,18817	R.LGEHEFEALMR.M	1331.64	-0.00171	2	1	41.71	0	0.00637	0|0	tr|A5PJS9|A5PJS9_BOVIN/tr|F1MXA4|F1MXA4_BOVIN/tr|L8I0W0|L8I0W0_9CETA		4.75	0		0	2	MASCOT		T
	P20170700320_SHUI_NIU,18843	R.LGEHEFEALMR.M	1331.64	0.00037	3	1	59.24	0	3.77e-05	0|0	tr|A5PJS9|A5PJS9_BOVIN/tr|F1MXA4|F1MXA4_BOVIN/tr|L8I0W0|L8I0W0_9CETA		4.75	0		0	2	MASCOT		T
	P20170700320_SHUI_NIU,14082	R.MLDNLGYR.T	981.482	-0.00052	2	1	25.1	0	0.423	0|0	tr|A5PJS9|A5PJS9_BOVIN/tr|F1MXA4|F1MXA4_BOVIN/tr|E1BHK2|E1BHK2_BOVIN/tr|L8IL90|L8IL90_9CETA/tr|L8I0W0|L8I0W0_9CETA		5.59	0		0	2	MASCOT		T
	P20170700320_SHUI_NIU,15224	R.QDFNLMEQK.K	1152.54	0.00098	2	1	64.09	0	8.99e-06	0|0	tr|A5PJS9|A5PJS9_BOVIN/tr|F1MXA4|F1MXA4_BOVIN		4.37	0		0	2	MASCOT		T
	P20170700320_SHUI_NIU,4786	R.TGYTYR.Y	760.362	0.0006	2	1	27.55	0	0.0336	0|0	tr|A5PJS9|A5PJS9_BOVIN/tr|F1MXA4|F1MXA4_BOVIN/tr|L8I0W0|L8I0W0_9CETA		8.25	0		0	2	MASCOT		T
	P20170700320_SHUI_NIU,5190	R.TGYTYR.Y	760.362	0	2	1	21.03	0	0.152	0|0	tr|A5PJS9|A5PJS9_BOVIN/tr|F1MXA4|F1MXA4_BOVIN/tr|L8I0W0|L8I0W0_9CETA		8.25	0		0	2	MASCOT		T
	P20170700320_SHUI_NIU,9012	R.TPSFLK.K	692.398	2e-05	2	1	30.35	0	0.0336	0|0	tr|Q08E01|Q08E01_BOVIN/tr|A5PJS9|A5PJS9_BOVIN/tr|F1MXA4|F1MXA4_BOVIN/tr|E1BHK2|E1BHK2_BOVIN/tr|L8IL90|L8IL90_9CETA/tr|L8I0W0|L8I0W0_9CETA/tr|L8IKL1|L8IKL1_9CETA		8.41	0		0	2	MASCOT		T
	P20170700320_SHUI_NIU,8203	R.VNVADEVQR.S	1029.53	0.00122	2	1	58.77	0	0.000112	0|0	tr|A5PJS9|A5PJS9_BOVIN/tr|F1MXA4|F1MXA4_BOVIN/tr|L8I0W0|L8I0W0_9CETA		4.37	0		0	2	MASCOT		T
	P20170700320_SHUI_NIU,19071	R.WLNTPNTYLR.V	1277.66	-0.00104	2	1	24.71	0	0.417	0|0	tr|A5PJS9|A5PJS9_BOVIN/tr|F1MXA4|F1MXA4_BOVIN/tr|L8I0W0|L8I0W0_9CETA		8.75	0		0	2	MASCOT		T
	P20170700320_SHUI_NIU,9872	R.YPFVQEK.T	910.467	0.00056	2	1	24.15	0	0.106	0|0	tr|A5PJS9|A5PJS9_BOVIN/tr|F1MXA4|F1MXA4_BOVIN/tr|L8I0W0|L8I0W0_9CETA		6	0		0	2	MASCOT		T
$8-1	tr|E1BHK2|E1BHK2_BOVIN Uncharacterized protein OS=Bos taurus GN=ADD1 PE=4 SV=1	21	19	0.2656	80671.6	5.6
	P20170700320_SHUI_NIU,3235	K.EVQEMR.N	791.372	-0.00155	2	1	33.31	0	0.0116	0|0	tr|E1BHK2|E1BHK2_BOVIN/tr|L8IL90|L8IL90_9CETA		4.53	0		0	2	MASCOT		T
	P20170700320_SHUI_NIU,7335	K.SPPEPHTPPSTPVK.L	1470.76	0.0016	2	1	43.67	0	0.00174	0|0	tr|E1BHK2|E1BHK2_BOVIN/tr|L8IL90|L8IL90_9CETA		6.47	0		0	2	MASCOT		T
	P20170700320_SHUI_NIU,7345	K.SPPEPHTPPSTPVK.L	1470.76	-0.00676	3	1	32.97	0	0.0213	0|0	tr|E1BHK2|E1BHK2_BOVIN/tr|L8IL90|L8IL90_9CETA		6.47	0		0	2	MASCOT		T
	P20170700320_SHUI_NIU,17404	K.TAGPQSQVLSGVVMDR.S	1644.84	0.00028	2	1	85.36	0	1.28e-07	0|0	tr|E1BHK2|E1BHK2_BOVIN/tr|L8IL90|L8IL90_9CETA		5.5	0		0	2	MASCOT		T
	P20170700320_SHUI_NIU,13456	K.VNLQGDIVDR.G	1128.6	0.00484	2	1	64.29	0	1.78e-05	0|0	tr|E1BHK2|E1BHK2_BOVIN/tr|L8IL90|L8IL90_9CETA		4.21	0		0	2	MASCOT		T
	P20170700320_SHUI_NIU,23218	K.WQIGEQEFEALMR.M	1636.78	0.00203	2	1	76.76	0	6.86e-07	0|0	tr|E1BHK2|E1BHK2_BOVIN/tr|L8IL90|L8IL90_9CETA		4.25	0		0	2	MASCOT		T
	P20170700320_SHUI_NIU,4476	R.APGSPAGEGSGSPPK.W	1295.62	0.00549	2	1	95.94	0	2.43e-08	0|0	tr|E1BHK2|E1BHK2_BOVIN/tr|L8IL90|L8IL90_9CETA		6.05	0		0	2	MASCOT		T
	P20170700320_SHUI_NIU,13799	R.CVVHIHTPAGAAVSAMK.C	1748.89	0.00174	2	1	28.74	0	0.0612	0|0	tr|E1BHK2|E1BHK2_BOVIN/tr|L8IL90|L8IL90_9CETA		8.24	0		0	2	MASCOT		T
	P20170700320_SHUI_NIU,6633	R.ELEEYR.R	838.394	-0.00022	2	1	27.43	0	0.0457	0|0	tr|E1BHK2|E1BHK2_BOVIN/tr|L8IL90|L8IL90_9CETA		4.25	0		0	2	MASCOT		T
	P20170700320_SHUI_NIU,7286	R.EQNLQDIK.T	987.511	0.0018	2	1	38.92	0	0.0141	0|0	tr|E1BHK2|E1BHK2_BOVIN/tr|L8IL90|L8IL90_9CETA		4.37	0		0	2	MASCOT		T
	P20170700320_SHUI_NIU,14082	R.MLDNLGYR.T	981.482	-0.00052	2	1	25.1	0	0.423	0|0	tr|A5PJS9|A5PJS9_BOVIN/tr|F1MXA4|F1MXA4_BOVIN/tr|E1BHK2|E1BHK2_BOVIN/tr|L8IL90|L8IL90_9CETA/tr|L8I0W0|L8I0W0_9CETA		5.59	0		0	2	MASCOT		T
	P20170700320_SHUI_NIU,8327	R.NMAPDLR.Q	816.403	-0.00266	2	1	36.48	0	0.00553	0|0	tr|E1BHK2|E1BHK2_BOVIN/tr|L8IL90|L8IL90_9CETA		5.84	0		0	2	MASCOT		T
	P20170700320_SHUI_NIU,12294	R.QDFNMMEQK.K	1170.49	-0.0005	2	1	32.98	0	0.0033	0|0	tr|E1BHK2|E1BHK2_BOVIN/tr|L8IL90|L8IL90_9CETA		4.37	0		0	2	MASCOT		T
	P20170700320_SHUI_NIU,6231	R.TGYPYR.Y	756.368	-0.00104	2	1	37.02	0	0.00318	0|0	tr|E1BHK2|E1BHK2_BOVIN/tr|L8IL90|L8IL90_9CETA		8.25	0		0	2	MASCOT		T
	P20170700320_SHUI_NIU,21737	R.TLASAGGPDNLVLLDPGK.Y	1737.94	-0.00199	2	1	106.23	0	1.94e-09	0|0	tr|E1BHK2|E1BHK2_BOVIN		4.21	0		0	2	MASCOT		T
	P20170700320_SHUI_NIU,9012	R.TPSFLK.K	692.398	2e-05	2	1	30.35	0	0.0336	0|0	tr|Q08E01|Q08E01_BOVIN/tr|A5PJS9|A5PJS9_BOVIN/tr|F1MXA4|F1MXA4_BOVIN/tr|E1BHK2|E1BHK2_BOVIN/tr|L8IL90|L8IL90_9CETA/tr|L8I0W0|L8I0W0_9CETA/tr|L8IKL1|L8IKL1_9CETA		8.41	0		0	2	MASCOT		T
	P20170700320_SHUI_NIU,22255	R.TSTSAVPNLFVPLNTNPK.E	1900.02	-0.00307	2	1	22.69	0	0.607	0|0	tr|E1BHK2|E1BHK2_BOVIN/tr|L8IL90|L8IL90_9CETA		8.41	0		0	2	MASCOT		T
	P20170700320_SHUI_NIU,8666	R.VDENNPEYLR.E	1248.59	0.00135	2	1	50	0	0.0003	0|0	tr|E1BHK2|E1BHK2_BOVIN/tr|L8IL90|L8IL90_9CETA		4.14	0		0	2	MASCOT		T
	P20170700320_SHUI_NIU,14881	R.YFDRVDENNPEYLR.E	1829.85	0.00375	2	1	30.22	0	0.0506	0|0	tr|E1BHK2|E1BHK2_BOVIN/tr|L8IL90|L8IL90_9CETA		4.32	1		0	2	MASCOT		T
	P20170700320_SHUI_NIU,14906	R.YFDRVDENNPEYLR.E	1829.85	0.00055	3	1	25.09	0	0.07	0|0	tr|E1BHK2|E1BHK2_BOVIN/tr|L8IL90|L8IL90_9CETA		4.32	1		0	2	MASCOT		T
	P20170700320_SHUI_NIU,7368	R.YPALR.S ! R.YPALR.E	619.356	-0.00053	2	1	21.51	0	2.08	0|0	tr|F1MR49|F1MR49_BOVIN ! tr|E1BHK2|E1BHK2_BOVIN/tr|L8IL90|L8IL90_9CETA		8.75	0		0	2	MASCOT		T
$9-1	tr|L8ITJ3|L8ITJ3_9CETA Catalase OS=Bos mutus GN=M91_01240 PE=3 SV=1	27	18	0.3776	59914.6	6.79
$9-2	sp|P00432|CATA_BOVIN Catalase OS=Bos taurus GN=CAT PE=1 SV=3	27	18	0.3776	59914.6	6.79
	P20170700320_SHUI_NIU,21568	K.GAGAFGYFEVTHDITR.Y	1740.83	-0.00232	3	1	74.72	0	1.19e-06	0|0	sp|P00432|CATA_BOVIN/tr|L8ITJ3|L8ITJ3_9CETA		5.32	0		0	2	MASCOT		T
	P20170700320_SHUI_NIU,21576	K.GAGAFGYFEVTHDITR.Y	1740.83	-0.00034	2	1	72.84	0	1.8e-06	0|0	sp|P00432|CATA_BOVIN/tr|L8ITJ3|L8ITJ3_9CETA		5.32	0		0	2	MASCOT		T
	P20170700320_SHUI_NIU,8528	K.LVNANGEAVYCK.F	1337.65	0.00227	2	1	37.65	0	0.0157	0|0	sp|P00432|CATA_BOVIN/tr|L8ITJ3|L8ITJ3_9CETA/tr|F8UTU5|F8UTU5_BUBBU		5.99	0		0	2	MASCOT		T
	P20170700320_SHUI_NIU,6590	K.NAVHTYVQHGSHLSAR.E	1776.89	-0.00241	3	1	45.71	0	0.00125	0|0	sp|P00432|CATA_BOVIN/tr|L8ITJ3|L8ITJ3_9CETA		8.77	0		0	2	MASCOT		T
	P20170700320_SHUI_NIU,6596	K.NAVHTYVQHGSHLSAR.E	1776.89	0.0005	4	1	53.32	0	0.000224	0|0	sp|P00432|CATA_BOVIN/tr|L8ITJ3|L8ITJ3_9CETA		8.77	0		0	2	MASCOT		T
	P20170700320_SHUI_NIU,6626	K.NAVHTYVQHGSHLSAR.E	1776.89	-9e-05	2	1	74.34	0	1.79e-06	0|0	sp|P00432|CATA_BOVIN/tr|L8ITJ3|L8ITJ3_9CETA		8.77	0		0	2	MASCOT		T
	P20170700320_SHUI_NIU,8308	K.NLSVEDAAR.L	974.49	-0.0014	2	1	36.73	0	0.00959	0|0	sp|P00432|CATA_BOVIN/tr|L8ITJ3|L8ITJ3_9CETA/tr|F8UTU5|F8UTU5_BUBBU		4.37	0		0	2	MASCOT		T
	P20170700320_SHUI_NIU,7076	K.VFEHIGK.R	829.457	0.00022	2	1	22.89	0	0.215	0|0	sp|P00432|CATA_BOVIN/tr|L8ITJ3|L8ITJ3_9CETA/tr|F8UTU5|F8UTU5_BUBBU		6.72	0		0	2	MASCOT		T
	P20170700320_SHUI_NIU,3335	K.VLNEEQR.K	887.458	9e-05	2	1	41.32	0	0.00251	0|0	sp|P00432|CATA_BOVIN/tr|L8ITJ3|L8ITJ3_9CETA		4.53	0		0	2	MASCOT		T
	P20170700320_SHUI_NIU,21107	K.VWPHGDYPLIPVGK.L	1577.85	0.00054	3	1	21.33	0	0.337	0|0	sp|P00432|CATA_BOVIN/tr|L8ITJ3|L8ITJ3_9CETA		6.71	0		0	2	MASCOT		T
	P20170700320_SHUI_NIU,21261	K.VWPHGDYPLIPVGK.L	1577.85	-0.00124	2	1	30.23	0	0.125	0|0	sp|P00432|CATA_BOVIN/tr|L8ITJ3|L8ITJ3_9CETA		6.71	0		0	2	MASCOT		T
	P20170700320_SHUI_NIU,8726	R.AAQKPDVLTTGGGNPVGDK.L	1824.95	-0.00309	2	1	89.05	0	5.31e-08	0|0	sp|P00432|CATA_BOVIN/tr|L8ITJ3|L8ITJ3_9CETA		6	0		0	2	MASCOT		T
	P20170700320_SHUI_NIU,8839	R.AAQKPDVLTTGGGNPVGDK.L	1824.95	-0.00171	3	1	27.84	0	0.0701	0|0	sp|P00432|CATA_BOVIN/tr|L8ITJ3|L8ITJ3_9CETA		6	0		0	2	MASCOT		T
	P20170700320_SHUI_NIU,22401	R.DALLFPSFIHSQK.R	1502.8	0.0037	2	1	39.37	0	0.00562	0|0	sp|P00432|CATA_BOVIN/tr|L8ITJ3|L8ITJ3_9CETA/tr|F8UTU5|F8UTU5_BUBBU		6.74	0		0	2	MASCOT		T
	P20170700320_SHUI_NIU,22402	R.DALLFPSFIHSQK.R	1502.8	0.00196	3	1	44.36	0	0.00173	0|0	sp|P00432|CATA_BOVIN/tr|L8ITJ3|L8ITJ3_9CETA/tr|F8UTU5|F8UTU5_BUBBU		6.74	0		0	2	MASCOT		T
	P20170700320_SHUI_NIU,3200	R.DPASDQMK.H	891.388	0	2	1	38.21	0	0.00132	0|0	sp|P00432|CATA_BOVIN/tr|L8ITJ3|L8ITJ3_9CETA		4.21	0		0	2	MASCOT		T
	P20170700320_SHUI_NIU,23316	R.GPLLVQDVVFTDEMAHFDR.E	2189.07	0.00036	3	1	88.22	0	6.58e-08	0|0	sp|P00432|CATA_BOVIN/tr|L8ITJ3|L8ITJ3_9CETA		4.22	0		0	2	MASCOT		T
	P20170700320_SHUI_NIU,5941	R.HMNGYGSHTFK.L	1278.57	0.00029	2	1	20.44	0	0.147	0|0	sp|P00432|CATA_BOVIN/tr|L8ITJ3|L8ITJ3_9CETA/tr|F8UTU5|F8UTU5_BUBBU		8.61	0		0	2	MASCOT		T
	P20170700320_SHUI_NIU,8801	R.IQALLDK.Y	800.488	-0.00012	2	1	48.35	0	0.000771	0|0	sp|P00432|CATA_BOVIN/tr|L8ITJ3|L8ITJ3_9CETA		5.84	0		0	2	MASCOT		T
	P20170700320_SHUI_NIU,11951	R.IQALLDKYNEEKPK.N	1688.92	0.00017	4	1	24.6	0	0.131	0|0	sp|P00432|CATA_BOVIN/tr|L8ITJ3|L8ITJ3_9CETA		6.18	1		0	2	MASCOT		T
	P20170700320_SHUI_NIU,11974	R.IQALLDKYNEEKPK.N	1688.92	0.00338	2	1	51.59	0	0.00028	0|0	sp|P00432|CATA_BOVIN/tr|L8ITJ3|L8ITJ3_9CETA		6.18	1		0	2	MASCOT		T
	P20170700320_SHUI_NIU,12001	R.IQALLDKYNEEKPK.N	1688.92	-0.00024	3	1	31.84	0	0.0252	0|0	sp|P00432|CATA_BOVIN/tr|L8ITJ3|L8ITJ3_9CETA		6.18	1		0	2	MASCOT		T
	P20170700320_SHUI_NIU,8778	R.LCENIAGHLK.D	1154.6	0.00059	2	1	45.25	0	0.00112	0|0	sp|P00432|CATA_BOVIN/tr|L8ITJ3|L8ITJ3_9CETA		6.74	0		0	2	MASCOT		T
	P20170700320_SHUI_NIU,9279	R.LFAYPDTHR.H	1119.56	0.00098	2	1	48.71	0	0.000559	0|0	sp|P00432|CATA_BOVIN/tr|L8ITJ3|L8ITJ3_9CETA		6.74	0		0	2	MASCOT		T
	P20170700320_SHUI_NIU,9292	R.LFAYPDTHR.H	1119.56	0.00052	3	1	39	0	0.00514	0|0	sp|P00432|CATA_BOVIN/tr|L8ITJ3|L8ITJ3_9CETA		6.74	0		0	2	MASCOT		T
	P20170700320_SHUI_NIU,4844	R.THFSGDVQR.F	1046.5	0.00155	3	1	50.76	0	0.000211	0|0	sp|P00432|CATA_BOVIN/tr|L8ITJ3|L8ITJ3_9CETA		6.41	0		0	2	MASCOT		T
	P20170700320_SHUI_NIU,6227	R.TPIAVR.F	656.409	-0.00099	2	1	25.97	0	0.0348	0|0	sp|P00432|CATA_BOVIN/tr|L8ITJ3|L8ITJ3_9CETA/tr|F8UTU5|F8UTU5_BUBBU		9.41	0		0	2	MASCOT		T
$10-1	sp|P04346|HBBA_BOSJA Hemoglobin subunit beta-A OS=Bos javanicus PE=1 SV=1	238	17	0.8483	15964.1	6.36
	P20170700320_SHUI_NIU,2673	-.M*LTAEEK.A	837.402	-0.00049	2	1	22.87	0	0.144	0|0	sp|P04346|HBBA_BOSJA/sp|P67820|HBB_BUBBU/sp|P67819|HBB_BOSGF/sp|P04245|HBB_TRAST/sp|P09422|HBB_BISBO/sp|P02072|HBB_BOSMU/sp|P02070|HBB_BOVIN/tr|D4QBD8|D4QBD8_BOSJA/tr|D4QBD7|D4QBD7_BOSJA/tr|D4QBB4|D4QBB4_BOVIN/tr|D4QBF0|D4QBF0_BOSGF/tr|D4QBD6|D4QBD6_BOSJA/tr|D4QBF4|D4QBF4_BOSMU/tr|D4QBB8|D4QBB8_BOSIN/tr|D4QBE7|D4QBE7_9CETA/tr|D4QBB5|D4QBB5_BOSIN/tr|D4QBD0|D4QBD0_BOSIN/tr|D4QBD1|D4QBD1_BOSIN/tr|D4…		4.53	0	15.994919 Oxidation (M)	0	2	MASCOT		T
	P20170700320_SHUI_NIU,3170	-.M*LTAEEK.A	837.402	-0.00103	2	1	42.83	0	0.00145	0|0	sp|P04346|HBBA_BOSJA/sp|P67820|HBB_BUBBU/sp|P67819|HBB_BOSGF/sp|P04245|HBB_TRAST/sp|P09422|HBB_BISBO/sp|P02072|HBB_BOSMU/sp|P02070|HBB_BOVIN/tr|D4QBD8|D4QBD8_BOSJA/tr|D4QBD7|D4QBD7_BOSJA/tr|D4QBB4|D4QBB4_BOVIN/tr|D4QBF0|D4QBF0_BOSGF/tr|D4QBD6|D4QBD6_BOSJA/tr|D4QBF4|D4QBF4_BOSMU/tr|D4QBB8|D4QBB8_BOSIN/tr|D4QBE7|D4QBE7_9CETA/tr|D4QBB5|D4QBB5_BOSIN/tr|D4QBD0|D4QBD0_BOSIN/tr|D4QBD1|D4QBD1_BOSIN/tr|D4…		4.53	0	15.994919 Oxidation (M)	0	2	MASCOT		T
	P20170700320_SHUI_NIU,3521	-.M*LTAEEK.A	837.402	0.00027	2	1	35.54	0	0.00776	0|0	sp|P04346|HBBA_BOSJA/sp|P67820|HBB_BUBBU/sp|P67819|HBB_BOSGF/sp|P04245|HBB_TRAST/sp|P09422|HBB_BISBO/sp|P02072|HBB_BOSMU/sp|P02070|HBB_BOVIN/tr|D4QBD8|D4QBD8_BOSJA/tr|D4QBD7|D4QBD7_BOSJA/tr|D4QBB4|D4QBB4_BOVIN/tr|D4QBF0|D4QBF0_BOSGF/tr|D4QBD6|D4QBD6_BOSJA/tr|D4QBF4|D4QBF4_BOSMU/tr|D4QBB8|D4QBB8_BOSIN/tr|D4QBE7|D4QBE7_9CETA/tr|D4QBB5|D4QBB5_BOSIN/tr|D4QBD0|D4QBD0_BOSIN/tr|D4QBD1|D4QBD1_BOSIN/tr|D4…		4.53	0	15.994919 Oxidation (M)	0	2	MASCOT		T
	P20170700320_SHUI_NIU,3892	-.M*LTAEEK.A	837.402	0.0003	2	1	22.51	0	0.399	0|0	sp|P04346|HBBA_BOSJA/sp|P67820|HBB_BUBBU/sp|P67819|HBB_BOSGF/sp|P04245|HBB_TRAST/sp|P09422|HBB_BISBO/sp|P02072|HBB_BOSMU/sp|P02070|HBB_BOVIN/tr|D4QBD8|D4QBD8_BOSJA/tr|D4QBD7|D4QBD7_BOSJA/tr|D4QBB4|D4QBB4_BOVIN/tr|D4QBF0|D4QBF0_BOSGF/tr|D4QBD6|D4QBD6_BOSJA/tr|D4QBF4|D4QBF4_BOSMU/tr|D4QBB8|D4QBB8_BOSIN/tr|D4QBE7|D4QBE7_9CETA/tr|D4QBB5|D4QBB5_BOSIN/tr|D4QBD0|D4QBD0_BOSIN/tr|D4QBD1|D4QBD1_BOSIN/tr|D4…		4.53	0	15.994919 Oxidation (M)	0	2	MASCOT		T
	P20170700320_SHUI_NIU,4176	-.M*LTAEEK.A	837.402	-0.00107	2	1	29.01	0	0.0349	0|0	sp|P04346|HBBA_BOSJA/sp|P67820|HBB_BUBBU/sp|P67819|HBB_BOSGF/sp|P04245|HBB_TRAST/sp|P09422|HBB_BISBO/sp|P02072|HBB_BOSMU/sp|P02070|HBB_BOVIN/tr|D4QBD8|D4QBD8_BOSJA/tr|D4QBD7|D4QBD7_BOSJA/tr|D4QBB4|D4QBB4_BOVIN/tr|D4QBF0|D4QBF0_BOSGF/tr|D4QBD6|D4QBD6_BOSJA/tr|D4QBF4|D4QBF4_BOSMU/tr|D4QBB8|D4QBB8_BOSIN/tr|D4QBE7|D4QBE7_9CETA/tr|D4QBB5|D4QBB5_BOSIN/tr|D4QBD0|D4QBD0_BOSIN/tr|D4QBD1|D4QBD1_BOSIN/tr|D4…		4.53	0	15.994919 Oxidation (M)	0	2	MASCOT		T
	P20170700320_SHUI_NIU,4483	-.M*LTAEEK.A	837.402	0.00189	2	1	37.65	0	0.0124	0|0	sp|P04346|HBBA_BOSJA/sp|P67820|HBB_BUBBU/sp|P67819|HBB_BOSGF/sp|P04245|HBB_TRAST/sp|P09422|HBB_BISBO/sp|P02072|HBB_BOSMU/sp|P02070|HBB_BOVIN/tr|D4QBD8|D4QBD8_BOSJA/tr|D4QBD7|D4QBD7_BOSJA/tr|D4QBB4|D4QBB4_BOVIN/tr|D4QBF0|D4QBF0_BOSGF/tr|D4QBD6|D4QBD6_BOSJA/tr|D4QBF4|D4QBF4_BOSMU/tr|D4QBB8|D4QBB8_BOSIN/tr|D4QBE7|D4QBE7_9CETA/tr|D4QBB5|D4QBB5_BOSIN/tr|D4QBD0|D4QBD0_BOSIN/tr|D4QBD1|D4QBD1_BOSIN/tr|D4…		4.53	0	15.994919 Oxidation (M)	0	2	MASCOT		T
	P20170700320_SHUI_NIU,4778	-.M*LTAEEK.A	837.402	0.0021	2	1	31.4	0	0.052	0|0	sp|P04346|HBBA_BOSJA/sp|P67820|HBB_BUBBU/sp|P67819|HBB_BOSGF/sp|P04245|HBB_TRAST/sp|P09422|HBB_BISBO/sp|P02072|HBB_BOSMU/sp|P02070|HBB_BOVIN/tr|D4QBD8|D4QBD8_BOSJA/tr|D4QBD7|D4QBD7_BOSJA/tr|D4QBB4|D4QBB4_BOVIN/tr|D4QBF0|D4QBF0_BOSGF/tr|D4QBD6|D4QBD6_BOSJA/tr|D4QBF4|D4QBF4_BOSMU/tr|D4QBB8|D4QBB8_BOSIN/tr|D4QBE7|D4QBE7_9CETA/tr|D4QBB5|D4QBB5_BOSIN/tr|D4QBD0|D4QBD0_BOSIN/tr|D4QBD1|D4QBD1_BOSIN/tr|D4…		4.53	0	15.994919 Oxidation (M)	0	2	MASCOT		T
	P20170700320_SHUI_NIU,17121	-.M*LTAEEKAAVTAFWGK.V	1768.89	0.00236	3	1	23.77	0	0.495	0|0	sp|P04346|HBBA_BOSJA/sp|P67820|HBB_BUBBU/sp|P67819|HBB_BOSGF/sp|P04245|HBB_TRAST/sp|P09422|HBB_BISBO/sp|P02072|HBB_BOSMU/sp|P02070|HBB_BOVIN/tr|D4QBD7|D4QBD7_BOSJA/tr|D4QBB4|D4QBB4_BOVIN/tr|D4QBF0|D4QBF0_BOSGF/tr|D4QBD6|D4QBD6_BOSJA/tr|D4QBF4|D4QBF4_BOSMU/tr|D4QBB8|D4QBB8_BOSIN/tr|D4QBE7|D4QBE7_9CETA/tr|D4QBB5|D4QBB5_BOSIN/tr|D4QBD0|D4QBD0_BOSIN/tr|D4QBD1|D4QBD1_BOSIN/tr|D4QBE2|D4QBE2_BOSJA/tr|D4…		5.9	1	15.994919 Oxidation (M)	0	2	MASCOT		T
	P20170700320_SHUI_NIU,4301	-.MLTAEEK.A	821.407	-0.00142	2	1	30.94	0	0.034	0|0	sp|P04346|HBBA_BOSJA/sp|P67820|HBB_BUBBU/sp|P67819|HBB_BOSGF/sp|P04245|HBB_TRAST/sp|P09422|HBB_BISBO/sp|P02072|HBB_BOSMU/sp|P02070|HBB_BOVIN/tr|D4QBD8|D4QBD8_BOSJA/tr|D4QBD7|D4QBD7_BOSJA/tr|D4QBB4|D4QBB4_BOVIN/tr|D4QBF0|D4QBF0_BOSGF/tr|D4QBD6|D4QBD6_BOSJA/tr|D4QBF4|D4QBF4_BOSMU/tr|D4QBB8|D4QBB8_BOSIN/tr|D4QBE7|D4QBE7_9CETA/tr|D4QBB5|D4QBB5_BOSIN/tr|D4QBD0|D4QBD0_BOSIN/tr|D4QBD1|D4QBD1_BOSIN/tr|D4…		4.53	0		0	2	MASCOT		T
	P20170700320_SHUI_NIU,4615	-.MLTAEEK.A	821.407	-0.00104	2	1	33.26	0	0.0199	0|0	sp|P04346|HBBA_BOSJA/sp|P67820|HBB_BUBBU/sp|P67819|HBB_BOSGF/sp|P04245|HBB_TRAST/sp|P09422|HBB_BISBO/sp|P02072|HBB_BOSMU/sp|P02070|HBB_BOVIN/tr|D4QBD8|D4QBD8_BOSJA/tr|D4QBD7|D4QBD7_BOSJA/tr|D4QBB4|D4QBB4_BOVIN/tr|D4QBF0|D4QBF0_BOSGF/tr|D4QBD6|D4QBD6_BOSJA/tr|D4QBF4|D4QBF4_BOSMU/tr|D4QBB8|D4QBB8_BOSIN/tr|D4QBE7|D4QBE7_9CETA/tr|D4QBB5|D4QBB5_BOSIN/tr|D4QBD0|D4QBD0_BOSIN/tr|D4QBD1|D4QBD1_BOSIN/tr|D4…		4.53	0		0	2	MASCOT		T
	P20170700320_SHUI_NIU,4911	-.MLTAEEK.A	821.407	0.0013	2	1	31.92	0	0.0273	0|0	sp|P04346|HBBA_BOSJA/sp|P67820|HBB_BUBBU/sp|P67819|HBB_BOSGF/sp|P04245|HBB_TRAST/sp|P09422|HBB_BISBO/sp|P02072|HBB_BOSMU/sp|P02070|HBB_BOVIN/tr|D4QBD8|D4QBD8_BOSJA/tr|D4QBD7|D4QBD7_BOSJA/tr|D4QBB4|D4QBB4_BOVIN/tr|D4QBF0|D4QBF0_BOSGF/tr|D4QBD6|D4QBD6_BOSJA/tr|D4QBF4|D4QBF4_BOSMU/tr|D4QBB8|D4QBB8_BOSIN/tr|D4QBE7|D4QBE7_9CETA/tr|D4QBB5|D4QBB5_BOSIN/tr|D4QBD0|D4QBD0_BOSIN/tr|D4QBD1|D4QBD1_BOSIN/tr|D4…		4.53	0		0	2	MASCOT		T
	P20170700320_SHUI_NIU,5229	-.MLTAEEK.A	821.407	0.00084	2	1	33.42	0	0.0192	0|0	sp|P04346|HBBA_BOSJA/sp|P67820|HBB_BUBBU/sp|P67819|HBB_BOSGF/sp|P04245|HBB_TRAST/sp|P09422|HBB_BISBO/sp|P02072|HBB_BOSMU/sp|P02070|HBB_BOVIN/tr|D4QBD8|D4QBD8_BOSJA/tr|D4QBD7|D4QBD7_BOSJA/tr|D4QBB4|D4QBB4_BOVIN/tr|D4QBF0|D4QBF0_BOSGF/tr|D4QBD6|D4QBD6_BOSJA/tr|D4QBF4|D4QBF4_BOSMU/tr|D4QBB8|D4QBB8_BOSIN/tr|D4QBE7|D4QBE7_9CETA/tr|D4QBB5|D4QBB5_BOSIN/tr|D4QBD0|D4QBD0_BOSIN/tr|D4QBD1|D4QBD1_BOSIN/tr|D4…		4.53	0		0	2	MASCOT		T
	P20170700320_SHUI_NIU,5623	-.MLTAEEK.A	821.407	-0.0005	2	1	33.57	0	0.0186	0|0	sp|P04346|HBBA_BOSJA/sp|P67820|HBB_BUBBU/sp|P67819|HBB_BOSGF/sp|P04245|HBB_TRAST/sp|P09422|HBB_BISBO/sp|P02072|HBB_BOSMU/sp|P02070|HBB_BOVIN/tr|D4QBD8|D4QBD8_BOSJA/tr|D4QBD7|D4QBD7_BOSJA/tr|D4QBB4|D4QBB4_BOVIN/tr|D4QBF0|D4QBF0_BOSGF/tr|D4QBD6|D4QBD6_BOSJA/tr|D4QBF4|D4QBF4_BOSMU/tr|D4QBB8|D4QBB8_BOSIN/tr|D4QBE7|D4QBE7_9CETA/tr|D4QBB5|D4QBB5_BOSIN/tr|D4QBD0|D4QBD0_BOSIN/tr|D4QBD1|D4QBD1_BOSIN/tr|D4…		4.53	0		0	2	MASCOT		T
	P20170700320_SHUI_NIU,6043	-.MLTAEEK.A	821.407	0.00048	2	1	36.3	0	0.0099	0|0	sp|P04346|HBBA_BOSJA/sp|P67820|HBB_BUBBU/sp|P67819|HBB_BOSGF/sp|P04245|HBB_TRAST/sp|P09422|HBB_BISBO/sp|P02072|HBB_BOSMU/sp|P02070|HBB_BOVIN/tr|D4QBD8|D4QBD8_BOSJA/tr|D4QBD7|D4QBD7_BOSJA/tr|D4QBB4|D4QBB4_BOVIN/tr|D4QBF0|D4QBF0_BOSGF/tr|D4QBD6|D4QBD6_BOSJA/tr|D4QBF4|D4QBF4_BOSMU/tr|D4QBB8|D4QBB8_BOSIN/tr|D4QBE7|D4QBE7_9CETA/tr|D4QBB5|D4QBB5_BOSIN/tr|D4QBD0|D4QBD0_BOSIN/tr|D4QBD1|D4QBD1_BOSIN/tr|D4…		4.53	0		0	2	MASCOT		T
	P20170700320_SHUI_NIU,6464	-.MLTAEEK.A	821.407	0.00012	2	1	32.36	0	0.0245	0|0	sp|P04346|HBBA_BOSJA/sp|P67820|HBB_BUBBU/sp|P67819|HBB_BOSGF/sp|P04245|HBB_TRAST/sp|P09422|HBB_BISBO/sp|P02072|HBB_BOSMU/sp|P02070|HBB_BOVIN/tr|D4QBD8|D4QBD8_BOSJA/tr|D4QBD7|D4QBD7_BOSJA/tr|D4QBB4|D4QBB4_BOVIN/tr|D4QBF0|D4QBF0_BOSGF/tr|D4QBD6|D4QBD6_BOSJA/tr|D4QBF4|D4QBF4_BOSMU/tr|D4QBB8|D4QBB8_BOSIN/tr|D4QBE7|D4QBE7_9CETA/tr|D4QBB5|D4QBB5_BOSIN/tr|D4QBD0|D4QBD0_BOSIN/tr|D4QBD1|D4QBD1_BOSIN/tr|D4…		4.53	0		0	2	MASCOT		T
	P20170700320_SHUI_NIU,6934	-.MLTAEEK.A	821.407	-0.00022	2	1	26.51	0	0.179	0|0	sp|P04346|HBBA_BOSJA/sp|P67820|HBB_BUBBU/sp|P67819|HBB_BOSGF/sp|P04245|HBB_TRAST/sp|P09422|HBB_BISBO/sp|P02072|HBB_BOSMU/sp|P02070|HBB_BOVIN/tr|D4QBD8|D4QBD8_BOSJA/tr|D4QBD7|D4QBD7_BOSJA/tr|D4QBB4|D4QBB4_BOVIN/tr|D4QBF0|D4QBF0_BOSGF/tr|D4QBD6|D4QBD6_BOSJA/tr|D4QBF4|D4QBF4_BOSMU/tr|D4QBB8|D4QBB8_BOSIN/tr|D4QBE7|D4QBE7_9CETA/tr|D4QBB5|D4QBB5_BOSIN/tr|D4QBD0|D4QBD0_BOSIN/tr|D4QBD1|D4QBD1_BOSIN/tr|D4…		4.53	0		0	2	MASCOT		T
	P20170700320_SHUI_NIU,7416	-.MLTAEEK.A	821.407	-0.0011	1	1	42.85	0	0.00586	0|0	sp|P04346|HBBA_BOSJA/sp|P67820|HBB_BUBBU/sp|P67819|HBB_BOSGF/sp|P04245|HBB_TRAST/sp|P09422|HBB_BISBO/sp|P02072|HBB_BOSMU/sp|P02070|HBB_BOVIN/tr|D4QBD8|D4QBD8_BOSJA/tr|D4QBD7|D4QBD7_BOSJA/tr|D4QBB4|D4QBB4_BOVIN/tr|D4QBF0|D4QBF0_BOSGF/tr|D4QBD6|D4QBD6_BOSJA/tr|D4QBF4|D4QBF4_BOSMU/tr|D4QBB8|D4QBB8_BOSIN/tr|D4QBE7|D4QBE7_9CETA/tr|D4QBB5|D4QBB5_BOSIN/tr|D4QBD0|D4QBD0_BOSIN/tr|D4QBD1|D4QBD1_BOSIN/tr|D4…		4.53	0		0	2	MASCOT		T
	P20170700320_SHUI_NIU,7938	-.MLTAEEK.A	821.407	0.00018	2	1	31.05	0	0.0615	0|0	sp|P04346|HBBA_BOSJA/sp|P67820|HBB_BUBBU/sp|P67819|HBB_BOSGF/sp|P04245|HBB_TRAST/sp|P09422|HBB_BISBO/sp|P02072|HBB_BOSMU/sp|P02070|HBB_BOVIN/tr|D4QBD8|D4QBD8_BOSJA/tr|D4QBD7|D4QBD7_BOSJA/tr|D4QBB4|D4QBB4_BOVIN/tr|D4QBF0|D4QBF0_BOSGF/tr|D4QBD6|D4QBD6_BOSJA/tr|D4QBF4|D4QBF4_BOSMU/tr|D4QBB8|D4QBB8_BOSIN/tr|D4QBE7|D4QBE7_9CETA/tr|D4QBB5|D4QBB5_BOSIN/tr|D4QBD0|D4QBD0_BOSIN/tr|D4QBD1|D4QBD1_BOSIN/tr|D4…		4.53	0		0	2	MASCOT		T
	P20170700320_SHUI_NIU,8334	-.MLTAEEK.A	821.407	-0.00308	2	1	33.1	0	0.0202	0|0	sp|P04346|HBBA_BOSJA/sp|P67820|HBB_BUBBU/sp|P67819|HBB_BOSGF/sp|P04245|HBB_TRAST/sp|P09422|HBB_BISBO/sp|P02072|HBB_BOSMU/sp|P02070|HBB_BOVIN/tr|D4QBD8|D4QBD8_BOSJA/tr|D4QBD7|D4QBD7_BOSJA/tr|D4QBB4|D4QBB4_BOVIN/tr|D4QBF0|D4QBF0_BOSGF/tr|D4QBD6|D4QBD6_BOSJA/tr|D4QBF4|D4QBF4_BOSMU/tr|D4QBB8|D4QBB8_BOSIN/tr|D4QBE7|D4QBE7_9CETA/tr|D4QBB5|D4QBB5_BOSIN/tr|D4QBD0|D4QBD0_BOSIN/tr|D4QBD1|D4QBD1_BOSIN/tr|D4…		4.53	0		0	2	MASCOT		T
	P20170700320_SHUI_NIU,22183	-.MLTAEEKAAVTAFWGK.V	1752.9	0.00337	2	1	82.77	0	2.37e-07	0|0	sp|P04346|HBBA_BOSJA/sp|P67820|HBB_BUBBU/sp|P67819|HBB_BOSGF/sp|P04245|HBB_TRAST/sp|P09422|HBB_BISBO/sp|P02072|HBB_BOSMU/sp|P02070|HBB_BOVIN/tr|D4QBD7|D4QBD7_BOSJA/tr|D4QBB4|D4QBB4_BOVIN/tr|D4QBF0|D4QBF0_BOSGF/tr|D4QBD6|D4QBD6_BOSJA/tr|D4QBF4|D4QBF4_BOSMU/tr|D4QBB8|D4QBB8_BOSIN/tr|D4QBE7|D4QBE7_9CETA/tr|D4QBB5|D4QBB5_BOSIN/tr|D4QBD0|D4QBD0_BOSIN/tr|D4QBD1|D4QBD1_BOSIN/tr|D4QBE2|D4QBE2_BOSJA/tr|D4…		5.9	1		0	2	MASCOT		T
	P20170700320_SHUI_NIU,14535	K.AAVTAFWGK.V	950.509	-0.0007	2	1	25.67	0	0.123	0|0	sp|P04346|HBBA_BOSJA/sp|P67820|HBB_BUBBU/sp|P67819|HBB_BOSGF/sp|P04245|HBB_TRAST/sp|P09422|HBB_BISBO/sp|P02072|HBB_BOSMU/sp|P02070|HBB_BOVIN/tr|D4QBD7|D4QBD7_BOSJA/tr|D4QBB4|D4QBB4_BOVIN/tr|D4QBF0|D4QBF0_BOSGF/tr|D4QBD6|D4QBD6_BOSJA/tr|D4QBF4|D4QBF4_BOSMU/tr|D4QBB8|D4QBB8_BOSIN/tr|D4QBE7|D4QBE7_9CETA/tr|D4QBB5|D4QBB5_BOSIN/tr|D4QBD0|D4QBD0_BOSIN/tr|D4QBD1|D4QBD1_BOSIN/tr|D4QBE2|D4QBE2_BOSJA/tr|D4…		8.8	0		0	2	MASCOT		T
	P20170700320_SHUI_NIU,17014	K.AAVTAFWGK.V	950.509	-0.0002	2	1	59.16	0	5.65e-05	0|0	sp|P04346|HBBA_BOSJA/sp|P67820|HBB_BUBBU/sp|P67819|HBB_BOSGF/sp|P04245|HBB_TRAST/sp|P09422|HBB_BISBO/sp|P02072|HBB_BOSMU/sp|P02070|HBB_BOVIN/tr|D4QBD7|D4QBD7_BOSJA/tr|D4QBB4|D4QBB4_BOVIN/tr|D4QBF0|D4QBF0_BOSGF/tr|D4QBD6|D4QBD6_BOSJA/tr|D4QBF4|D4QBF4_BOSMU/tr|D4QBB8|D4QBB8_BOSIN/tr|D4QBE7|D4QBE7_9CETA/tr|D4QBB5|D4QBB5_BOSIN/tr|D4QBD0|D4QBD0_BOSIN/tr|D4QBD1|D4QBD1_BOSIN/tr|D4QBE2|D4QBE2_BOSJA/tr|D4…		8.8	0		0	2	MASCOT		T
	P20170700320_SHUI_NIU,17421	K.AAVTAFWGK.V	950.509	0.00072	2	1	45.38	0	0.00133	0|0	sp|P04346|HBBA_BOSJA/sp|P67820|HBB_BUBBU/sp|P67819|HBB_BOSGF/sp|P04245|HBB_TRAST/sp|P09422|HBB_BISBO/sp|P02072|HBB_BOSMU/sp|P02070|HBB_BOVIN/tr|D4QBD7|D4QBD7_BOSJA/tr|D4QBB4|D4QBB4_BOVIN/tr|D4QBF0|D4QBF0_BOSGF/tr|D4QBD6|D4QBD6_BOSJA/tr|D4QBF4|D4QBF4_BOSMU/tr|D4QBB8|D4QBB8_BOSIN/tr|D4QBE7|D4QBE7_9CETA/tr|D4QBB5|D4QBB5_BOSIN/tr|D4QBD0|D4QBD0_BOSIN/tr|D4QBD1|D4QBD1_BOSIN/tr|D4QBE2|D4QBE2_BOSJA/tr|D4…		8.8	0		0	2	MASCOT		T
	P20170700320_SHUI_NIU,17785	K.AAVTAFWGK.V	950.509	0.00102	2	1	36.57	0	0.0101	0|0	sp|P04346|HBBA_BOSJA/sp|P67820|HBB_BUBBU/sp|P67819|HBB_BOSGF/sp|P04245|HBB_TRAST/sp|P09422|HBB_BISBO/sp|P02072|HBB_BOSMU/sp|P02070|HBB_BOVIN/tr|D4QBD7|D4QBD7_BOSJA/tr|D4QBB4|D4QBB4_BOVIN/tr|D4QBF0|D4QBF0_BOSGF/tr|D4QBD6|D4QBD6_BOSJA/tr|D4QBF4|D4QBF4_BOSMU/tr|D4QBB8|D4QBB8_BOSIN/tr|D4QBE7|D4QBE7_9CETA/tr|D4QBB5|D4QBB5_BOSIN/tr|D4QBD0|D4QBD0_BOSIN/tr|D4QBD1|D4QBD1_BOSIN/tr|D4QBE2|D4QBE2_BOSJA/tr|D4…		8.8	0		0	2	MASCOT		T
	P20170700320_SHUI_NIU,18124	K.AAVTAFWGK.V	950.509	0.00128	2	1	58.85	0	5.96e-05	0|0	sp|P04346|HBBA_BOSJA/sp|P67820|HBB_BUBBU/sp|P67819|HBB_BOSGF/sp|P04245|HBB_TRAST/sp|P09422|HBB_BISBO/sp|P02072|HBB_BOSMU/sp|P02070|HBB_BOVIN/tr|D4QBD7|D4QBD7_BOSJA/tr|D4QBB4|D4QBB4_BOVIN/tr|D4QBF0|D4QBF0_BOSGF/tr|D4QBD6|D4QBD6_BOSJA/tr|D4QBF4|D4QBF4_BOSMU/tr|D4QBB8|D4QBB8_BOSIN/tr|D4QBE7|D4QBE7_9CETA/tr|D4QBB5|D4QBB5_BOSIN/tr|D4QBD0|D4QBD0_BOSIN/tr|D4QBD1|D4QBD1_BOSIN/tr|D4QBE2|D4QBE2_BOSJA/tr|D4…		8.8	0		0	2	MASCOT		T
	P20170700320_SHUI_NIU,18528	K.AAVTAFWGK.V	950.509	-0.00082	2	1	59.2	0	5.48e-05	0|0	sp|P04346|HBBA_BOSJA/sp|P67820|HBB_BUBBU/sp|P67819|HBB_BOSGF/sp|P04245|HBB_TRAST/sp|P09422|HBB_BISBO/sp|P02072|HBB_BOSMU/sp|P02070|HBB_BOVIN/tr|D4QBD7|D4QBD7_BOSJA/tr|D4QBB4|D4QBB4_BOVIN/tr|D4QBF0|D4QBF0_BOSGF/tr|D4QBD6|D4QBD6_BOSJA/tr|D4QBF4|D4QBF4_BOSMU/tr|D4QBB8|D4QBB8_BOSIN/tr|D4QBE7|D4QBE7_9CETA/tr|D4QBB5|D4QBB5_BOSIN/tr|D4QBD0|D4QBD0_BOSIN/tr|D4QBD1|D4QBD1_BOSIN/tr|D4QBE2|D4QBE2_BOSJA/tr|D4…		8.8	0		0	2	MASCOT		T
	P20170700320_SHUI_NIU,19102	K.AAVTAFWGK.V	950.509	0.00098	2	1	58.38	0	6.67e-05	0|0	sp|P04346|HBBA_BOSJA/sp|P67820|HBB_BUBBU/sp|P67819|HBB_BOSGF/sp|P04245|HBB_TRAST/sp|P09422|HBB_BISBO/sp|P02072|HBB_BOSMU/sp|P02070|HBB_BOVIN/tr|D4QBD7|D4QBD7_BOSJA/tr|D4QBB4|D4QBB4_BOVIN/tr|D4QBF0|D4QBF0_BOSGF/tr|D4QBD6|D4QBD6_BOSJA/tr|D4QBF4|D4QBF4_BOSMU/tr|D4QBB8|D4QBB8_BOSIN/tr|D4QBE7|D4QBE7_9CETA/tr|D4QBB5|D4QBB5_BOSIN/tr|D4QBD0|D4QBD0_BOSIN/tr|D4QBD1|D4QBD1_BOSIN/tr|D4QBE2|D4QBE2_BOSJA/tr|D4…		8.8	0		0	2	MASCOT		T
	P20170700320_SHUI_NIU,22828	K.AAVTAFWGK.V	950.509	-0.0013	2	1	53.88	0	0.000185	0|0	sp|P04346|HBBA_BOSJA/sp|P67820|HBB_BUBBU/sp|P67819|HBB_BOSGF/sp|P04245|HBB_TRAST/sp|P09422|HBB_BISBO/sp|P02072|HBB_BOSMU/sp|P02070|HBB_BOVIN/tr|D4QBD7|D4QBD7_BOSJA/tr|D4QBB4|D4QBB4_BOVIN/tr|D4QBF0|D4QBF0_BOSGF/tr|D4QBD6|D4QBD6_BOSJA/tr|D4QBF4|D4QBF4_BOSMU/tr|D4QBB8|D4QBB8_BOSIN/tr|D4QBE7|D4QBE7_9CETA/tr|D4QBB5|D4QBB5_BOSIN/tr|D4QBD0|D4QBD0_BOSIN/tr|D4QBD1|D4QBD1_BOSIN/tr|D4QBE2|D4QBE2_BOSJA/tr|D4…		8.8	0		0	2	MASCOT		T
	P20170700320_SHUI_NIU,23611	K.AAVTAFWGK.V	950.509	-6e-05	2	1	52.8	0	0.000244	0|0	sp|P04346|HBBA_BOSJA/sp|P67820|HBB_BUBBU/sp|P67819|HBB_BOSGF/sp|P04245|HBB_TRAST/sp|P09422|HBB_BISBO/sp|P02072|HBB_BOSMU/sp|P02070|HBB_BOVIN/tr|D4QBD7|D4QBD7_BOSJA/tr|D4QBB4|D4QBB4_BOVIN/tr|D4QBF0|D4QBF0_BOSGF/tr|D4QBD6|D4QBD6_BOSJA/tr|D4QBF4|D4QBF4_BOSMU/tr|D4QBB8|D4QBB8_BOSIN/tr|D4QBE7|D4QBE7_9CETA/tr|D4QBB5|D4QBB5_BOSIN/tr|D4QBD0|D4QBD0_BOSIN/tr|D4QBD1|D4QBD1_BOSIN/tr|D4QBE2|D4QBE2_BOSJA/tr|D4…		8.8	0		0	2	MASCOT		T
	P20170700320_SHUI_NIU,17641	K.EFTPVLQADFQK.V	1422.73	0.00264	2	1	35.91	0	0.0117	0|0	sp|P04346|HBBA_BOSJA/sp|P67820|HBB_BUBBU/sp|P67819|HBB_BOSGF/sp|P09422|HBB_BISBO/sp|P02072|HBB_BOSMU/sp|P02070|HBB_BOVIN/tr|D4QBD7|D4QBD7_BOSJA/tr|D4QBB4|D4QBB4_BOVIN/tr|D4QBF0|D4QBF0_BOSGF/tr|D4QBD6|D4QBD6_BOSJA/tr|D4QBF4|D4QBF4_BOSMU/tr|D4QBB8|D4QBB8_BOSIN/tr|D4QBE7|D4QBE7_9CETA/tr|D4QBB5|D4QBB5_BOSIN/tr|D4QBD0|D4QBD0_BOSIN/tr|D4QBD1|D4QBD1_BOSIN/tr|D4QBE2|D4QBE2_BOSJA/tr|D4QBE6|D4QBE6_9CETA/tr…		4.37	0		0	2	MASCOT		T
	P20170700320_SHUI_NIU,17984	K.EFTPVLQADFQK.V	1422.73	0.0004	2	1	34.82	0	0.0146	0|0	sp|P04346|HBBA_BOSJA/sp|P67820|HBB_BUBBU/sp|P67819|HBB_BOSGF/sp|P09422|HBB_BISBO/sp|P02072|HBB_BOSMU/sp|P02070|HBB_BOVIN/tr|D4QBD7|D4QBD7_BOSJA/tr|D4QBB4|D4QBB4_BOVIN/tr|D4QBF0|D4QBF0_BOSGF/tr|D4QBD6|D4QBD6_BOSJA/tr|D4QBF4|D4QBF4_BOSMU/tr|D4QBB8|D4QBB8_BOSIN/tr|D4QBE7|D4QBE7_9CETA/tr|D4QBB5|D4QBB5_BOSIN/tr|D4QBD0|D4QBD0_BOSIN/tr|D4QBD1|D4QBD1_BOSIN/tr|D4QBE2|D4QBE2_BOSJA/tr|D4QBE6|D4QBE6_9CETA/tr…		4.37	0		0	2	MASCOT		T
	P20170700320_SHUI_NIU,19233	K.EFTPVLQADFQK.V	1422.73	0.00128	2	1	58.9	0	6.13e-05	0|0	sp|P04346|HBBA_BOSJA/sp|P67820|HBB_BUBBU/sp|P67819|HBB_BOSGF/sp|P09422|HBB_BISBO/sp|P02072|HBB_BOSMU/sp|P02070|HBB_BOVIN/tr|D4QBD7|D4QBD7_BOSJA/tr|D4QBB4|D4QBB4_BOVIN/tr|D4QBF0|D4QBF0_BOSGF/tr|D4QBD6|D4QBD6_BOSJA/tr|D4QBF4|D4QBF4_BOSMU/tr|D4QBB8|D4QBB8_BOSIN/tr|D4QBE7|D4QBE7_9CETA/tr|D4QBB5|D4QBB5_BOSIN/tr|D4QBD0|D4QBD0_BOSIN/tr|D4QBD1|D4QBD1_BOSIN/tr|D4QBE2|D4QBE2_BOSJA/tr|D4QBE6|D4QBE6_9CETA/tr…		4.37	0		0	2	MASCOT		T
	P20170700320_SHUI_NIU,19759	K.EFTPVLQADFQK.V	1422.73	0.00068	3	1	35.3	0	0.013	0|0	sp|P04346|HBBA_BOSJA/sp|P67820|HBB_BUBBU/sp|P67819|HBB_BOSGF/sp|P09422|HBB_BISBO/sp|P02072|HBB_BOSMU/sp|P02070|HBB_BOVIN/tr|D4QBD7|D4QBD7_BOSJA/tr|D4QBB4|D4QBB4_BOVIN/tr|D4QBF0|D4QBF0_BOSGF/tr|D4QBD6|D4QBD6_BOSJA/tr|D4QBF4|D4QBF4_BOSMU/tr|D4QBB8|D4QBB8_BOSIN/tr|D4QBE7|D4QBE7_9CETA/tr|D4QBB5|D4QBB5_BOSIN/tr|D4QBD0|D4QBD0_BOSIN/tr|D4QBD1|D4QBD1_BOSIN/tr|D4QBE2|D4QBE2_BOSJA/tr|D4QBE6|D4QBE6_9CETA/tr…		4.37	0		0	2	MASCOT		T
	P20170700320_SHUI_NIU,20121	K.EFTPVLQADFQK.V	1422.73	-0.00284	1	1	58.77	0	0.000132	0|0	sp|P04346|HBBA_BOSJA/sp|P67820|HBB_BUBBU/sp|P67819|HBB_BOSGF/sp|P09422|HBB_BISBO/sp|P02072|HBB_BOSMU/sp|P02070|HBB_BOVIN/tr|D4QBD7|D4QBD7_BOSJA/tr|D4QBB4|D4QBB4_BOVIN/tr|D4QBF0|D4QBF0_BOSGF/tr|D4QBD6|D4QBD6_BOSJA/tr|D4QBF4|D4QBF4_BOSMU/tr|D4QBB8|D4QBB8_BOSIN/tr|D4QBE7|D4QBE7_9CETA/tr|D4QBB5|D4QBB5_BOSIN/tr|D4QBD0|D4QBD0_BOSIN/tr|D4QBD1|D4QBD1_BOSIN/tr|D4QBE2|D4QBE2_BOSJA/tr|D4QBE6|D4QBE6_9CETA/tr…		4.37	0		0	2	MASCOT		T
	P20170700320_SHUI_NIU,20131	K.EFTPVLQADFQK.V	1422.73	-0.00199	3	1	36.71	0	0.00969	0|0	sp|P04346|HBBA_BOSJA/sp|P67820|HBB_BUBBU/sp|P67819|HBB_BOSGF/sp|P09422|HBB_BISBO/sp|P02072|HBB_BOSMU/sp|P02070|HBB_BOVIN/tr|D4QBD7|D4QBD7_BOSJA/tr|D4QBB4|D4QBB4_BOVIN/tr|D4QBF0|D4QBF0_BOSGF/tr|D4QBD6|D4QBD6_BOSJA/tr|D4QBF4|D4QBF4_BOSMU/tr|D4QBB8|D4QBB8_BOSIN/tr|D4QBE7|D4QBE7_9CETA/tr|D4QBB5|D4QBB5_BOSIN/tr|D4QBD0|D4QBD0_BOSIN/tr|D4QBD1|D4QBD1_BOSIN/tr|D4QBE2|D4QBE2_BOSJA/tr|D4QBE6|D4QBE6_9CETA/tr…		4.37	0		0	2	MASCOT		T
	P20170700320_SHUI_NIU,20319	K.EFTPVLQADFQK.V	1422.73	-4e-05	2	1	54.81	0	0.000147	0|0	sp|P04346|HBBA_BOSJA/sp|P67820|HBB_BUBBU/sp|P67819|HBB_BOSGF/sp|P09422|HBB_BISBO/sp|P02072|HBB_BOSMU/sp|P02070|HBB_BOVIN/tr|D4QBD7|D4QBD7_BOSJA/tr|D4QBB4|D4QBB4_BOVIN/tr|D4QBF0|D4QBF0_BOSGF/tr|D4QBD6|D4QBD6_BOSJA/tr|D4QBF4|D4QBF4_BOSMU/tr|D4QBB8|D4QBB8_BOSIN/tr|D4QBE7|D4QBE7_9CETA/tr|D4QBB5|D4QBB5_BOSIN/tr|D4QBD0|D4QBD0_BOSIN/tr|D4QBD1|D4QBD1_BOSIN/tr|D4QBE2|D4QBE2_BOSJA/tr|D4QBE6|D4QBE6_9CETA/tr…		4.37	0		0	2	MASCOT		T
	P20170700320_SHUI_NIU,20572	K.EFTPVLQADFQK.V	1422.73	-0.00199	3	1	30.61	0	0.0395	0|0	sp|P04346|HBBA_BOSJA/sp|P67820|HBB_BUBBU/sp|P67819|HBB_BOSGF/sp|P09422|HBB_BISBO/sp|P02072|HBB_BOSMU/sp|P02070|HBB_BOVIN/tr|D4QBD7|D4QBD7_BOSJA/tr|D4QBB4|D4QBB4_BOVIN/tr|D4QBF0|D4QBF0_BOSGF/tr|D4QBD6|D4QBD6_BOSJA/tr|D4QBF4|D4QBF4_BOSMU/tr|D4QBB8|D4QBB8_BOSIN/tr|D4QBE7|D4QBE7_9CETA/tr|D4QBB5|D4QBB5_BOSIN/tr|D4QBD0|D4QBD0_BOSIN/tr|D4QBD1|D4QBD1_BOSIN/tr|D4QBE2|D4QBE2_BOSJA/tr|D4QBE6|D4QBE6_9CETA/tr…		4.37	0		0	2	MASCOT		T
	P20170700320_SHUI_NIU,20786	K.EFTPVLQADFQK.V	1422.73	-0.00176	2	1	55.2	0	0.000137	0|0	sp|P04346|HBBA_BOSJA/sp|P67820|HBB_BUBBU/sp|P67819|HBB_BOSGF/sp|P09422|HBB_BISBO/sp|P02072|HBB_BOSMU/sp|P02070|HBB_BOVIN/tr|D4QBD7|D4QBD7_BOSJA/tr|D4QBB4|D4QBB4_BOVIN/tr|D4QBF0|D4QBF0_BOSGF/tr|D4QBD6|D4QBD6_BOSJA/tr|D4QBF4|D4QBF4_BOSMU/tr|D4QBB8|D4QBB8_BOSIN/tr|D4QBE7|D4QBE7_9CETA/tr|D4QBB5|D4QBB5_BOSIN/tr|D4QBD0|D4QBD0_BOSIN/tr|D4QBD1|D4QBD1_BOSIN/tr|D4QBE2|D4QBE2_BOSJA/tr|D4QBE6|D4QBE6_9CETA/tr…		4.37	0		0	2	MASCOT		T
	P20170700320_SHUI_NIU,23290	K.EFTPVLQADFQK.V	1422.73	-0.00074	2	1	49.23	0	0.000523	0|0	sp|P04346|HBBA_BOSJA/sp|P67820|HBB_BUBBU/sp|P67819|HBB_BOSGF/sp|P09422|HBB_BISBO/sp|P02072|HBB_BOSMU/sp|P02070|HBB_BOVIN/tr|D4QBD7|D4QBD7_BOSJA/tr|D4QBB4|D4QBB4_BOVIN/tr|D4QBF0|D4QBF0_BOSGF/tr|D4QBD6|D4QBD6_BOSJA/tr|D4QBF4|D4QBF4_BOSMU/tr|D4QBB8|D4QBB8_BOSIN/tr|D4QBE7|D4QBE7_9CETA/tr|D4QBB5|D4QBB5_BOSIN/tr|D4QBD0|D4QBD0_BOSIN/tr|D4QBD1|D4QBD1_BOSIN/tr|D4QBE2|D4QBE2_BOSJA/tr|D4QBE6|D4QBE6_9CETA/tr…		4.37	0		0	2	MASCOT		T
	P20170700320_SHUI_NIU,23889	K.EFTPVLQADFQK.V	1422.73	-0.0051	2	1	54.3	0	0.000176	0|0	sp|P04346|HBBA_BOSJA/sp|P67820|HBB_BUBBU/sp|P67819|HBB_BOSGF/sp|P09422|HBB_BISBO/sp|P02072|HBB_BOSMU/sp|P02070|HBB_BOVIN/tr|D4QBD7|D4QBD7_BOSJA/tr|D4QBB4|D4QBB4_BOVIN/tr|D4QBF0|D4QBF0_BOSGF/tr|D4QBD6|D4QBD6_BOSJA/tr|D4QBF4|D4QBF4_BOSMU/tr|D4QBB8|D4QBB8_BOSIN/tr|D4QBE7|D4QBE7_9CETA/tr|D4QBB5|D4QBB5_BOSIN/tr|D4QBD0|D4QBD0_BOSIN/tr|D4QBD1|D4QBD1_BOSIN/tr|D4QBE2|D4QBE2_BOSJA/tr|D4QBE6|D4QBE6_9CETA/tr…		4.37	0		0	2	MASCOT		T
	P20170700320_SHUI_NIU,16136	K.GTFAALSELHCDK.L	1448.68	0.0003	3	1	29.71	0	0.0312	0|0	sp|P04346|HBBA_BOSJA/sp|P67820|HBB_BUBBU/sp|P67819|HBB_BOSGF/sp|P04245|HBB_TRAST/sp|P09422|HBB_BISBO/sp|P02072|HBB_BOSMU/sp|P02070|HBB_BOVIN/tr|D4QBD8|D4QBD8_BOSJA/tr|D4QBD7|D4QBD7_BOSJA/tr|D4QBB4|D4QBB4_BOVIN/tr|D4QBF0|D4QBF0_BOSGF/tr|D4QBD6|D4QBD6_BOSJA/tr|D4QBF4|D4QBF4_BOSMU/tr|D4QBB8|D4QBB8_BOSIN/tr|D4QBE7|D4QBE7_9CETA/tr|D4QBB5|D4QBB5_BOSIN/tr|D4QBD0|D4QBD0_BOSIN/tr|D4QBD1|D4QBD1_BOSIN/tr|D4…		5.32	0		0	2	MASCOT		T
	P20170700320_SHUI_NIU,16487	K.GTFAALSELHCDK.L	1448.68	-0.00077	2	1	90.02	0	2.91e-08	0|0	sp|P04346|HBBA_BOSJA/sp|P67820|HBB_BUBBU/sp|P67819|HBB_BOSGF/sp|P04245|HBB_TRAST/sp|P09422|HBB_BISBO/sp|P02072|HBB_BOSMU/sp|P02070|HBB_BOVIN/tr|D4QBD8|D4QBD8_BOSJA/tr|D4QBD7|D4QBD7_BOSJA/tr|D4QBB4|D4QBB4_BOVIN/tr|D4QBF0|D4QBF0_BOSGF/tr|D4QBD6|D4QBD6_BOSJA/tr|D4QBF4|D4QBF4_BOSMU/tr|D4QBB8|D4QBB8_BOSIN/tr|D4QBE7|D4QBE7_9CETA/tr|D4QBB5|D4QBB5_BOSIN/tr|D4QBD0|D4QBD0_BOSIN/tr|D4QBD1|D4QBD1_BOSIN/tr|D4…		5.32	0		0	2	MASCOT		T
	P20170700320_SHUI_NIU,16595	K.GTFAALSELHCDK.L	1448.68	-0.00156	3	1	48.79	0	0.000402	0|0	sp|P04346|HBBA_BOSJA/sp|P67820|HBB_BUBBU/sp|P67819|HBB_BOSGF/sp|P04245|HBB_TRAST/sp|P09422|HBB_BISBO/sp|P02072|HBB_BOSMU/sp|P02070|HBB_BOVIN/tr|D4QBD8|D4QBD8_BOSJA/tr|D4QBD7|D4QBD7_BOSJA/tr|D4QBB4|D4QBB4_BOVIN/tr|D4QBF0|D4QBF0_BOSGF/tr|D4QBD6|D4QBD6_BOSJA/tr|D4QBF4|D4QBF4_BOSMU/tr|D4QBB8|D4QBB8_BOSIN/tr|D4QBE7|D4QBE7_9CETA/tr|D4QBB5|D4QBB5_BOSIN/tr|D4QBD0|D4QBD0_BOSIN/tr|D4QBD1|D4QBD1_BOSIN/tr|D4…		5.32	0		0	2	MASCOT		T
	P20170700320_SHUI_NIU,17453	K.GTFAALSELHCDK.L	1448.68	0.00075	2	1	39.41	0	0.0033	0|0	sp|P04346|HBBA_BOSJA/sp|P67820|HBB_BUBBU/sp|P67819|HBB_BOSGF/sp|P04245|HBB_TRAST/sp|P09422|HBB_BISBO/sp|P02072|HBB_BOSMU/sp|P02070|HBB_BOVIN/tr|D4QBD8|D4QBD8_BOSJA/tr|D4QBD7|D4QBD7_BOSJA/tr|D4QBB4|D4QBB4_BOVIN/tr|D4QBF0|D4QBF0_BOSGF/tr|D4QBD6|D4QBD6_BOSJA/tr|D4QBF4|D4QBF4_BOSMU/tr|D4QBB8|D4QBB8_BOSIN/tr|D4QBE7|D4QBE7_9CETA/tr|D4QBB5|D4QBB5_BOSIN/tr|D4QBD0|D4QBD0_BOSIN/tr|D4QBD1|D4QBD1_BOSIN/tr|D4…		5.32	0		0	2	MASCOT		T
	P20170700320_SHUI_NIU,17839	K.GTFAALSELHCDK.L	1448.68	0.00031	2	1	31.06	0	0.0228	0|0	sp|P04346|HBBA_BOSJA/sp|P67820|HBB_BUBBU/sp|P67819|HBB_BOSGF/sp|P04245|HBB_TRAST/sp|P09422|HBB_BISBO/sp|P02072|HBB_BOSMU/sp|P02070|HBB_BOVIN/tr|D4QBD8|D4QBD8_BOSJA/tr|D4QBD7|D4QBD7_BOSJA/tr|D4QBB4|D4QBB4_BOVIN/tr|D4QBF0|D4QBF0_BOSGF/tr|D4QBD6|D4QBD6_BOSJA/tr|D4QBF4|D4QBF4_BOSMU/tr|D4QBB8|D4QBB8_BOSIN/tr|D4QBE7|D4QBE7_9CETA/tr|D4QBB5|D4QBB5_BOSIN/tr|D4QBD0|D4QBD0_BOSIN/tr|D4QBD1|D4QBD1_BOSIN/tr|D4…		5.32	0		0	2	MASCOT		T
	P20170700320_SHUI_NIU,18273	K.GTFAALSELHCDK.L	1448.68	-0.00109	2	1	24.04	0	0.12	0|0	sp|P04346|HBBA_BOSJA/sp|P67820|HBB_BUBBU/sp|P67819|HBB_BOSGF/sp|P04245|HBB_TRAST/sp|P09422|HBB_BISBO/sp|P02072|HBB_BOSMU/sp|P02070|HBB_BOVIN/tr|D4QBD8|D4QBD8_BOSJA/tr|D4QBD7|D4QBD7_BOSJA/tr|D4QBB4|D4QBB4_BOVIN/tr|D4QBF0|D4QBF0_BOSGF/tr|D4QBD6|D4QBD6_BOSJA/tr|D4QBF4|D4QBF4_BOSMU/tr|D4QBB8|D4QBB8_BOSIN/tr|D4QBE7|D4QBE7_9CETA/tr|D4QBB5|D4QBB5_BOSIN/tr|D4QBD0|D4QBD0_BOSIN/tr|D4QBD1|D4QBD1_BOSIN/tr|D4…		5.32	0		0	2	MASCOT		T
	P20170700320_SHUI_NIU,21137	K.GTFAALSELHCDKLHVDPENFK.L	2528.22	0.01588	3	1	34.97	0	0.0266	0|0	sp|P04346|HBBA_BOSJA/sp|P67820|HBB_BUBBU/sp|P67819|HBB_BOSGF/sp|P04245|HBB_TRAST/sp|P09422|HBB_BISBO/sp|P02072|HBB_BOSMU/sp|P02070|HBB_BOVIN/tr|D4QBD8|D4QBD8_BOSJA/tr|D4QBD7|D4QBD7_BOSJA/tr|D4QBB4|D4QBB4_BOVIN/tr|D4QBF0|D4QBF0_BOSGF/tr|D4QBD6|D4QBD6_BOSJA/tr|D4QBF4|D4QBF4_BOSMU/tr|D4QBB8|D4QBB8_BOSIN/tr|D4QBE7|D4QBE7_9CETA/tr|D4QBB5|D4QBB5_BOSIN/tr|D4QBD0|D4QBD0_BOSIN/tr|D4QBD1|D4QBD1_BOSIN/tr|D4…		5.31	1		0	2	MASCOT		T
	P20170700320_SHUI_NIU,21247	K.GTFAALSELHCDKLHVDPENFK.L	2528.22	0.00391	2	1	53.47	0	0.000423	0|0	sp|P04346|HBBA_BOSJA/sp|P67820|HBB_BUBBU/sp|P67819|HBB_BOSGF/sp|P04245|HBB_TRAST/sp|P09422|HBB_BISBO/sp|P02072|HBB_BOSMU/sp|P02070|HBB_BOVIN/tr|D4QBD8|D4QBD8_BOSJA/tr|D4QBD7|D4QBD7_BOSJA/tr|D4QBB4|D4QBB4_BOVIN/tr|D4QBF0|D4QBF0_BOSGF/tr|D4QBD6|D4QBD6_BOSJA/tr|D4QBF4|D4QBF4_BOSMU/tr|D4QBB8|D4QBB8_BOSIN/tr|D4QBE7|D4QBE7_9CETA/tr|D4QBB5|D4QBB5_BOSIN/tr|D4QBD0|D4QBD0_BOSIN/tr|D4QBD1|D4QBD1_BOSIN/tr|D4…		5.31	1		0	2	MASCOT		T
	P20170700320_SHUI_NIU,22116	K.GTFAALSELHCDKLHVDPENFK.L	2528.22	0.03508	3	1	24.11	0	0.298	0|0	sp|P04346|HBBA_BOSJA/sp|P67820|HBB_BUBBU/sp|P67819|HBB_BOSGF/sp|P04245|HBB_TRAST/sp|P09422|HBB_BISBO/sp|P02072|HBB_BOSMU/sp|P02070|HBB_BOVIN/tr|D4QBD8|D4QBD8_BOSJA/tr|D4QBD7|D4QBD7_BOSJA/tr|D4QBB4|D4QBB4_BOVIN/tr|D4QBF0|D4QBF0_BOSGF/tr|D4QBD6|D4QBD6_BOSJA/tr|D4QBF4|D4QBF4_BOSMU/tr|D4QBB8|D4QBB8_BOSIN/tr|D4QBE7|D4QBE7_9CETA/tr|D4QBB5|D4QBB5_BOSIN/tr|D4QBD0|D4QBD0_BOSIN/tr|D4QBD1|D4QBD1_BOSIN/tr|D4…		5.31	1		0	2	MASCOT		T
	P20170700320_SHUI_NIU,3271	K.HLDDLK.G	740.394	-0.0002	2	1	30.32	0	0.0194	0|0	sp|P04346|HBBA_BOSJA/sp|P67820|HBB_BUBBU/sp|P67819|HBB_BOSGF/sp|P04245|HBB_TRAST/sp|P09422|HBB_BISBO/sp|P02072|HBB_BOSMU/sp|P02070|HBB_BOVIN/tr|D4QBD8|D4QBD8_BOSJA/tr|D4QBD7|D4QBD7_BOSJA/tr|D4QBB4|D4QBB4_BOVIN/tr|D4QBF0|D4QBF0_BOSGF/tr|D4QBD6|D4QBD6_BOSJA/tr|D4QBF4|D4QBF4_BOSMU/tr|D4QBB8|D4QBB8_BOSIN/tr|D4QBE7|D4QBE7_9CETA/tr|D4QBB5|D4QBB5_BOSIN/tr|D4QBD0|D4QBD0_BOSIN/tr|D4QBD1|D4QBD1_BOSIN/tr|D4…		5.21	0		0	2	MASCOT		T
	P20170700320_SHUI_NIU,3582	K.HLDDLK.G	740.394	0.00044	2	1	34.15	0	0.00804	0|0	sp|P04346|HBBA_BOSJA/sp|P67820|HBB_BUBBU/sp|P67819|HBB_BOSGF/sp|P04245|HBB_TRAST/sp|P09422|HBB_BISBO/sp|P02072|HBB_BOSMU/sp|P02070|HBB_BOVIN/tr|D4QBD8|D4QBD8_BOSJA/tr|D4QBD7|D4QBD7_BOSJA/tr|D4QBB4|D4QBB4_BOVIN/tr|D4QBF0|D4QBF0_BOSGF/tr|D4QBD6|D4QBD6_BOSJA/tr|D4QBF4|D4QBF4_BOSMU/tr|D4QBB8|D4QBB8_BOSIN/tr|D4QBE7|D4QBE7_9CETA/tr|D4QBB5|D4QBB5_BOSIN/tr|D4QBD0|D4QBD0_BOSIN/tr|D4QBD1|D4QBD1_BOSIN/tr|D4…		5.21	0		0	2	MASCOT		T
	P20170700320_SHUI_NIU,3947	K.HLDDLK.G	740.394	-0.00094	2	1	33.92	0	0.00866	0|0	sp|P04346|HBBA_BOSJA/sp|P67820|HBB_BUBBU/sp|P67819|HBB_BOSGF/sp|P04245|HBB_TRAST/sp|P09422|HBB_BISBO/sp|P02072|HBB_BOSMU/sp|P02070|HBB_BOVIN/tr|D4QBD8|D4QBD8_BOSJA/tr|D4QBD7|D4QBD7_BOSJA/tr|D4QBB4|D4QBB4_BOVIN/tr|D4QBF0|D4QBF0_BOSGF/tr|D4QBD6|D4QBD6_BOSJA/tr|D4QBF4|D4QBF4_BOSMU/tr|D4QBB8|D4QBB8_BOSIN/tr|D4QBE7|D4QBE7_9CETA/tr|D4QBB5|D4QBB5_BOSIN/tr|D4QBD0|D4QBD0_BOSIN/tr|D4QBD1|D4QBD1_BOSIN/tr|D4…		5.21	0		0	2	MASCOT		T
	P20170700320_SHUI_NIU,4227	K.HLDDLK.G	740.394	-0.00058	2	1	28.35	0	0.0328	0|0	sp|P04346|HBBA_BOSJA/sp|P67820|HBB_BUBBU/sp|P67819|HBB_BOSGF/sp|P04245|HBB_TRAST/sp|P09422|HBB_BISBO/sp|P02072|HBB_BOSMU/sp|P02070|HBB_BOVIN/tr|D4QBD8|D4QBD8_BOSJA/tr|D4QBD7|D4QBD7_BOSJA/tr|D4QBB4|D4QBB4_BOVIN/tr|D4QBF0|D4QBF0_BOSGF/tr|D4QBD6|D4QBD6_BOSJA/tr|D4QBF4|D4QBF4_BOSMU/tr|D4QBB8|D4QBB8_BOSIN/tr|D4QBE7|D4QBE7_9CETA/tr|D4QBB5|D4QBB5_BOSIN/tr|D4QBD0|D4QBD0_BOSIN/tr|D4QBD1|D4QBD1_BOSIN/tr|D4…		5.21	0		0	2	MASCOT		T
	P20170700320_SHUI_NIU,4543	K.HLDDLK.G	740.394	6e-05	2	1	25.93	0	0.0534	0|0	sp|P04346|HBBA_BOSJA/sp|P67820|HBB_BUBBU/sp|P67819|HBB_BOSGF/sp|P04245|HBB_TRAST/sp|P09422|HBB_BISBO/sp|P02072|HBB_BOSMU/sp|P02070|HBB_BOVIN/tr|D4QBD8|D4QBD8_BOSJA/tr|D4QBD7|D4QBD7_BOSJA/tr|D4QBB4|D4QBB4_BOVIN/tr|D4QBF0|D4QBF0_BOSGF/tr|D4QBD6|D4QBD6_BOSJA/tr|D4QBF4|D4QBF4_BOSMU/tr|D4QBB8|D4QBB8_BOSIN/tr|D4QBE7|D4QBE7_9CETA/tr|D4QBB5|D4QBB5_BOSIN/tr|D4QBD0|D4QBD0_BOSIN/tr|D4QBD1|D4QBD1_BOSIN/tr|D4…		5.21	0		0	2	MASCOT		T
	P20170700320_SHUI_NIU,4832	K.HLDDLK.G	740.394	0.00024	2	1	27.32	0	0.0387	0|0	sp|P04346|HBBA_BOSJA/sp|P67820|HBB_BUBBU/sp|P67819|HBB_BOSGF/sp|P04245|HBB_TRAST/sp|P09422|HBB_BISBO/sp|P02072|HBB_BOSMU/sp|P02070|HBB_BOVIN/tr|D4QBD8|D4QBD8_BOSJA/tr|D4QBD7|D4QBD7_BOSJA/tr|D4QBB4|D4QBB4_BOVIN/tr|D4QBF0|D4QBF0_BOSGF/tr|D4QBD6|D4QBD6_BOSJA/tr|D4QBF4|D4QBF4_BOSMU/tr|D4QBB8|D4QBB8_BOSIN/tr|D4QBE7|D4QBE7_9CETA/tr|D4QBB5|D4QBB5_BOSIN/tr|D4QBD0|D4QBD0_BOSIN/tr|D4QBD1|D4QBD1_BOSIN/tr|D4…		5.21	0		0	2	MASCOT		T
	P20170700320_SHUI_NIU,5136	K.HLDDLK.G	740.394	0.00132	2	1	28.08	0	0.0325	0|0	sp|P04346|HBBA_BOSJA/sp|P67820|HBB_BUBBU/sp|P67819|HBB_BOSGF/sp|P04245|HBB_TRAST/sp|P09422|HBB_BISBO/sp|P02072|HBB_BOSMU/sp|P02070|HBB_BOVIN/tr|D4QBD8|D4QBD8_BOSJA/tr|D4QBD7|D4QBD7_BOSJA/tr|D4QBB4|D4QBB4_BOVIN/tr|D4QBF0|D4QBF0_BOSGF/tr|D4QBD6|D4QBD6_BOSJA/tr|D4QBF4|D4QBF4_BOSMU/tr|D4QBB8|D4QBB8_BOSIN/tr|D4QBE7|D4QBE7_9CETA/tr|D4QBB5|D4QBB5_BOSIN/tr|D4QBD0|D4QBD0_BOSIN/tr|D4QBD1|D4QBD1_BOSIN/tr|D4…		5.21	0		0	2	MASCOT		T
	P20170700320_SHUI_NIU,5512	K.HLDDLK.G	740.394	-2e-05	2	1	32.17	0	0.0127	0|0	sp|P04346|HBBA_BOSJA/sp|P67820|HBB_BUBBU/sp|P67819|HBB_BOSGF/sp|P04245|HBB_TRAST/sp|P09422|HBB_BISBO/sp|P02072|HBB_BOSMU/sp|P02070|HBB_BOVIN/tr|D4QBD8|D4QBD8_BOSJA/tr|D4QBD7|D4QBD7_BOSJA/tr|D4QBB4|D4QBB4_BOVIN/tr|D4QBF0|D4QBF0_BOSGF/tr|D4QBD6|D4QBD6_BOSJA/tr|D4QBF4|D4QBF4_BOSMU/tr|D4QBB8|D4QBB8_BOSIN/tr|D4QBE7|D4QBE7_9CETA/tr|D4QBB5|D4QBB5_BOSIN/tr|D4QBD0|D4QBD0_BOSIN/tr|D4QBD1|D4QBD1_BOSIN/tr|D4…		5.21	0		0	2	MASCOT		T
	P20170700320_SHUI_NIU,5951	K.HLDDLK.G	740.394	-0.00022	2	1	25.14	0	0.064	0|0	sp|P04346|HBBA_BOSJA/sp|P67820|HBB_BUBBU/sp|P67819|HBB_BOSGF/sp|P04245|HBB_TRAST/sp|P09422|HBB_BISBO/sp|P02072|HBB_BOSMU/sp|P02070|HBB_BOVIN/tr|D4QBD8|D4QBD8_BOSJA/tr|D4QBD7|D4QBD7_BOSJA/tr|D4QBB4|D4QBB4_BOVIN/tr|D4QBF0|D4QBF0_BOSGF/tr|D4QBD6|D4QBD6_BOSJA/tr|D4QBF4|D4QBF4_BOSMU/tr|D4QBB8|D4QBB8_BOSIN/tr|D4QBE7|D4QBE7_9CETA/tr|D4QBB5|D4QBB5_BOSIN/tr|D4QBD0|D4QBD0_BOSIN/tr|D4QBD1|D4QBD1_BOSIN/tr|D4…		5.21	0		0	2	MASCOT		T
	P20170700320_SHUI_NIU,6096	K.HLDDLK.G	740.394	0.00032	1	1	34.3	0	0.0388	0|0	sp|P04346|HBBA_BOSJA/sp|P67820|HBB_BUBBU/sp|P67819|HBB_BOSGF/sp|P04245|HBB_TRAST/sp|P09422|HBB_BISBO/sp|P02072|HBB_BOSMU/sp|P02070|HBB_BOVIN/tr|D4QBD8|D4QBD8_BOSJA/tr|D4QBD7|D4QBD7_BOSJA/tr|D4QBB4|D4QBB4_BOVIN/tr|D4QBF0|D4QBF0_BOSGF/tr|D4QBD6|D4QBD6_BOSJA/tr|D4QBF4|D4QBF4_BOSMU/tr|D4QBB8|D4QBB8_BOSIN/tr|D4QBE7|D4QBE7_9CETA/tr|D4QBB5|D4QBB5_BOSIN/tr|D4QBD0|D4QBD0_BOSIN/tr|D4QBD1|D4QBD1_BOSIN/tr|D4…		5.21	0		0	2	MASCOT		T
	P20170700320_SHUI_NIU,6513	K.HLDDLK.G	740.394	0.00014	2	1	24.25	0	0.0786	0|0	sp|P04346|HBBA_BOSJA/sp|P67820|HBB_BUBBU/sp|P67819|HBB_BOSGF/sp|P04245|HBB_TRAST/sp|P09422|HBB_BISBO/sp|P02072|HBB_BOSMU/sp|P02070|HBB_BOVIN/tr|D4QBD8|D4QBD8_BOSJA/tr|D4QBD7|D4QBD7_BOSJA/tr|D4QBB4|D4QBB4_BOVIN/tr|D4QBF0|D4QBF0_BOSGF/tr|D4QBD6|D4QBD6_BOSJA/tr|D4QBF4|D4QBF4_BOSMU/tr|D4QBB8|D4QBB8_BOSIN/tr|D4QBE7|D4QBE7_9CETA/tr|D4QBB5|D4QBB5_BOSIN/tr|D4QBD0|D4QBD0_BOSIN/tr|D4QBD1|D4QBD1_BOSIN/tr|D4…		5.21	0		0	2	MASCOT		T
	P20170700320_SHUI_NIU,7328	K.HLDDLK.G	740.394	-0.0005	2	1	20.88	0	0.183	0|0	sp|P04346|HBBA_BOSJA/sp|P67820|HBB_BUBBU/sp|P67819|HBB_BOSGF/sp|P04245|HBB_TRAST/sp|P09422|HBB_BISBO/sp|P02072|HBB_BOSMU/sp|P02070|HBB_BOVIN/tr|D4QBD8|D4QBD8_BOSJA/tr|D4QBD7|D4QBD7_BOSJA/tr|D4QBB4|D4QBB4_BOVIN/tr|D4QBF0|D4QBF0_BOSGF/tr|D4QBD6|D4QBD6_BOSJA/tr|D4QBF4|D4QBF4_BOSMU/tr|D4QBB8|D4QBB8_BOSIN/tr|D4QBE7|D4QBE7_9CETA/tr|D4QBB5|D4QBB5_BOSIN/tr|D4QBD0|D4QBD0_BOSIN/tr|D4QBD1|D4QBD1_BOSIN/tr|D4…		5.21	0		0	2	MASCOT		T
	P20170700320_SHUI_NIU,7966	K.HLDDLK.G	740.394	0.00042	2	1	25.55	0	0.0582	0|0	sp|P04346|HBBA_BOSJA/sp|P67820|HBB_BUBBU/sp|P67819|HBB_BOSGF/sp|P04245|HBB_TRAST/sp|P09422|HBB_BISBO/sp|P02072|HBB_BOSMU/sp|P02070|HBB_BOVIN/tr|D4QBD8|D4QBD8_BOSJA/tr|D4QBD7|D4QBD7_BOSJA/tr|D4QBB4|D4QBB4_BOVIN/tr|D4QBF0|D4QBF0_BOSGF/tr|D4QBD6|D4QBD6_BOSJA/tr|D4QBF4|D4QBF4_BOSMU/tr|D4QBB8|D4QBB8_BOSIN/tr|D4QBE7|D4QBE7_9CETA/tr|D4QBB5|D4QBB5_BOSIN/tr|D4QBD0|D4QBD0_BOSIN/tr|D4QBD1|D4QBD1_BOSIN/tr|D4…		5.21	0		0	2	MASCOT		T
	P20170700320_SHUI_NIU,10742	K.HLDDLK.G	740.394	0	2	1	20.61	0	0.182	0|0	sp|P04346|HBBA_BOSJA/sp|P67820|HBB_BUBBU/sp|P67819|HBB_BOSGF/sp|P04245|HBB_TRAST/sp|P09422|HBB_BISBO/sp|P02072|HBB_BOSMU/sp|P02070|HBB_BOVIN/tr|D4QBD8|D4QBD8_BOSJA/tr|D4QBD7|D4QBD7_BOSJA/tr|D4QBB4|D4QBB4_BOVIN/tr|D4QBF0|D4QBF0_BOSGF/tr|D4QBD6|D4QBD6_BOSJA/tr|D4QBF4|D4QBF4_BOSMU/tr|D4QBB8|D4QBB8_BOSIN/tr|D4QBE7|D4QBE7_9CETA/tr|D4QBB5|D4QBB5_BOSIN/tr|D4QBD0|D4QBD0_BOSIN/tr|D4QBD1|D4QBD1_BOSIN/tr|D4…		5.21	0		0	2	MASCOT		T
	P20170700320_SHUI_NIU,11089	K.HLDDLK.G	740.394	0.0002	2	1	25.14	0	0.064	0|0	sp|P04346|HBBA_BOSJA/sp|P67820|HBB_BUBBU/sp|P67819|HBB_BOSGF/sp|P04245|HBB_TRAST/sp|P09422|HBB_BISBO/sp|P02072|HBB_BOSMU/sp|P02070|HBB_BOVIN/tr|D4QBD8|D4QBD8_BOSJA/tr|D4QBD7|D4QBD7_BOSJA/tr|D4QBB4|D4QBB4_BOVIN/tr|D4QBF0|D4QBF0_BOSGF/tr|D4QBD6|D4QBD6_BOSJA/tr|D4QBF4|D4QBF4_BOSMU/tr|D4QBB8|D4QBB8_BOSIN/tr|D4QBE7|D4QBE7_9CETA/tr|D4QBB5|D4QBB5_BOSIN/tr|D4QBD0|D4QBD0_BOSIN/tr|D4QBD1|D4QBD1_BOSIN/tr|D4…		5.21	0		0	2	MASCOT		T
	P20170700320_SHUI_NIU,11572	K.HLDDLK.G	740.394	0.0004	2	1	27.38	0	0.0382	0|0	sp|P04346|HBBA_BOSJA/sp|P67820|HBB_BUBBU/sp|P67819|HBB_BOSGF/sp|P04245|HBB_TRAST/sp|P09422|HBB_BISBO/sp|P02072|HBB_BOSMU/sp|P02070|HBB_BOVIN/tr|D4QBD8|D4QBD8_BOSJA/tr|D4QBD7|D4QBD7_BOSJA/tr|D4QBB4|D4QBB4_BOVIN/tr|D4QBF0|D4QBF0_BOSGF/tr|D4QBD6|D4QBD6_BOSJA/tr|D4QBF4|D4QBF4_BOSMU/tr|D4QBB8|D4QBB8_BOSIN/tr|D4QBE7|D4QBE7_9CETA/tr|D4QBB5|D4QBB5_BOSIN/tr|D4QBD0|D4QBD0_BOSIN/tr|D4QBD1|D4QBD1_BOSIN/tr|D4…		5.21	0		0	2	MASCOT		T
	P20170700320_SHUI_NIU,12121	K.HLDDLK.G	740.394	0.0008	2	1	24.6	0	0.0725	0|0	sp|P04346|HBBA_BOSJA/sp|P67820|HBB_BUBBU/sp|P67819|HBB_BOSGF/sp|P04245|HBB_TRAST/sp|P09422|HBB_BISBO/sp|P02072|HBB_BOSMU/sp|P02070|HBB_BOVIN/tr|D4QBD8|D4QBD8_BOSJA/tr|D4QBD7|D4QBD7_BOSJA/tr|D4QBB4|D4QBB4_BOVIN/tr|D4QBF0|D4QBF0_BOSGF/tr|D4QBD6|D4QBD6_BOSJA/tr|D4QBF4|D4QBF4_BOSMU/tr|D4QBB8|D4QBB8_BOSIN/tr|D4QBE7|D4QBE7_9CETA/tr|D4QBB5|D4QBB5_BOSIN/tr|D4QBD0|D4QBD0_BOSIN/tr|D4QBD1|D4QBD1_BOSIN/tr|D4…		5.21	0		0	2	MASCOT		T
	P20170700320_SHUI_NIU,13300	K.HLDDLK.G	740.394	0.0014	2	1	24.85	0	0.0684	0|0	sp|P04346|HBBA_BOSJA/sp|P67820|HBB_BUBBU/sp|P67819|HBB_BOSGF/sp|P04245|HBB_TRAST/sp|P09422|HBB_BISBO/sp|P02072|HBB_BOSMU/sp|P02070|HBB_BOVIN/tr|D4QBD8|D4QBD8_BOSJA/tr|D4QBD7|D4QBD7_BOSJA/tr|D4QBB4|D4QBB4_BOVIN/tr|D4QBF0|D4QBF0_BOSGF/tr|D4QBD6|D4QBD6_BOSJA/tr|D4QBF4|D4QBF4_BOSMU/tr|D4QBB8|D4QBB8_BOSIN/tr|D4QBE7|D4QBE7_9CETA/tr|D4QBB5|D4QBB5_BOSIN/tr|D4QBD0|D4QBD0_BOSIN/tr|D4QBD1|D4QBD1_BOSIN/tr|D4…		5.21	0		0	2	MASCOT		T
	P20170700320_SHUI_NIU,8132	K.KVLDSFSDGM*K.H	1242.6	0.00562	3	1	30.85	0	0.0257	0|0	sp|P04346|HBBA_BOSJA		5.96	1	15.994919 Oxidation (M)	0	2	MASCOT		T
	P20170700320_SHUI_NIU,10944	K.KVLDSFSDGMK.H	1226.61	-0.0002	2	1	88.4	0	5.41e-08	0|0	sp|P04346|HBBA_BOSJA		5.96	1		0	2	MASCOT		T
	P20170700320_SHUI_NIU,11330	K.KVLDSFSDGMK.H	1226.61	-0.00076	2	1	88.41	0	5.41e-08	0|0	sp|P04346|HBBA_BOSJA		5.96	1		0	2	MASCOT		T
	P20170700320_SHUI_NIU,11756	K.KVLDSFSDGMK.H	1226.61	-0.00043	2	1	88.47	0	5.33e-08	0|0	sp|P04346|HBBA_BOSJA		5.96	1		0	2	MASCOT		T
	P20170700320_SHUI_NIU,12301	K.KVLDSFSDGMK.H	1226.61	-0.00053	3	1	39.65	0	0.00406	0|0	sp|P04346|HBBA_BOSJA		5.96	1		0	2	MASCOT		T
	P20170700320_SHUI_NIU,12470	K.KVLDSFSDGMK.H	1226.61	-0.00017	2	1	60.15	0	3.62e-05	0|0	sp|P04346|HBBA_BOSJA		5.96	1		0	2	MASCOT		T
	P20170700320_SHUI_NIU,15877	K.KVLDSFSDGMK.H	1226.61	-0.00218	2	1	22.43	0	0.219	0|0	sp|P04346|HBBA_BOSJA		5.96	1		0	2	MASCOT		T
	P20170700320_SHUI_NIU,8086	K.LHVDPENFK.L	1098.56	0.00228	3	1	21.23	0	0.239	0|0	sp|P04346|HBBA_BOSJA/sp|P67820|HBB_BUBBU/sp|P67819|HBB_BOSGF/sp|P04245|HBB_TRAST/sp|P09422|HBB_BISBO/sp|P02072|HBB_BOSMU/sp|P02070|HBB_BOVIN/tr|D4QBD8|D4QBD8_BOSJA/tr|D4QBD7|D4QBD7_BOSJA/tr|D4QBB4|D4QBB4_BOVIN/tr|D4QBF0|D4QBF0_BOSGF/tr|D4QBD6|D4QBD6_BOSJA/tr|D4QBF4|D4QBF4_BOSMU/tr|D4QBB8|D4QBB8_BOSIN/tr|D4QBE7|D4QBE7_9CETA/tr|D4QBB5|D4QBB5_BOSIN/tr|D4QBD0|D4QBD0_BOSIN/tr|D4QBD1|D4QBD1_BOSIN/tr|D4…		5.32	0		0	2	MASCOT		T
	P20170700320_SHUI_NIU,9781	K.LHVDPENFK.L	1098.56	0.00086	2	1	39.23	0	0.0038	0|0	sp|P04346|HBBA_BOSJA/sp|P67820|HBB_BUBBU/sp|P67819|HBB_BOSGF/sp|P04245|HBB_TRAST/sp|P09422|HBB_BISBO/sp|P02072|HBB_BOSMU/sp|P02070|HBB_BOVIN/tr|D4QBD8|D4QBD8_BOSJA/tr|D4QBD7|D4QBD7_BOSJA/tr|D4QBB4|D4QBB4_BOVIN/tr|D4QBF0|D4QBF0_BOSGF/tr|D4QBD6|D4QBD6_BOSJA/tr|D4QBF4|D4QBF4_BOSMU/tr|D4QBB8|D4QBB8_BOSIN/tr|D4QBE7|D4QBE7_9CETA/tr|D4QBB5|D4QBB5_BOSIN/tr|D4QBD0|D4QBD0_BOSIN/tr|D4QBD1|D4QBD1_BOSIN/tr|D4…		5.32	0		0	2	MASCOT		T
	P20170700320_SHUI_NIU,10143	K.LHVDPENFK.L	1098.56	6e-05	2	1	32.18	0	0.0204	0|0	sp|P04346|HBBA_BOSJA/sp|P67820|HBB_BUBBU/sp|P67819|HBB_BOSGF/sp|P04245|HBB_TRAST/sp|P09422|HBB_BISBO/sp|P02072|HBB_BOSMU/sp|P02070|HBB_BOVIN/tr|D4QBD8|D4QBD8_BOSJA/tr|D4QBD7|D4QBD7_BOSJA/tr|D4QBB4|D4QBB4_BOVIN/tr|D4QBF0|D4QBF0_BOSGF/tr|D4QBD6|D4QBD6_BOSJA/tr|D4QBF4|D4QBF4_BOSMU/tr|D4QBB8|D4QBB8_BOSIN/tr|D4QBE7|D4QBE7_9CETA/tr|D4QBB5|D4QBB5_BOSIN/tr|D4QBD0|D4QBD0_BOSIN/tr|D4QBD1|D4QBD1_BOSIN/tr|D4…		5.32	0		0	2	MASCOT		T
	P20170700320_SHUI_NIU,10148	K.LHVDPENFK.L	1098.56	-3e-05	3	1	27.79	0	0.0568	0|0	sp|P04346|HBBA_BOSJA/sp|P67820|HBB_BUBBU/sp|P67819|HBB_BOSGF/sp|P04245|HBB_TRAST/sp|P09422|HBB_BISBO/sp|P02072|HBB_BOSMU/sp|P02070|HBB_BOVIN/tr|D4QBD8|D4QBD8_BOSJA/tr|D4QBD7|D4QBD7_BOSJA/tr|D4QBB4|D4QBB4_BOVIN/tr|D4QBF0|D4QBF0_BOSGF/tr|D4QBD6|D4QBD6_BOSJA/tr|D4QBF4|D4QBF4_BOSMU/tr|D4QBB8|D4QBB8_BOSIN/tr|D4QBE7|D4QBE7_9CETA/tr|D4QBB5|D4QBB5_BOSIN/tr|D4QBD0|D4QBD0_BOSIN/tr|D4QBD1|D4QBD1_BOSIN/tr|D4…		5.32	0		0	2	MASCOT		T
	P20170700320_SHUI_NIU,10487	K.LHVDPENFK.L	1098.56	-0.00024	2	1	41.25	0	0.00233	0|0	sp|P04346|HBBA_BOSJA/sp|P67820|HBB_BUBBU/sp|P67819|HBB_BOSGF/sp|P04245|HBB_TRAST/sp|P09422|HBB_BISBO/sp|P02072|HBB_BOSMU/sp|P02070|HBB_BOVIN/tr|D4QBD8|D4QBD8_BOSJA/tr|D4QBD7|D4QBD7_BOSJA/tr|D4QBB4|D4QBB4_BOVIN/tr|D4QBF0|D4QBF0_BOSGF/tr|D4QBD6|D4QBD6_BOSJA/tr|D4QBF4|D4QBF4_BOSMU/tr|D4QBB8|D4QBB8_BOSIN/tr|D4QBE7|D4QBE7_9CETA/tr|D4QBB5|D4QBB5_BOSIN/tr|D4QBD0|D4QBD0_BOSIN/tr|D4QBD1|D4QBD1_BOSIN/tr|D4…		5.32	0		0	2	MASCOT		T
	P20170700320_SHUI_NIU,10494	K.LHVDPENFK.L	1098.56	-0.00012	3	1	24.27	0	0.128	0|0	sp|P04346|HBBA_BOSJA/sp|P67820|HBB_BUBBU/sp|P67819|HBB_BOSGF/sp|P04245|HBB_TRAST/sp|P09422|HBB_BISBO/sp|P02072|HBB_BOSMU/sp|P02070|HBB_BOVIN/tr|D4QBD8|D4QBD8_BOSJA/tr|D4QBD7|D4QBD7_BOSJA/tr|D4QBB4|D4QBB4_BOVIN/tr|D4QBF0|D4QBF0_BOSGF/tr|D4QBD6|D4QBD6_BOSJA/tr|D4QBF4|D4QBF4_BOSMU/tr|D4QBB8|D4QBB8_BOSIN/tr|D4QBE7|D4QBE7_9CETA/tr|D4QBB5|D4QBB5_BOSIN/tr|D4QBD0|D4QBD0_BOSIN/tr|D4QBD1|D4QBD1_BOSIN/tr|D4…		5.32	0		0	2	MASCOT		T
	P20170700320_SHUI_NIU,10824	K.LHVDPENFK.L	1098.56	-0.00012	2	1	36.63	0	0.00743	0|0	sp|P04346|HBBA_BOSJA/sp|P67820|HBB_BUBBU/sp|P67819|HBB_BOSGF/sp|P04245|HBB_TRAST/sp|P09422|HBB_BISBO/sp|P02072|HBB_BOSMU/sp|P02070|HBB_BOVIN/tr|D4QBD8|D4QBD8_BOSJA/tr|D4QBD7|D4QBD7_BOSJA/tr|D4QBB4|D4QBB4_BOVIN/tr|D4QBF0|D4QBF0_BOSGF/tr|D4QBD6|D4QBD6_BOSJA/tr|D4QBF4|D4QBF4_BOSMU/tr|D4QBB8|D4QBB8_BOSIN/tr|D4QBE7|D4QBE7_9CETA/tr|D4QBB5|D4QBB5_BOSIN/tr|D4QBD0|D4QBD0_BOSIN/tr|D4QBD1|D4QBD1_BOSIN/tr|D4…		5.32	0		0	2	MASCOT		T
	P20170700320_SHUI_NIU,10832	K.LHVDPENFK.L	1098.56	0.00045	3	1	33.08	0	0.0166	0|0	sp|P04346|HBBA_BOSJA/sp|P67820|HBB_BUBBU/sp|P67819|HBB_BOSGF/sp|P04245|HBB_TRAST/sp|P09422|HBB_BISBO/sp|P02072|HBB_BOSMU/sp|P02070|HBB_BOVIN/tr|D4QBD8|D4QBD8_BOSJA/tr|D4QBD7|D4QBD7_BOSJA/tr|D4QBB4|D4QBB4_BOVIN/tr|D4QBF0|D4QBF0_BOSGF/tr|D4QBD6|D4QBD6_BOSJA/tr|D4QBF4|D4QBF4_BOSMU/tr|D4QBB8|D4QBB8_BOSIN/tr|D4QBE7|D4QBE7_9CETA/tr|D4QBB5|D4QBB5_BOSIN/tr|D4QBD0|D4QBD0_BOSIN/tr|D4QBD1|D4QBD1_BOSIN/tr|D4…		5.32	0		0	2	MASCOT		T
	P20170700320_SHUI_NIU,11186	K.LHVDPENFK.L	1098.56	0.00014	2	1	39.95	0	0.00341	0|0	sp|P04346|HBBA_BOSJA/sp|P67820|HBB_BUBBU/sp|P67819|HBB_BOSGF/sp|P04245|HBB_TRAST/sp|P09422|HBB_BISBO/sp|P02072|HBB_BOSMU/sp|P02070|HBB_BOVIN/tr|D4QBD8|D4QBD8_BOSJA/tr|D4QBD7|D4QBD7_BOSJA/tr|D4QBB4|D4QBB4_BOVIN/tr|D4QBF0|D4QBF0_BOSGF/tr|D4QBD6|D4QBD6_BOSJA/tr|D4QBF4|D4QBF4_BOSMU/tr|D4QBB8|D4QBB8_BOSIN/tr|D4QBE7|D4QBE7_9CETA/tr|D4QBB5|D4QBB5_BOSIN/tr|D4QBD0|D4QBD0_BOSIN/tr|D4QBD1|D4QBD1_BOSIN/tr|D4…		5.32	0		0	2	MASCOT		T
	P20170700320_SHUI_NIU,11194	K.LHVDPENFK.L	1098.56	0.0009	3	1	35.12	0	0.00974	0|0	sp|P04346|HBBA_BOSJA/sp|P67820|HBB_BUBBU/sp|P67819|HBB_BOSGF/sp|P04245|HBB_TRAST/sp|P09422|HBB_BISBO/sp|P02072|HBB_BOSMU/sp|P02070|HBB_BOVIN/tr|D4QBD8|D4QBD8_BOSJA/tr|D4QBD7|D4QBD7_BOSJA/tr|D4QBB4|D4QBB4_BOVIN/tr|D4QBF0|D4QBF0_BOSGF/tr|D4QBD6|D4QBD6_BOSJA/tr|D4QBF4|D4QBF4_BOSMU/tr|D4QBB8|D4QBB8_BOSIN/tr|D4QBE7|D4QBE7_9CETA/tr|D4QBB5|D4QBB5_BOSIN/tr|D4QBD0|D4QBD0_BOSIN/tr|D4QBD1|D4QBD1_BOSIN/tr|D4…		5.32	0		0	2	MASCOT		T
	P20170700320_SHUI_NIU,11584	K.LHVDPENFK.L	1098.56	-0.00052	2	1	28.34	0	0.047	0|0	sp|P04346|HBBA_BOSJA/sp|P67820|HBB_BUBBU/sp|P67819|HBB_BOSGF/sp|P04245|HBB_TRAST/sp|P09422|HBB_BISBO/sp|P02072|HBB_BOSMU/sp|P02070|HBB_BOVIN/tr|D4QBD8|D4QBD8_BOSJA/tr|D4QBD7|D4QBD7_BOSJA/tr|D4QBB4|D4QBB4_BOVIN/tr|D4QBF0|D4QBF0_BOSGF/tr|D4QBD6|D4QBD6_BOSJA/tr|D4QBF4|D4QBF4_BOSMU/tr|D4QBB8|D4QBB8_BOSIN/tr|D4QBE7|D4QBE7_9CETA/tr|D4QBB5|D4QBB5_BOSIN/tr|D4QBD0|D4QBD0_BOSIN/tr|D4QBD1|D4QBD1_BOSIN/tr|D4…		5.32	0		0	2	MASCOT		T
	P20170700320_SHUI_NIU,11591	K.LHVDPENFK.L	1098.56	-0.00084	3	1	35.42	0	0.00927	0|0	sp|P04346|HBBA_BOSJA/sp|P67820|HBB_BUBBU/sp|P67819|HBB_BOSGF/sp|P04245|HBB_TRAST/sp|P09422|HBB_BISBO/sp|P02072|HBB_BOSMU/sp|P02070|HBB_BOVIN/tr|D4QBD8|D4QBD8_BOSJA/tr|D4QBD7|D4QBD7_BOSJA/tr|D4QBB4|D4QBB4_BOVIN/tr|D4QBF0|D4QBF0_BOSGF/tr|D4QBD6|D4QBD6_BOSJA/tr|D4QBF4|D4QBF4_BOSMU/tr|D4QBB8|D4QBB8_BOSIN/tr|D4QBE7|D4QBE7_9CETA/tr|D4QBB5|D4QBB5_BOSIN/tr|D4QBD0|D4QBD0_BOSIN/tr|D4QBD1|D4QBD1_BOSIN/tr|D4…		5.32	0		0	2	MASCOT		T
	P20170700320_SHUI_NIU,12091	K.LHVDPENFK.L	1098.56	-0.00026	2	1	32.35	0	0.0181	0|0	sp|P04346|HBBA_BOSJA/sp|P67820|HBB_BUBBU/sp|P67819|HBB_BOSGF/sp|P04245|HBB_TRAST/sp|P09422|HBB_BISBO/sp|P02072|HBB_BOSMU/sp|P02070|HBB_BOVIN/tr|D4QBD8|D4QBD8_BOSJA/tr|D4QBD7|D4QBD7_BOSJA/tr|D4QBB4|D4QBB4_BOVIN/tr|D4QBF0|D4QBF0_BOSGF/tr|D4QBD6|D4QBD6_BOSJA/tr|D4QBF4|D4QBF4_BOSMU/tr|D4QBB8|D4QBB8_BOSIN/tr|D4QBE7|D4QBE7_9CETA/tr|D4QBB5|D4QBB5_BOSIN/tr|D4QBD0|D4QBD0_BOSIN/tr|D4QBD1|D4QBD1_BOSIN/tr|D4…		5.32	0		0	2	MASCOT		T
	P20170700320_SHUI_NIU,12098	K.LHVDPENFK.L	1098.56	-0.0018	3	1	34.94	0	0.0104	0|0	sp|P04346|HBBA_BOSJA/sp|P67820|HBB_BUBBU/sp|P67819|HBB_BOSGF/sp|P04245|HBB_TRAST/sp|P09422|HBB_BISBO/sp|P02072|HBB_BOSMU/sp|P02070|HBB_BOVIN/tr|D4QBD8|D4QBD8_BOSJA/tr|D4QBD7|D4QBD7_BOSJA/tr|D4QBB4|D4QBB4_BOVIN/tr|D4QBF0|D4QBF0_BOSGF/tr|D4QBD6|D4QBD6_BOSJA/tr|D4QBF4|D4QBF4_BOSMU/tr|D4QBB8|D4QBB8_BOSIN/tr|D4QBE7|D4QBE7_9CETA/tr|D4QBB5|D4QBB5_BOSIN/tr|D4QBD0|D4QBD0_BOSIN/tr|D4QBD1|D4QBD1_BOSIN/tr|D4…		5.32	0		0	2	MASCOT		T
	P20170700320_SHUI_NIU,12657	K.LHVDPENFK.L	1098.56	-0.00102	3	1	26.41	0	0.0738	0|0	sp|P04346|HBBA_BOSJA/sp|P67820|HBB_BUBBU/sp|P67819|HBB_BOSGF/sp|P04245|HBB_TRAST/sp|P09422|HBB_BISBO/sp|P02072|HBB_BOSMU/sp|P02070|HBB_BOVIN/tr|D4QBD8|D4QBD8_BOSJA/tr|D4QBD7|D4QBD7_BOSJA/tr|D4QBB4|D4QBB4_BOVIN/tr|D4QBF0|D4QBF0_BOSGF/tr|D4QBD6|D4QBD6_BOSJA/tr|D4QBF4|D4QBF4_BOSMU/tr|D4QBB8|D4QBB8_BOSIN/tr|D4QBE7|D4QBE7_9CETA/tr|D4QBB5|D4QBB5_BOSIN/tr|D4QBD0|D4QBD0_BOSIN/tr|D4QBD1|D4QBD1_BOSIN/tr|D4…		5.32	0		0	2	MASCOT		T
	P20170700320_SHUI_NIU,13016	K.LHVDPENFK.L	1098.56	0.00027	3	1	28.43	0	0.0484	0|0	sp|P04346|HBBA_BOSJA/sp|P67820|HBB_BUBBU/sp|P67819|HBB_BOSGF/sp|P04245|HBB_TRAST/sp|P09422|HBB_BISBO/sp|P02072|HBB_BOSMU/sp|P02070|HBB_BOVIN/tr|D4QBD8|D4QBD8_BOSJA/tr|D4QBD7|D4QBD7_BOSJA/tr|D4QBB4|D4QBB4_BOVIN/tr|D4QBF0|D4QBF0_BOSGF/tr|D4QBD6|D4QBD6_BOSJA/tr|D4QBF4|D4QBF4_BOSMU/tr|D4QBB8|D4QBB8_BOSIN/tr|D4QBE7|D4QBE7_9CETA/tr|D4QBB5|D4QBB5_BOSIN/tr|D4QBD0|D4QBD0_BOSIN/tr|D4QBD1|D4QBD1_BOSIN/tr|D4…		5.32	0		0	2	MASCOT		T
	P20170700320_SHUI_NIU,13422	K.LHVDPENFK.L	1098.56	0.00222	3	1	23.83	0	0.131	0|0	sp|P04346|HBBA_BOSJA/sp|P67820|HBB_BUBBU/sp|P67819|HBB_BOSGF/sp|P04245|HBB_TRAST/sp|P09422|HBB_BISBO/sp|P02072|HBB_BOSMU/sp|P02070|HBB_BOVIN/tr|D4QBD8|D4QBD8_BOSJA/tr|D4QBD7|D4QBD7_BOSJA/tr|D4QBB4|D4QBB4_BOVIN/tr|D4QBF0|D4QBF0_BOSGF/tr|D4QBD6|D4QBD6_BOSJA/tr|D4QBF4|D4QBF4_BOSMU/tr|D4QBB8|D4QBB8_BOSIN/tr|D4QBE7|D4QBE7_9CETA/tr|D4QBB5|D4QBB5_BOSIN/tr|D4QBD0|D4QBD0_BOSIN/tr|D4QBD1|D4QBD1_BOSIN/tr|D4…		5.32	0		0	2	MASCOT		T
	P20170700320_SHUI_NIU,14744	K.LHVDPENFK.L	1098.56	0.00018	3	1	23.19	0	0.162	0|0	sp|P04346|HBBA_BOSJA/sp|P67820|HBB_BUBBU/sp|P67819|HBB_BOSGF/sp|P04245|HBB_TRAST/sp|P09422|HBB_BISBO/sp|P02072|HBB_BOSMU/sp|P02070|HBB_BOVIN/tr|D4QBD8|D4QBD8_BOSJA/tr|D4QBD7|D4QBD7_BOSJA/tr|D4QBB4|D4QBB4_BOVIN/tr|D4QBF0|D4QBF0_BOSGF/tr|D4QBD6|D4QBD6_BOSJA/tr|D4QBF4|D4QBF4_BOSMU/tr|D4QBB8|D4QBB8_BOSIN/tr|D4QBE7|D4QBE7_9CETA/tr|D4QBB5|D4QBB5_BOSIN/tr|D4QBD0|D4QBD0_BOSIN/tr|D4QBD1|D4QBD1_BOSIN/tr|D4…		5.32	0		0	2	MASCOT		T
	P20170700320_SHUI_NIU,15345	K.LHVDPENFK.L	1098.56	-0.00192	3	1	28.09	0	0.0501	0|0	sp|P04346|HBBA_BOSJA/sp|P67820|HBB_BUBBU/sp|P67819|HBB_BOSGF/sp|P04245|HBB_TRAST/sp|P09422|HBB_BISBO/sp|P02072|HBB_BOSMU/sp|P02070|HBB_BOVIN/tr|D4QBD8|D4QBD8_BOSJA/tr|D4QBD7|D4QBD7_BOSJA/tr|D4QBB4|D4QBB4_BOVIN/tr|D4QBF0|D4QBF0_BOSGF/tr|D4QBD6|D4QBD6_BOSJA/tr|D4QBF4|D4QBF4_BOSMU/tr|D4QBB8|D4QBB8_BOSIN/tr|D4QBE7|D4QBE7_9CETA/tr|D4QBB5|D4QBB5_BOSIN/tr|D4QBD0|D4QBD0_BOSIN/tr|D4QBD1|D4QBD1_BOSIN/tr|D4…		5.32	0		0	2	MASCOT		T
	P20170700320_SHUI_NIU,8900	K.VHVDEVGGEALGR.L	1337.68	-0.00091	2	1	34.41	0	0.0394	0|0	sp|P04346|HBBA_BOSJA/sp|P67820|HBB_BUBBU/sp|P67819|HBB_BOSGF/sp|P09422|HBB_BISBO/tr|D4QBD8|D4QBD8_BOSJA/tr|D4QBD7|D4QBD7_BOSJA/tr|D4QBF0|D4QBF0_BOSGF/tr|D4QBD6|D4QBD6_BOSJA/tr|D4QBE7|D4QBE7_9CETA/tr|D4QBB5|D4QBB5_BOSIN/tr|D4QBD0|D4QBD0_BOSIN/tr|D4QBC5|D4QBC5_BOSIN/tr|D4QBB3|D4QBB3_BOVIN/tr|D4QBE8|D4QBE8_9CETA/tr|D4QBD2|D4QBD2_BOSIN/tr|A8E196|A8E196_BUBBU/tr|D4QBF7|D4QBF7_BISBI/tr|A8E197|A8E197_BU…		4.65	0		0	2	MASCOT		T
	P20170700320_SHUI_NIU,8906	K.VHVDEVGGEALGR.L	1337.68	0.00067	3	1	27	0	0.093	0|0	sp|P04346|HBBA_BOSJA/sp|P67820|HBB_BUBBU/sp|P67819|HBB_BOSGF/sp|P09422|HBB_BISBO/tr|D4QBD8|D4QBD8_BOSJA/tr|D4QBD7|D4QBD7_BOSJA/tr|D4QBF0|D4QBF0_BOSGF/tr|D4QBD6|D4QBD6_BOSJA/tr|D4QBE7|D4QBE7_9CETA/tr|D4QBB5|D4QBB5_BOSIN/tr|D4QBD0|D4QBD0_BOSIN/tr|D4QBC5|D4QBC5_BOSIN/tr|D4QBB3|D4QBB3_BOVIN/tr|D4QBE8|D4QBE8_9CETA/tr|D4QBD2|D4QBD2_BOSIN/tr|A8E196|A8E196_BUBBU/tr|D4QBF7|D4QBF7_BISBI/tr|A8E197|A8E197_BU…		4.65	0		0	2	MASCOT		T
	P20170700320_SHUI_NIU,9097	K.VHVDEVGGEALGR.L	1337.68	-0.00051	2	1	53.82	0	0.000195	0|0	sp|P04346|HBBA_BOSJA/sp|P67820|HBB_BUBBU/sp|P67819|HBB_BOSGF/sp|P09422|HBB_BISBO/tr|D4QBD8|D4QBD8_BOSJA/tr|D4QBD7|D4QBD7_BOSJA/tr|D4QBF0|D4QBF0_BOSGF/tr|D4QBD6|D4QBD6_BOSJA/tr|D4QBE7|D4QBE7_9CETA/tr|D4QBB5|D4QBB5_BOSIN/tr|D4QBD0|D4QBD0_BOSIN/tr|D4QBC5|D4QBC5_BOSIN/tr|D4QBB3|D4QBB3_BOVIN/tr|D4QBE8|D4QBE8_9CETA/tr|D4QBD2|D4QBD2_BOSIN/tr|A8E196|A8E196_BUBBU/tr|D4QBF7|D4QBF7_BISBI/tr|A8E197|A8E197_BU…		4.65	0		0	2	MASCOT		T
	P20170700320_SHUI_NIU,9120	K.VHVDEVGGEALGR.L	1337.68	0.00041	1	1	69.51	0	1.23e-05	0|0	sp|P04346|HBBA_BOSJA/sp|P67820|HBB_BUBBU/sp|P67819|HBB_BOSGF/sp|P09422|HBB_BISBO/tr|D4QBD8|D4QBD8_BOSJA/tr|D4QBD7|D4QBD7_BOSJA/tr|D4QBF0|D4QBF0_BOSGF/tr|D4QBD6|D4QBD6_BOSJA/tr|D4QBE7|D4QBE7_9CETA/tr|D4QBB5|D4QBB5_BOSIN/tr|D4QBD0|D4QBD0_BOSIN/tr|D4QBC5|D4QBC5_BOSIN/tr|D4QBB3|D4QBB3_BOVIN/tr|D4QBE8|D4QBE8_9CETA/tr|D4QBD2|D4QBD2_BOSIN/tr|A8E196|A8E196_BUBBU/tr|D4QBF7|D4QBF7_BISBI/tr|A8E197|A8E197_BU…		4.65	0		0	2	MASCOT		T
	P20170700320_SHUI_NIU,9299	K.VHVDEVGGEALGR.L	1337.68	-0.00017	3	1	62.74	0	2.52e-05	0|0	sp|P04346|HBBA_BOSJA/sp|P67820|HBB_BUBBU/sp|P67819|HBB_BOSGF/sp|P09422|HBB_BISBO/tr|D4QBD8|D4QBD8_BOSJA/tr|D4QBD7|D4QBD7_BOSJA/tr|D4QBF0|D4QBF0_BOSGF/tr|D4QBD6|D4QBD6_BOSJA/tr|D4QBE7|D4QBE7_9CETA/tr|D4QBB5|D4QBB5_BOSIN/tr|D4QBD0|D4QBD0_BOSIN/tr|D4QBC5|D4QBC5_BOSIN/tr|D4QBB3|D4QBB3_BOVIN/tr|D4QBE8|D4QBE8_9CETA/tr|D4QBD2|D4QBD2_BOSIN/tr|A8E196|A8E196_BUBBU/tr|D4QBF7|D4QBF7_BISBI/tr|A8E197|A8E197_BU…		4.65	0		0	2	MASCOT		T
	P20170700320_SHUI_NIU,9478	K.VHVDEVGGEALGR.L	1337.68	-0.00019	2	1	62.04	0	2.96e-05	0|0	sp|P04346|HBBA_BOSJA/sp|P67820|HBB_BUBBU/sp|P67819|HBB_BOSGF/sp|P09422|HBB_BISBO/tr|D4QBD8|D4QBD8_BOSJA/tr|D4QBD7|D4QBD7_BOSJA/tr|D4QBF0|D4QBF0_BOSGF/tr|D4QBD6|D4QBD6_BOSJA/tr|D4QBE7|D4QBE7_9CETA/tr|D4QBB5|D4QBB5_BOSIN/tr|D4QBD0|D4QBD0_BOSIN/tr|D4QBC5|D4QBC5_BOSIN/tr|D4QBB3|D4QBB3_BOVIN/tr|D4QBE8|D4QBE8_9CETA/tr|D4QBD2|D4QBD2_BOSIN/tr|A8E196|A8E196_BUBBU/tr|D4QBF7|D4QBF7_BISBI/tr|A8E197|A8E197_BU…		4.65	0		0	2	MASCOT		T
	P20170700320_SHUI_NIU,9500	K.VHVDEVGGEALGR.L	1337.68	0.00121	1	1	71.98	0	6.95e-06	0|0	sp|P04346|HBBA_BOSJA/sp|P67820|HBB_BUBBU/sp|P67819|HBB_BOSGF/sp|P09422|HBB_BISBO/tr|D4QBD8|D4QBD8_BOSJA/tr|D4QBD7|D4QBD7_BOSJA/tr|D4QBF0|D4QBF0_BOSGF/tr|D4QBD6|D4QBD6_BOSJA/tr|D4QBE7|D4QBE7_9CETA/tr|D4QBB5|D4QBB5_BOSIN/tr|D4QBD0|D4QBD0_BOSIN/tr|D4QBC5|D4QBC5_BOSIN/tr|D4QBB3|D4QBB3_BOVIN/tr|D4QBE8|D4QBE8_9CETA/tr|D4QBD2|D4QBD2_BOSIN/tr|A8E196|A8E196_BUBBU/tr|D4QBF7|D4QBF7_BISBI/tr|A8E197|A8E197_BU…		4.65	0		0	2	MASCOT		T
	P20170700320_SHUI_NIU,9624	K.VHVDEVGGEALGR.L	1337.68	-5e-05	3	1	71.31	0	3.5e-06	0|0	sp|P04346|HBBA_BOSJA/sp|P67820|HBB_BUBBU/sp|P67819|HBB_BOSGF/sp|P09422|HBB_BISBO/tr|D4QBD8|D4QBD8_BOSJA/tr|D4QBD7|D4QBD7_BOSJA/tr|D4QBF0|D4QBF0_BOSGF/tr|D4QBD6|D4QBD6_BOSJA/tr|D4QBE7|D4QBE7_9CETA/tr|D4QBB5|D4QBB5_BOSIN/tr|D4QBD0|D4QBD0_BOSIN/tr|D4QBC5|D4QBC5_BOSIN/tr|D4QBB3|D4QBB3_BOVIN/tr|D4QBE8|D4QBE8_9CETA/tr|D4QBD2|D4QBD2_BOSIN/tr|A8E196|A8E196_BUBBU/tr|D4QBF7|D4QBF7_BISBI/tr|A8E197|A8E197_BU…		4.65	0		0	2	MASCOT		T
	P20170700320_SHUI_NIU,9801	K.VHVDEVGGEALGR.L	1337.68	-0.00057	2	1	64.59	0	1.64e-05	0|0	sp|P04346|HBBA_BOSJA/sp|P67820|HBB_BUBBU/sp|P67819|HBB_BOSGF/sp|P09422|HBB_BISBO/tr|D4QBD8|D4QBD8_BOSJA/tr|D4QBD7|D4QBD7_BOSJA/tr|D4QBF0|D4QBF0_BOSGF/tr|D4QBD6|D4QBD6_BOSJA/tr|D4QBE7|D4QBE7_9CETA/tr|D4QBB5|D4QBB5_BOSIN/tr|D4QBD0|D4QBD0_BOSIN/tr|D4QBC5|D4QBC5_BOSIN/tr|D4QBB3|D4QBB3_BOVIN/tr|D4QBE8|D4QBE8_9CETA/tr|D4QBD2|D4QBD2_BOSIN/tr|A8E196|A8E196_BUBBU/tr|D4QBF7|D4QBF7_BISBI/tr|A8E197|A8E197_BU…		4.65	0		0	2	MASCOT		T
	P20170700320_SHUI_NIU,9879	K.VHVDEVGGEALGR.L	1337.68	-0.00033	2	1	43.36	0	0.00217	0|0	sp|P04346|HBBA_BOSJA/sp|P67820|HBB_BUBBU/sp|P67819|HBB_BOSGF/sp|P09422|HBB_BISBO/tr|D4QBD8|D4QBD8_BOSJA/tr|D4QBD7|D4QBD7_BOSJA/tr|D4QBF0|D4QBF0_BOSGF/tr|D4QBD6|D4QBD6_BOSJA/tr|D4QBE7|D4QBE7_9CETA/tr|D4QBB5|D4QBB5_BOSIN/tr|D4QBD0|D4QBD0_BOSIN/tr|D4QBC5|D4QBC5_BOSIN/tr|D4QBB3|D4QBB3_BOVIN/tr|D4QBE8|D4QBE8_9CETA/tr|D4QBD2|D4QBD2_BOSIN/tr|A8E196|A8E196_BUBBU/tr|D4QBF7|D4QBF7_BISBI/tr|A8E197|A8E197_BU…		4.65	0		0	2	MASCOT		T
	P20170700320_SHUI_NIU,9985	K.VHVDEVGGEALGR.L	1337.68	-0.00035	3	1	66.81	0	9.81e-06	0|0	sp|P04346|HBBA_BOSJA/sp|P67820|HBB_BUBBU/sp|P67819|HBB_BOSGF/sp|P09422|HBB_BISBO/tr|D4QBD8|D4QBD8_BOSJA/tr|D4QBD7|D4QBD7_BOSJA/tr|D4QBF0|D4QBF0_BOSGF/tr|D4QBD6|D4QBD6_BOSJA/tr|D4QBE7|D4QBE7_9CETA/tr|D4QBB5|D4QBB5_BOSIN/tr|D4QBD0|D4QBD0_BOSIN/tr|D4QBC5|D4QBC5_BOSIN/tr|D4QBB3|D4QBB3_BOVIN/tr|D4QBE8|D4QBE8_9CETA/tr|D4QBD2|D4QBD2_BOSIN/tr|A8E196|A8E196_BUBBU/tr|D4QBF7|D4QBF7_BISBI/tr|A8E197|A8E197_BU…		4.65	0		0	2	MASCOT		T
	P20170700320_SHUI_NIU,10221	K.VHVDEVGGEALGR.L	1337.68	-0.00013	2	1	57.61	0	8.2e-05	0|0	sp|P04346|HBBA_BOSJA/sp|P67820|HBB_BUBBU/sp|P67819|HBB_BOSGF/sp|P09422|HBB_BISBO/tr|D4QBD8|D4QBD8_BOSJA/tr|D4QBD7|D4QBD7_BOSJA/tr|D4QBF0|D4QBF0_BOSGF/tr|D4QBD6|D4QBD6_BOSJA/tr|D4QBE7|D4QBE7_9CETA/tr|D4QBB5|D4QBB5_BOSIN/tr|D4QBD0|D4QBD0_BOSIN/tr|D4QBC5|D4QBC5_BOSIN/tr|D4QBB3|D4QBB3_BOVIN/tr|D4QBE8|D4QBE8_9CETA/tr|D4QBD2|D4QBD2_BOSIN/tr|A8E196|A8E196_BUBBU/tr|D4QBF7|D4QBF7_BISBI/tr|A8E197|A8E197_BU…		4.65	0		0	2	MASCOT		T
	P20170700320_SHUI_NIU,10270	K.VHVDEVGGEALGR.L	1337.68	-0.00017	2	1	39.82	0	0.00493	0|0	sp|P04346|HBBA_BOSJA/sp|P67820|HBB_BUBBU/sp|P67819|HBB_BOSGF/sp|P09422|HBB_BISBO/tr|D4QBD8|D4QBD8_BOSJA/tr|D4QBD7|D4QBD7_BOSJA/tr|D4QBF0|D4QBF0_BOSGF/tr|D4QBD6|D4QBD6_BOSJA/tr|D4QBE7|D4QBE7_9CETA/tr|D4QBB5|D4QBB5_BOSIN/tr|D4QBD0|D4QBD0_BOSIN/tr|D4QBC5|D4QBC5_BOSIN/tr|D4QBB3|D4QBB3_BOVIN/tr|D4QBE8|D4QBE8_9CETA/tr|D4QBD2|D4QBD2_BOSIN/tr|A8E196|A8E196_BUBBU/tr|D4QBF7|D4QBF7_BISBI/tr|A8E197|A8E197_BU…		4.65	0		0	2	MASCOT		T
	P20170700320_SHUI_NIU,10326	K.VHVDEVGGEALGR.L	1337.68	0.0004	3	1	66.3	0	1.09e-05	0|0	sp|P04346|HBBA_BOSJA/sp|P67820|HBB_BUBBU/sp|P67819|HBB_BOSGF/sp|P09422|HBB_BISBO/tr|D4QBD8|D4QBD8_BOSJA/tr|D4QBD7|D4QBD7_BOSJA/tr|D4QBF0|D4QBF0_BOSGF/tr|D4QBD6|D4QBD6_BOSJA/tr|D4QBE7|D4QBE7_9CETA/tr|D4QBB5|D4QBB5_BOSIN/tr|D4QBD0|D4QBD0_BOSIN/tr|D4QBC5|D4QBC5_BOSIN/tr|D4QBB3|D4QBB3_BOVIN/tr|D4QBE8|D4QBE8_9CETA/tr|D4QBD2|D4QBD2_BOSIN/tr|A8E196|A8E196_BUBBU/tr|D4QBF7|D4QBF7_BISBI/tr|A8E197|A8E197_BU…		4.65	0		0	2	MASCOT		T
	P20170700320_SHUI_NIU,10667	K.VHVDEVGGEALGR.L	1337.68	0.0001	3	1	62.39	0	2.73e-05	0|0	sp|P04346|HBBA_BOSJA/sp|P67820|HBB_BUBBU/sp|P67819|HBB_BOSGF/sp|P09422|HBB_BISBO/tr|D4QBD8|D4QBD8_BOSJA/tr|D4QBD7|D4QBD7_BOSJA/tr|D4QBF0|D4QBF0_BOSGF/tr|D4QBD6|D4QBD6_BOSJA/tr|D4QBE7|D4QBE7_9CETA/tr|D4QBB5|D4QBB5_BOSIN/tr|D4QBD0|D4QBD0_BOSIN/tr|D4QBC5|D4QBC5_BOSIN/tr|D4QBB3|D4QBB3_BOVIN/tr|D4QBE8|D4QBE8_9CETA/tr|D4QBD2|D4QBD2_BOSIN/tr|A8E196|A8E196_BUBBU/tr|D4QBF7|D4QBF7_BISBI/tr|A8E197|A8E197_BU…		4.65	0		0	2	MASCOT		T
	P20170700320_SHUI_NIU,10732	K.VHVDEVGGEALGR.L	1337.68	-9e-05	1	1	80.29	0	1.03e-06	0|0	sp|P04346|HBBA_BOSJA/sp|P67820|HBB_BUBBU/sp|P67819|HBB_BOSGF/sp|P09422|HBB_BISBO/tr|D4QBD8|D4QBD8_BOSJA/tr|D4QBD7|D4QBD7_BOSJA/tr|D4QBF0|D4QBF0_BOSGF/tr|D4QBD6|D4QBD6_BOSJA/tr|D4QBE7|D4QBE7_9CETA/tr|D4QBB5|D4QBB5_BOSIN/tr|D4QBD0|D4QBD0_BOSIN/tr|D4QBC5|D4QBC5_BOSIN/tr|D4QBB3|D4QBB3_BOVIN/tr|D4QBE8|D4QBE8_9CETA/tr|D4QBD2|D4QBD2_BOSIN/tr|A8E196|A8E196_BUBBU/tr|D4QBF7|D4QBF7_BISBI/tr|A8E197|A8E197_BU…		4.65	0		0	2	MASCOT		T
	P20170700320_SHUI_NIU,10815	K.VHVDEVGGEALGR.L	1337.68	0.00015	2	1	55.87	0	0.000122	0|0	sp|P04346|HBBA_BOSJA/sp|P67820|HBB_BUBBU/sp|P67819|HBB_BOSGF/sp|P09422|HBB_BISBO/tr|D4QBD8|D4QBD8_BOSJA/tr|D4QBD7|D4QBD7_BOSJA/tr|D4QBF0|D4QBF0_BOSGF/tr|D4QBD6|D4QBD6_BOSJA/tr|D4QBE7|D4QBE7_9CETA/tr|D4QBB5|D4QBB5_BOSIN/tr|D4QBD0|D4QBD0_BOSIN/tr|D4QBC5|D4QBC5_BOSIN/tr|D4QBB3|D4QBB3_BOVIN/tr|D4QBE8|D4QBE8_9CETA/tr|D4QBD2|D4QBD2_BOSIN/tr|A8E196|A8E196_BUBBU/tr|D4QBF7|D4QBF7_BISBI/tr|A8E197|A8E197_BU…		4.65	0		0	2	MASCOT		T
	P20170700320_SHUI_NIU,10855	K.VHVDEVGGEALGR.L	1337.68	-5e-05	2	1	40.58	0	0.00414	0|0	sp|P04346|HBBA_BOSJA/sp|P67820|HBB_BUBBU/sp|P67819|HBB_BOSGF/sp|P09422|HBB_BISBO/tr|D4QBD8|D4QBD8_BOSJA/tr|D4QBD7|D4QBD7_BOSJA/tr|D4QBF0|D4QBF0_BOSGF/tr|D4QBD6|D4QBD6_BOSJA/tr|D4QBE7|D4QBE7_9CETA/tr|D4QBB5|D4QBB5_BOSIN/tr|D4QBD0|D4QBD0_BOSIN/tr|D4QBC5|D4QBC5_BOSIN/tr|D4QBB3|D4QBB3_BOVIN/tr|D4QBE8|D4QBE8_9CETA/tr|D4QBD2|D4QBD2_BOSIN/tr|A8E196|A8E196_BUBBU/tr|D4QBF7|D4QBF7_BISBI/tr|A8E197|A8E197_BU…		4.65	0		0	2	MASCOT		T
	P20170700320_SHUI_NIU,10998	K.VHVDEVGGEALGR.L	1337.68	-0.002	3	1	69.32	0	5.29e-06	0|0	sp|P04346|HBBA_BOSJA/sp|P67820|HBB_BUBBU/sp|P67819|HBB_BOSGF/sp|P09422|HBB_BISBO/tr|D4QBD8|D4QBD8_BOSJA/tr|D4QBD7|D4QBD7_BOSJA/tr|D4QBF0|D4QBF0_BOSGF/tr|D4QBD6|D4QBD6_BOSJA/tr|D4QBE7|D4QBE7_9CETA/tr|D4QBB5|D4QBB5_BOSIN/tr|D4QBD0|D4QBD0_BOSIN/tr|D4QBC5|D4QBC5_BOSIN/tr|D4QBB3|D4QBB3_BOVIN/tr|D4QBE8|D4QBE8_9CETA/tr|D4QBD2|D4QBD2_BOSIN/tr|A8E196|A8E196_BUBBU/tr|D4QBF7|D4QBF7_BISBI/tr|A8E197|A8E197_BU…		4.65	0		0	2	MASCOT		T
	P20170700320_SHUI_NIU,11220	K.VHVDEVGGEALGR.L	1337.68	-0.00291	2	1	66.45	0	1.05e-05	0|0	sp|P04346|HBBA_BOSJA/sp|P67820|HBB_BUBBU/sp|P67819|HBB_BOSGF/sp|P09422|HBB_BISBO/tr|D4QBD8|D4QBD8_BOSJA/tr|D4QBD7|D4QBD7_BOSJA/tr|D4QBF0|D4QBF0_BOSGF/tr|D4QBD6|D4QBD6_BOSJA/tr|D4QBE7|D4QBE7_9CETA/tr|D4QBB5|D4QBB5_BOSIN/tr|D4QBD0|D4QBD0_BOSIN/tr|D4QBC5|D4QBC5_BOSIN/tr|D4QBB3|D4QBB3_BOVIN/tr|D4QBE8|D4QBE8_9CETA/tr|D4QBD2|D4QBD2_BOSIN/tr|A8E196|A8E196_BUBBU/tr|D4QBF7|D4QBF7_BISBI/tr|A8E197|A8E197_BU…		4.65	0		0	2	MASCOT		T
	P20170700320_SHUI_NIU,11398	K.VHVDEVGGEALGR.L	1337.68	-0.0005	3	1	65.17	0	1.43e-05	0|0	sp|P04346|HBBA_BOSJA/sp|P67820|HBB_BUBBU/sp|P67819|HBB_BOSGF/sp|P09422|HBB_BISBO/tr|D4QBD8|D4QBD8_BOSJA/tr|D4QBD7|D4QBD7_BOSJA/tr|D4QBF0|D4QBF0_BOSGF/tr|D4QBD6|D4QBD6_BOSJA/tr|D4QBE7|D4QBE7_9CETA/tr|D4QBB5|D4QBB5_BOSIN/tr|D4QBD0|D4QBD0_BOSIN/tr|D4QBC5|D4QBC5_BOSIN/tr|D4QBB3|D4QBB3_BOVIN/tr|D4QBE8|D4QBE8_9CETA/tr|D4QBD2|D4QBD2_BOSIN/tr|A8E196|A8E196_BUBBU/tr|D4QBF7|D4QBF7_BISBI/tr|A8E197|A8E197_BU…		4.65	0		0	2	MASCOT		T
	P20170700320_SHUI_NIU,11623	K.VHVDEVGGEALGR.L	1337.68	-0.00145	2	1	54.84	0	0.00015	0|0	sp|P04346|HBBA_BOSJA/sp|P67820|HBB_BUBBU/sp|P67819|HBB_BOSGF/sp|P09422|HBB_BISBO/tr|D4QBD8|D4QBD8_BOSJA/tr|D4QBD7|D4QBD7_BOSJA/tr|D4QBF0|D4QBF0_BOSGF/tr|D4QBD6|D4QBD6_BOSJA/tr|D4QBE7|D4QBE7_9CETA/tr|D4QBB5|D4QBB5_BOSIN/tr|D4QBD0|D4QBD0_BOSIN/tr|D4QBC5|D4QBC5_BOSIN/tr|D4QBB3|D4QBB3_BOVIN/tr|D4QBE8|D4QBE8_9CETA/tr|D4QBD2|D4QBD2_BOSIN/tr|A8E196|A8E196_BUBBU/tr|D4QBF7|D4QBF7_BISBI/tr|A8E197|A8E197_BU…		4.65	0		0	2	MASCOT		T
	P20170700320_SHUI_NIU,11838	K.VHVDEVGGEALGR.L	1337.68	-0.00068	3	1	66.32	0	1.1e-05	0|0	sp|P04346|HBBA_BOSJA/sp|P67820|HBB_BUBBU/sp|P67819|HBB_BOSGF/sp|P09422|HBB_BISBO/tr|D4QBD8|D4QBD8_BOSJA/tr|D4QBD7|D4QBD7_BOSJA/tr|D4QBF0|D4QBF0_BOSGF/tr|D4QBD6|D4QBD6_BOSJA/tr|D4QBE7|D4QBE7_9CETA/tr|D4QBB5|D4QBB5_BOSIN/tr|D4QBD0|D4QBD0_BOSIN/tr|D4QBC5|D4QBC5_BOSIN/tr|D4QBB3|D4QBB3_BOVIN/tr|D4QBE8|D4QBE8_9CETA/tr|D4QBD2|D4QBD2_BOSIN/tr|A8E196|A8E196_BUBBU/tr|D4QBF7|D4QBF7_BISBI/tr|A8E197|A8E197_BU…		4.65	0		0	2	MASCOT		T
	P20170700320_SHUI_NIU,12134	K.VHVDEVGGEALGR.L	1337.68	-0.00025	2	1	62.6	0	2.59e-05	0|0	sp|P04346|HBBA_BOSJA/sp|P67820|HBB_BUBBU/sp|P67819|HBB_BOSGF/sp|P09422|HBB_BISBO/tr|D4QBD8|D4QBD8_BOSJA/tr|D4QBD7|D4QBD7_BOSJA/tr|D4QBF0|D4QBF0_BOSGF/tr|D4QBD6|D4QBD6_BOSJA/tr|D4QBE7|D4QBE7_9CETA/tr|D4QBB5|D4QBB5_BOSIN/tr|D4QBD0|D4QBD0_BOSIN/tr|D4QBC5|D4QBC5_BOSIN/tr|D4QBB3|D4QBB3_BOVIN/tr|D4QBE8|D4QBE8_9CETA/tr|D4QBD2|D4QBD2_BOSIN/tr|A8E196|A8E196_BUBBU/tr|D4QBF7|D4QBF7_BISBI/tr|A8E197|A8E197_BU…		4.65	0		0	2	MASCOT		T
	P20170700320_SHUI_NIU,12380	K.VHVDEVGGEALGR.L	1337.68	-2e-05	3	1	62.14	0	2.89e-05	0|0	sp|P04346|HBBA_BOSJA/sp|P67820|HBB_BUBBU/sp|P67819|HBB_BOSGF/sp|P09422|HBB_BISBO/tr|D4QBD8|D4QBD8_BOSJA/tr|D4QBD7|D4QBD7_BOSJA/tr|D4QBF0|D4QBF0_BOSGF/tr|D4QBD6|D4QBD6_BOSJA/tr|D4QBE7|D4QBE7_9CETA/tr|D4QBB5|D4QBB5_BOSIN/tr|D4QBD0|D4QBD0_BOSIN/tr|D4QBC5|D4QBC5_BOSIN/tr|D4QBB3|D4QBB3_BOVIN/tr|D4QBE8|D4QBE8_9CETA/tr|D4QBD2|D4QBD2_BOSIN/tr|A8E196|A8E196_BUBBU/tr|D4QBF7|D4QBF7_BISBI/tr|A8E197|A8E197_BU…		4.65	0		0	2	MASCOT		T
	P20170700320_SHUI_NIU,12602	K.VHVDEVGGEALGR.L	1337.68	-0.00071	2	1	64.16	0	4.18e-05	0|0	sp|P04346|HBBA_BOSJA/sp|P67820|HBB_BUBBU/sp|P67819|HBB_BOSGF/sp|P09422|HBB_BISBO/tr|D4QBD8|D4QBD8_BOSJA/tr|D4QBD7|D4QBD7_BOSJA/tr|D4QBF0|D4QBF0_BOSGF/tr|D4QBD6|D4QBD6_BOSJA/tr|D4QBE7|D4QBE7_9CETA/tr|D4QBB5|D4QBB5_BOSIN/tr|D4QBD0|D4QBD0_BOSIN/tr|D4QBC5|D4QBC5_BOSIN/tr|D4QBB3|D4QBB3_BOVIN/tr|D4QBE8|D4QBE8_9CETA/tr|D4QBD2|D4QBD2_BOSIN/tr|A8E196|A8E196_BUBBU/tr|D4QBF7|D4QBF7_BISBI/tr|A8E197|A8E197_BU…		4.65	0		0	2	MASCOT		T
	P20170700320_SHUI_NIU,12755	K.VHVDEVGGEALGR.L	1337.68	-0.00182	3	1	67.41	0	8.21e-06	0|0	sp|P04346|HBBA_BOSJA/sp|P67820|HBB_BUBBU/sp|P67819|HBB_BOSGF/sp|P09422|HBB_BISBO/tr|D4QBD8|D4QBD8_BOSJA/tr|D4QBD7|D4QBD7_BOSJA/tr|D4QBF0|D4QBF0_BOSGF/tr|D4QBD6|D4QBD6_BOSJA/tr|D4QBE7|D4QBE7_9CETA/tr|D4QBB5|D4QBB5_BOSIN/tr|D4QBD0|D4QBD0_BOSIN/tr|D4QBC5|D4QBC5_BOSIN/tr|D4QBB3|D4QBB3_BOVIN/tr|D4QBE8|D4QBE8_9CETA/tr|D4QBD2|D4QBD2_BOSIN/tr|A8E196|A8E196_BUBBU/tr|D4QBF7|D4QBF7_BISBI/tr|A8E197|A8E197_BU…		4.65	0		0	2	MASCOT		T
	P20170700320_SHUI_NIU,12952	K.VHVDEVGGEALGR.L	1337.68	0.00023	2	1	55.02	0	0.000148	0|0	sp|P04346|HBBA_BOSJA/sp|P67820|HBB_BUBBU/sp|P67819|HBB_BOSGF/sp|P09422|HBB_BISBO/tr|D4QBD8|D4QBD8_BOSJA/tr|D4QBD7|D4QBD7_BOSJA/tr|D4QBF0|D4QBF0_BOSGF/tr|D4QBD6|D4QBD6_BOSJA/tr|D4QBE7|D4QBE7_9CETA/tr|D4QBB5|D4QBB5_BOSIN/tr|D4QBD0|D4QBD0_BOSIN/tr|D4QBC5|D4QBC5_BOSIN/tr|D4QBB3|D4QBB3_BOVIN/tr|D4QBE8|D4QBE8_9CETA/tr|D4QBD2|D4QBD2_BOSIN/tr|A8E196|A8E196_BUBBU/tr|D4QBF7|D4QBF7_BISBI/tr|A8E197|A8E197_BU…		4.65	0		0	2	MASCOT		T
	P20170700320_SHUI_NIU,13116	K.VHVDEVGGEALGR.L	1337.68	0.00091	3	1	73.03	0	2.3e-06	0|0	sp|P04346|HBBA_BOSJA/sp|P67820|HBB_BUBBU/sp|P67819|HBB_BOSGF/sp|P09422|HBB_BISBO/tr|D4QBD8|D4QBD8_BOSJA/tr|D4QBD7|D4QBD7_BOSJA/tr|D4QBF0|D4QBF0_BOSGF/tr|D4QBD6|D4QBD6_BOSJA/tr|D4QBE7|D4QBE7_9CETA/tr|D4QBB5|D4QBB5_BOSIN/tr|D4QBD0|D4QBD0_BOSIN/tr|D4QBC5|D4QBC5_BOSIN/tr|D4QBB3|D4QBB3_BOVIN/tr|D4QBE8|D4QBE8_9CETA/tr|D4QBD2|D4QBD2_BOSIN/tr|A8E196|A8E196_BUBBU/tr|D4QBF7|D4QBF7_BISBI/tr|A8E197|A8E197_BU…		4.65	0		0	2	MASCOT		T
	P20170700320_SHUI_NIU,13347	K.VHVDEVGGEALGR.L	1337.68	0.00287	2	1	58.89	0	5.86e-05	0|0	sp|P04346|HBBA_BOSJA/sp|P67820|HBB_BUBBU/sp|P67819|HBB_BOSGF/sp|P09422|HBB_BISBO/tr|D4QBD8|D4QBD8_BOSJA/tr|D4QBD7|D4QBD7_BOSJA/tr|D4QBF0|D4QBF0_BOSGF/tr|D4QBD6|D4QBD6_BOSJA/tr|D4QBE7|D4QBE7_9CETA/tr|D4QBB5|D4QBB5_BOSIN/tr|D4QBD0|D4QBD0_BOSIN/tr|D4QBC5|D4QBC5_BOSIN/tr|D4QBB3|D4QBB3_BOVIN/tr|D4QBE8|D4QBE8_9CETA/tr|D4QBD2|D4QBD2_BOSIN/tr|A8E196|A8E196_BUBBU/tr|D4QBF7|D4QBF7_BISBI/tr|A8E197|A8E197_BU…		4.65	0		0	2	MASCOT		T
	P20170700320_SHUI_NIU,13522	K.VHVDEVGGEALGR.L	1337.68	0.00169	3	1	66.36	0	9.95e-06	0|0	sp|P04346|HBBA_BOSJA/sp|P67820|HBB_BUBBU/sp|P67819|HBB_BOSGF/sp|P09422|HBB_BISBO/tr|D4QBD8|D4QBD8_BOSJA/tr|D4QBD7|D4QBD7_BOSJA/tr|D4QBF0|D4QBF0_BOSGF/tr|D4QBD6|D4QBD6_BOSJA/tr|D4QBE7|D4QBE7_9CETA/tr|D4QBB5|D4QBB5_BOSIN/tr|D4QBD0|D4QBD0_BOSIN/tr|D4QBC5|D4QBC5_BOSIN/tr|D4QBB3|D4QBB3_BOVIN/tr|D4QBE8|D4QBE8_9CETA/tr|D4QBD2|D4QBD2_BOSIN/tr|A8E196|A8E196_BUBBU/tr|D4QBF7|D4QBF7_BISBI/tr|A8E197|A8E197_BU…		4.65	0		0	2	MASCOT		T
	P20170700320_SHUI_NIU,13789	K.VHVDEVGGEALGR.L	1337.68	0.00055	2	1	62.83	0	2.43e-05	0|0	sp|P04346|HBBA_BOSJA/sp|P67820|HBB_BUBBU/sp|P67819|HBB_BOSGF/sp|P09422|HBB_BISBO/tr|D4QBD8|D4QBD8_BOSJA/tr|D4QBD7|D4QBD7_BOSJA/tr|D4QBF0|D4QBF0_BOSGF/tr|D4QBD6|D4QBD6_BOSJA/tr|D4QBE7|D4QBE7_9CETA/tr|D4QBB5|D4QBB5_BOSIN/tr|D4QBD0|D4QBD0_BOSIN/tr|D4QBC5|D4QBC5_BOSIN/tr|D4QBB3|D4QBB3_BOVIN/tr|D4QBE8|D4QBE8_9CETA/tr|D4QBD2|D4QBD2_BOSIN/tr|A8E196|A8E196_BUBBU/tr|D4QBF7|D4QBF7_BISBI/tr|A8E197|A8E197_BU…		4.65	0		0	2	MASCOT		T
	P20170700320_SHUI_NIU,14017	K.VHVDEVGGEALGR.L	1337.68	-0.00029	3	1	68.84	0	6.15e-06	0|0	sp|P04346|HBBA_BOSJA/sp|P67820|HBB_BUBBU/sp|P67819|HBB_BOSGF/sp|P09422|HBB_BISBO/tr|D4QBD8|D4QBD8_BOSJA/tr|D4QBD7|D4QBD7_BOSJA/tr|D4QBF0|D4QBF0_BOSGF/tr|D4QBD6|D4QBD6_BOSJA/tr|D4QBE7|D4QBE7_9CETA/tr|D4QBB5|D4QBB5_BOSIN/tr|D4QBD0|D4QBD0_BOSIN/tr|D4QBC5|D4QBC5_BOSIN/tr|D4QBB3|D4QBB3_BOVIN/tr|D4QBE8|D4QBE8_9CETA/tr|D4QBD2|D4QBD2_BOSIN/tr|A8E196|A8E196_BUBBU/tr|D4QBF7|D4QBF7_BISBI/tr|A8E197|A8E197_BU…		4.65	0		0	2	MASCOT		T
	P20170700320_SHUI_NIU,14443	K.VHVDEVGGEALGR.L	1337.68	-0.00065	2	1	64.58	0	1.64e-05	0|0	sp|P04346|HBBA_BOSJA/sp|P67820|HBB_BUBBU/sp|P67819|HBB_BOSGF/sp|P09422|HBB_BISBO/tr|D4QBD8|D4QBD8_BOSJA/tr|D4QBD7|D4QBD7_BOSJA/tr|D4QBF0|D4QBF0_BOSGF/tr|D4QBD6|D4QBD6_BOSJA/tr|D4QBE7|D4QBE7_9CETA/tr|D4QBB5|D4QBB5_BOSIN/tr|D4QBD0|D4QBD0_BOSIN/tr|D4QBC5|D4QBC5_BOSIN/tr|D4QBB3|D4QBB3_BOVIN/tr|D4QBE8|D4QBE8_9CETA/tr|D4QBD2|D4QBD2_BOSIN/tr|A8E196|A8E196_BUBBU/tr|D4QBF7|D4QBF7_BISBI/tr|A8E197|A8E197_BU…		4.65	0		0	2	MASCOT		T
	P20170700320_SHUI_NIU,14492	K.VHVDEVGGEALGR.L	1337.68	0.0031	3	1	79.03	0	5.68e-07	0|0	sp|P04346|HBBA_BOSJA/sp|P67820|HBB_BUBBU/sp|P67819|HBB_BOSGF/sp|P09422|HBB_BISBO/tr|D4QBD8|D4QBD8_BOSJA/tr|D4QBD7|D4QBD7_BOSJA/tr|D4QBF0|D4QBF0_BOSGF/tr|D4QBD6|D4QBD6_BOSJA/tr|D4QBE7|D4QBE7_9CETA/tr|D4QBB5|D4QBB5_BOSIN/tr|D4QBD0|D4QBD0_BOSIN/tr|D4QBC5|D4QBC5_BOSIN/tr|D4QBB3|D4QBB3_BOVIN/tr|D4QBE8|D4QBE8_9CETA/tr|D4QBD2|D4QBD2_BOSIN/tr|A8E196|A8E196_BUBBU/tr|D4QBF7|D4QBF7_BISBI/tr|A8E197|A8E197_BU…		4.65	0		0	2	MASCOT		T
	P20170700320_SHUI_NIU,14958	K.VHVDEVGGEALGR.L	1337.68	-0.00053	2	1	70.12	0	4.58e-06	0|0	sp|P04346|HBBA_BOSJA/sp|P67820|HBB_BUBBU/sp|P67819|HBB_BOSGF/sp|P09422|HBB_BISBO/tr|D4QBD8|D4QBD8_BOSJA/tr|D4QBD7|D4QBD7_BOSJA/tr|D4QBF0|D4QBF0_BOSGF/tr|D4QBD6|D4QBD6_BOSJA/tr|D4QBE7|D4QBE7_9CETA/tr|D4QBB5|D4QBB5_BOSIN/tr|D4QBD0|D4QBD0_BOSIN/tr|D4QBC5|D4QBC5_BOSIN/tr|D4QBB3|D4QBB3_BOVIN/tr|D4QBE8|D4QBE8_9CETA/tr|D4QBD2|D4QBD2_BOSIN/tr|A8E196|A8E196_BUBBU/tr|D4QBF7|D4QBF7_BISBI/tr|A8E197|A8E197_BU…		4.65	0		0	2	MASCOT		T
	P20170700320_SHUI_NIU,15018	K.VHVDEVGGEALGR.L	1337.68	-0.00011	3	1	60.58	0	4.14e-05	0|0	sp|P04346|HBBA_BOSJA/sp|P67820|HBB_BUBBU/sp|P67819|HBB_BOSGF/sp|P09422|HBB_BISBO/tr|D4QBD8|D4QBD8_BOSJA/tr|D4QBD7|D4QBD7_BOSJA/tr|D4QBF0|D4QBF0_BOSGF/tr|D4QBD6|D4QBD6_BOSJA/tr|D4QBE7|D4QBE7_9CETA/tr|D4QBB5|D4QBB5_BOSIN/tr|D4QBD0|D4QBD0_BOSIN/tr|D4QBC5|D4QBC5_BOSIN/tr|D4QBB3|D4QBB3_BOVIN/tr|D4QBE8|D4QBE8_9CETA/tr|D4QBD2|D4QBD2_BOSIN/tr|A8E196|A8E196_BUBBU/tr|D4QBF7|D4QBF7_BISBI/tr|A8E197|A8E197_BU…		4.65	0		0	2	MASCOT		T
	P20170700320_SHUI_NIU,15526	K.VHVDEVGGEALGR.L	1337.68	-0.00075	2	1	43.49	0	0.00211	0|0	sp|P04346|HBBA_BOSJA/sp|P67820|HBB_BUBBU/sp|P67819|HBB_BOSGF/sp|P09422|HBB_BISBO/tr|D4QBD8|D4QBD8_BOSJA/tr|D4QBD7|D4QBD7_BOSJA/tr|D4QBF0|D4QBF0_BOSGF/tr|D4QBD6|D4QBD6_BOSJA/tr|D4QBE7|D4QBE7_9CETA/tr|D4QBB5|D4QBB5_BOSIN/tr|D4QBD0|D4QBD0_BOSIN/tr|D4QBC5|D4QBC5_BOSIN/tr|D4QBB3|D4QBB3_BOVIN/tr|D4QBE8|D4QBE8_9CETA/tr|D4QBD2|D4QBD2_BOSIN/tr|A8E196|A8E196_BUBBU/tr|D4QBF7|D4QBF7_BISBI/tr|A8E197|A8E197_BU…		4.65	0		0	2	MASCOT		T
	P20170700320_SHUI_NIU,15583	K.VHVDEVGGEALGR.L	1337.68	-0.00089	3	1	66.23	0	1.12e-05	0|0	sp|P04346|HBBA_BOSJA/sp|P67820|HBB_BUBBU/sp|P67819|HBB_BOSGF/sp|P09422|HBB_BISBO/tr|D4QBD8|D4QBD8_BOSJA/tr|D4QBD7|D4QBD7_BOSJA/tr|D4QBF0|D4QBF0_BOSGF/tr|D4QBD6|D4QBD6_BOSJA/tr|D4QBE7|D4QBE7_9CETA/tr|D4QBB5|D4QBB5_BOSIN/tr|D4QBD0|D4QBD0_BOSIN/tr|D4QBC5|D4QBC5_BOSIN/tr|D4QBB3|D4QBB3_BOVIN/tr|D4QBE8|D4QBE8_9CETA/tr|D4QBD2|D4QBD2_BOSIN/tr|A8E196|A8E196_BUBBU/tr|D4QBF7|D4QBF7_BISBI/tr|A8E197|A8E197_BU…		4.65	0		0	2	MASCOT		T
	P20170700320_SHUI_NIU,16112	K.VHVDEVGGEALGR.L	1337.68	0.00107	2	1	55.76	0	0.000124	0|0	sp|P04346|HBBA_BOSJA/sp|P67820|HBB_BUBBU/sp|P67819|HBB_BOSGF/sp|P09422|HBB_BISBO/tr|D4QBD8|D4QBD8_BOSJA/tr|D4QBD7|D4QBD7_BOSJA/tr|D4QBF0|D4QBF0_BOSGF/tr|D4QBD6|D4QBD6_BOSJA/tr|D4QBE7|D4QBE7_9CETA/tr|D4QBB5|D4QBB5_BOSIN/tr|D4QBD0|D4QBD0_BOSIN/tr|D4QBC5|D4QBC5_BOSIN/tr|D4QBB3|D4QBB3_BOVIN/tr|D4QBE8|D4QBE8_9CETA/tr|D4QBD2|D4QBD2_BOSIN/tr|A8E196|A8E196_BUBBU/tr|D4QBF7|D4QBF7_BISBI/tr|A8E197|A8E197_BU…		4.65	0		0	2	MASCOT		T
	P20170700320_SHUI_NIU,16159	K.VHVDEVGGEALGR.L	1337.68	0.0001	3	1	69.51	0	5.29e-06	0|0	sp|P04346|HBBA_BOSJA/sp|P67820|HBB_BUBBU/sp|P67819|HBB_BOSGF/sp|P09422|HBB_BISBO/tr|D4QBD8|D4QBD8_BOSJA/tr|D4QBD7|D4QBD7_BOSJA/tr|D4QBF0|D4QBF0_BOSGF/tr|D4QBD6|D4QBD6_BOSJA/tr|D4QBE7|D4QBE7_9CETA/tr|D4QBB5|D4QBB5_BOSIN/tr|D4QBD0|D4QBD0_BOSIN/tr|D4QBC5|D4QBC5_BOSIN/tr|D4QBB3|D4QBB3_BOVIN/tr|D4QBE8|D4QBE8_9CETA/tr|D4QBD2|D4QBD2_BOSIN/tr|A8E196|A8E196_BUBBU/tr|D4QBF7|D4QBF7_BISBI/tr|A8E197|A8E197_BU…		4.65	0		0	2	MASCOT		T
	P20170700320_SHUI_NIU,16566	K.VHVDEVGGEALGR.L	1337.68	-0.00183	2	1	64.42	0	1.63e-05	0|0	sp|P04346|HBBA_BOSJA/sp|P67820|HBB_BUBBU/sp|P67819|HBB_BOSGF/sp|P09422|HBB_BISBO/tr|D4QBD8|D4QBD8_BOSJA/tr|D4QBD7|D4QBD7_BOSJA/tr|D4QBF0|D4QBF0_BOSGF/tr|D4QBD6|D4QBD6_BOSJA/tr|D4QBE7|D4QBE7_9CETA/tr|D4QBB5|D4QBB5_BOSIN/tr|D4QBD0|D4QBD0_BOSIN/tr|D4QBC5|D4QBC5_BOSIN/tr|D4QBB3|D4QBB3_BOVIN/tr|D4QBE8|D4QBE8_9CETA/tr|D4QBD2|D4QBD2_BOSIN/tr|A8E196|A8E196_BUBBU/tr|D4QBF7|D4QBF7_BISBI/tr|A8E197|A8E197_BU…		4.65	0		0	2	MASCOT		T
	P20170700320_SHUI_NIU,16622	K.VHVDEVGGEALGR.L	1337.68	0.00037	3	1	49.12	0	0.000571	0|0	sp|P04346|HBBA_BOSJA/sp|P67820|HBB_BUBBU/sp|P67819|HBB_BOSGF/sp|P09422|HBB_BISBO/tr|D4QBD8|D4QBD8_BOSJA/tr|D4QBD7|D4QBD7_BOSJA/tr|D4QBF0|D4QBF0_BOSGF/tr|D4QBD6|D4QBD6_BOSJA/tr|D4QBE7|D4QBE7_9CETA/tr|D4QBB5|D4QBB5_BOSIN/tr|D4QBD0|D4QBD0_BOSIN/tr|D4QBC5|D4QBC5_BOSIN/tr|D4QBB3|D4QBB3_BOVIN/tr|D4QBE8|D4QBE8_9CETA/tr|D4QBD2|D4QBD2_BOSIN/tr|A8E196|A8E196_BUBBU/tr|D4QBF7|D4QBF7_BISBI/tr|A8E197|A8E197_BU…		4.65	0		0	2	MASCOT		T
	P20170700320_SHUI_NIU,17129	K.VHVDEVGGEALGR.L	1337.68	0.00249	2	1	56.21	0	0.000254	0|0	sp|P04346|HBBA_BOSJA/sp|P67820|HBB_BUBBU/sp|P67819|HBB_BOSGF/sp|P09422|HBB_BISBO/tr|D4QBD8|D4QBD8_BOSJA/tr|D4QBD7|D4QBD7_BOSJA/tr|D4QBF0|D4QBF0_BOSGF/tr|D4QBD6|D4QBD6_BOSJA/tr|D4QBE7|D4QBE7_9CETA/tr|D4QBB5|D4QBB5_BOSIN/tr|D4QBD0|D4QBD0_BOSIN/tr|D4QBC5|D4QBC5_BOSIN/tr|D4QBB3|D4QBB3_BOVIN/tr|D4QBE8|D4QBE8_9CETA/tr|D4QBD2|D4QBD2_BOSIN/tr|A8E196|A8E196_BUBBU/tr|D4QBF7|D4QBF7_BISBI/tr|A8E197|A8E197_BU…		4.65	0		0	2	MASCOT		T
	P20170700320_SHUI_NIU,17166	K.VHVDEVGGEALGR.L	1337.68	-0.00083	3	1	61.05	0	3.69e-05	0|0	sp|P04346|HBBA_BOSJA/sp|P67820|HBB_BUBBU/sp|P67819|HBB_BOSGF/sp|P09422|HBB_BISBO/tr|D4QBD8|D4QBD8_BOSJA/tr|D4QBD7|D4QBD7_BOSJA/tr|D4QBF0|D4QBF0_BOSGF/tr|D4QBD6|D4QBD6_BOSJA/tr|D4QBE7|D4QBE7_9CETA/tr|D4QBB5|D4QBB5_BOSIN/tr|D4QBD0|D4QBD0_BOSIN/tr|D4QBC5|D4QBC5_BOSIN/tr|D4QBB3|D4QBB3_BOVIN/tr|D4QBE8|D4QBE8_9CETA/tr|D4QBD2|D4QBD2_BOSIN/tr|A8E196|A8E196_BUBBU/tr|D4QBF7|D4QBF7_BISBI/tr|A8E197|A8E197_BU…		4.65	0		0	2	MASCOT		T
	P20170700320_SHUI_NIU,17512	K.VHVDEVGGEALGR.L	1337.68	-0.00531	2	1	53.92	0	0.000414	0|0	sp|P04346|HBBA_BOSJA/sp|P67820|HBB_BUBBU/sp|P67819|HBB_BOSGF/sp|P09422|HBB_BISBO/tr|D4QBD8|D4QBD8_BOSJA/tr|D4QBD7|D4QBD7_BOSJA/tr|D4QBF0|D4QBF0_BOSGF/tr|D4QBD6|D4QBD6_BOSJA/tr|D4QBE7|D4QBE7_9CETA/tr|D4QBB5|D4QBB5_BOSIN/tr|D4QBD0|D4QBD0_BOSIN/tr|D4QBC5|D4QBC5_BOSIN/tr|D4QBB3|D4QBB3_BOVIN/tr|D4QBE8|D4QBE8_9CETA/tr|D4QBD2|D4QBD2_BOSIN/tr|A8E196|A8E196_BUBBU/tr|D4QBF7|D4QBF7_BISBI/tr|A8E197|A8E197_BU…		4.65	0		0	2	MASCOT		T
	P20170700320_SHUI_NIU,17954	K.VHVDEVGGEALGR.L	1337.68	-0.00203	3	1	48.14	0	0.000694	0|0	sp|P04346|HBBA_BOSJA/sp|P67820|HBB_BUBBU/sp|P67819|HBB_BOSGF/sp|P09422|HBB_BISBO/tr|D4QBD8|D4QBD8_BOSJA/tr|D4QBD7|D4QBD7_BOSJA/tr|D4QBF0|D4QBF0_BOSGF/tr|D4QBD6|D4QBD6_BOSJA/tr|D4QBE7|D4QBE7_9CETA/tr|D4QBB5|D4QBB5_BOSIN/tr|D4QBD0|D4QBD0_BOSIN/tr|D4QBC5|D4QBC5_BOSIN/tr|D4QBB3|D4QBB3_BOVIN/tr|D4QBE8|D4QBE8_9CETA/tr|D4QBD2|D4QBD2_BOSIN/tr|A8E196|A8E196_BUBBU/tr|D4QBF7|D4QBF7_BISBI/tr|A8E197|A8E197_BU…		4.65	0		0	2	MASCOT		T
	P20170700320_SHUI_NIU,18345	K.VHVDEVGGEALGR.L	1337.68	7e-05	3	1	52.56	0	0.000262	0|0	sp|P04346|HBBA_BOSJA/sp|P67820|HBB_BUBBU/sp|P67819|HBB_BOSGF/sp|P09422|HBB_BISBO/tr|D4QBD8|D4QBD8_BOSJA/tr|D4QBD7|D4QBD7_BOSJA/tr|D4QBF0|D4QBF0_BOSGF/tr|D4QBD6|D4QBD6_BOSJA/tr|D4QBE7|D4QBE7_9CETA/tr|D4QBB5|D4QBB5_BOSIN/tr|D4QBD0|D4QBD0_BOSIN/tr|D4QBC5|D4QBC5_BOSIN/tr|D4QBB3|D4QBB3_BOVIN/tr|D4QBE8|D4QBE8_9CETA/tr|D4QBD2|D4QBD2_BOSIN/tr|A8E196|A8E196_BUBBU/tr|D4QBF7|D4QBF7_BISBI/tr|A8E197|A8E197_BU…		4.65	0		0	2	MASCOT		T
	P20170700320_SHUI_NIU,18503	K.VHVDEVGGEALGR.L	1337.68	-0.00049	2	1	44.44	0	0.00169	0|0	sp|P04346|HBBA_BOSJA/sp|P67820|HBB_BUBBU/sp|P67819|HBB_BOSGF/sp|P09422|HBB_BISBO/tr|D4QBD8|D4QBD8_BOSJA/tr|D4QBD7|D4QBD7_BOSJA/tr|D4QBF0|D4QBF0_BOSGF/tr|D4QBD6|D4QBD6_BOSJA/tr|D4QBE7|D4QBE7_9CETA/tr|D4QBB5|D4QBB5_BOSIN/tr|D4QBD0|D4QBD0_BOSIN/tr|D4QBC5|D4QBC5_BOSIN/tr|D4QBB3|D4QBB3_BOVIN/tr|D4QBE8|D4QBE8_9CETA/tr|D4QBD2|D4QBD2_BOSIN/tr|A8E196|A8E196_BUBBU/tr|D4QBF7|D4QBF7_BISBI/tr|A8E197|A8E197_BU…		4.65	0		0	2	MASCOT		T
	P20170700320_SHUI_NIU,18892	K.VHVDEVGGEALGR.L	1337.68	-0.00353	3	1	51.95	0	0.000304	0|0	sp|P04346|HBBA_BOSJA/sp|P67820|HBB_BUBBU/sp|P67819|HBB_BOSGF/sp|P09422|HBB_BISBO/tr|D4QBD8|D4QBD8_BOSJA/tr|D4QBD7|D4QBD7_BOSJA/tr|D4QBF0|D4QBF0_BOSGF/tr|D4QBD6|D4QBD6_BOSJA/tr|D4QBE7|D4QBE7_9CETA/tr|D4QBB5|D4QBB5_BOSIN/tr|D4QBD0|D4QBD0_BOSIN/tr|D4QBC5|D4QBC5_BOSIN/tr|D4QBB3|D4QBB3_BOVIN/tr|D4QBE8|D4QBE8_9CETA/tr|D4QBD2|D4QBD2_BOSIN/tr|A8E196|A8E196_BUBBU/tr|D4QBF7|D4QBF7_BISBI/tr|A8E197|A8E197_BU…		4.65	0		0	2	MASCOT		T
	P20170700320_SHUI_NIU,19448	K.VHVDEVGGEALGR.L	1337.68	0.00457	3	1	52.3	0	0.000263	0|0	sp|P04346|HBBA_BOSJA/sp|P67820|HBB_BUBBU/sp|P67819|HBB_BOSGF/sp|P09422|HBB_BISBO/tr|D4QBD8|D4QBD8_BOSJA/tr|D4QBD7|D4QBD7_BOSJA/tr|D4QBF0|D4QBF0_BOSGF/tr|D4QBD6|D4QBD6_BOSJA/tr|D4QBE7|D4QBE7_9CETA/tr|D4QBB5|D4QBB5_BOSIN/tr|D4QBD0|D4QBD0_BOSIN/tr|D4QBC5|D4QBC5_BOSIN/tr|D4QBB3|D4QBB3_BOVIN/tr|D4QBE8|D4QBE8_9CETA/tr|D4QBD2|D4QBD2_BOSIN/tr|A8E196|A8E196_BUBBU/tr|D4QBF7|D4QBF7_BISBI/tr|A8E197|A8E197_BU…		4.65	0		0	2	MASCOT		T
	P20170700320_SHUI_NIU,20107	K.VHVDEVGGEALGR.L	1337.68	-0.00233	3	1	56.2	0	0.000108	0|0	sp|P04346|HBBA_BOSJA/sp|P67820|HBB_BUBBU/sp|P67819|HBB_BOSGF/sp|P09422|HBB_BISBO/tr|D4QBD8|D4QBD8_BOSJA/tr|D4QBD7|D4QBD7_BOSJA/tr|D4QBF0|D4QBF0_BOSGF/tr|D4QBD6|D4QBD6_BOSJA/tr|D4QBE7|D4QBE7_9CETA/tr|D4QBB5|D4QBB5_BOSIN/tr|D4QBD0|D4QBD0_BOSIN/tr|D4QBC5|D4QBC5_BOSIN/tr|D4QBB3|D4QBB3_BOVIN/tr|D4QBE8|D4QBE8_9CETA/tr|D4QBD2|D4QBD2_BOSIN/tr|A8E196|A8E196_BUBBU/tr|D4QBF7|D4QBF7_BISBI/tr|A8E197|A8E197_BU…		4.65	0		0	2	MASCOT		T
	P20170700320_SHUI_NIU,20183	K.VHVDEVGGEALGR.L	1337.68	-0.00879	2	1	46.79	0	0.000967	0|0	sp|P04346|HBBA_BOSJA/sp|P67820|HBB_BUBBU/sp|P67819|HBB_BOSGF/sp|P09422|HBB_BISBO/tr|D4QBD8|D4QBD8_BOSJA/tr|D4QBD7|D4QBD7_BOSJA/tr|D4QBF0|D4QBF0_BOSGF/tr|D4QBD6|D4QBD6_BOSJA/tr|D4QBE7|D4QBE7_9CETA/tr|D4QBB5|D4QBB5_BOSIN/tr|D4QBD0|D4QBD0_BOSIN/tr|D4QBC5|D4QBC5_BOSIN/tr|D4QBB3|D4QBB3_BOVIN/tr|D4QBE8|D4QBE8_9CETA/tr|D4QBD2|D4QBD2_BOSIN/tr|A8E196|A8E196_BUBBU/tr|D4QBF7|D4QBF7_BISBI/tr|A8E197|A8E197_BU…		4.65	0		0	2	MASCOT		T
	P20170700320_SHUI_NIU,20551	K.VHVDEVGGEALGR.L	1337.68	-0.00113	3	1	61.04	0	3.6e-05	0|0	sp|P04346|HBBA_BOSJA/sp|P67820|HBB_BUBBU/sp|P67819|HBB_BOSGF/sp|P09422|HBB_BISBO/tr|D4QBD8|D4QBD8_BOSJA/tr|D4QBD7|D4QBD7_BOSJA/tr|D4QBF0|D4QBF0_BOSGF/tr|D4QBD6|D4QBD6_BOSJA/tr|D4QBE7|D4QBE7_9CETA/tr|D4QBB5|D4QBB5_BOSIN/tr|D4QBD0|D4QBD0_BOSIN/tr|D4QBC5|D4QBC5_BOSIN/tr|D4QBB3|D4QBB3_BOVIN/tr|D4QBE8|D4QBE8_9CETA/tr|D4QBD2|D4QBD2_BOSIN/tr|A8E196|A8E196_BUBBU/tr|D4QBF7|D4QBF7_BISBI/tr|A8E197|A8E197_BU…		4.65	0		0	2	MASCOT		T
	P20170700320_SHUI_NIU,20629	K.VHVDEVGGEALGR.L	1337.68	0.00029	2	1	49.5	0	0.00122	0|0	sp|P04346|HBBA_BOSJA/sp|P67820|HBB_BUBBU/sp|P67819|HBB_BOSGF/sp|P09422|HBB_BISBO/tr|D4QBD8|D4QBD8_BOSJA/tr|D4QBD7|D4QBD7_BOSJA/tr|D4QBF0|D4QBF0_BOSGF/tr|D4QBD6|D4QBD6_BOSJA/tr|D4QBE7|D4QBE7_9CETA/tr|D4QBB5|D4QBB5_BOSIN/tr|D4QBD0|D4QBD0_BOSIN/tr|D4QBC5|D4QBC5_BOSIN/tr|D4QBB3|D4QBB3_BOVIN/tr|D4QBE8|D4QBE8_9CETA/tr|D4QBD2|D4QBD2_BOSIN/tr|A8E196|A8E196_BUBBU/tr|D4QBF7|D4QBF7_BISBI/tr|A8E197|A8E197_BU…		4.65	0		0	2	MASCOT		T
	P20170700320_SHUI_NIU,21046	K.VHVDEVGGEALGR.L	1337.68	-0.00203	3	1	62.74	0	2.41e-05	0|0	sp|P04346|HBBA_BOSJA/sp|P67820|HBB_BUBBU/sp|P67819|HBB_BOSGF/sp|P09422|HBB_BISBO/tr|D4QBD8|D4QBD8_BOSJA/tr|D4QBD7|D4QBD7_BOSJA/tr|D4QBF0|D4QBF0_BOSGF/tr|D4QBD6|D4QBD6_BOSJA/tr|D4QBE7|D4QBE7_9CETA/tr|D4QBB5|D4QBB5_BOSIN/tr|D4QBD0|D4QBD0_BOSIN/tr|D4QBC5|D4QBC5_BOSIN/tr|D4QBB3|D4QBB3_BOVIN/tr|D4QBE8|D4QBE8_9CETA/tr|D4QBD2|D4QBD2_BOSIN/tr|A8E196|A8E196_BUBBU/tr|D4QBF7|D4QBF7_BISBI/tr|A8E197|A8E197_BU…		4.65	0		0	2	MASCOT		T
	P20170700320_SHUI_NIU,21984	K.VHVDEVGGEALGR.L	1337.68	-0.00231	2	1	37.35	0	0.0187	0|0	sp|P04346|HBBA_BOSJA/sp|P67820|HBB_BUBBU/sp|P67819|HBB_BOSGF/sp|P09422|HBB_BISBO/tr|D4QBD8|D4QBD8_BOSJA/tr|D4QBD7|D4QBD7_BOSJA/tr|D4QBF0|D4QBF0_BOSGF/tr|D4QBD6|D4QBD6_BOSJA/tr|D4QBE7|D4QBE7_9CETA/tr|D4QBB5|D4QBB5_BOSIN/tr|D4QBD0|D4QBD0_BOSIN/tr|D4QBC5|D4QBC5_BOSIN/tr|D4QBB3|D4QBB3_BOVIN/tr|D4QBE8|D4QBE8_9CETA/tr|D4QBD2|D4QBD2_BOSIN/tr|A8E196|A8E196_BUBBU/tr|D4QBF7|D4QBF7_BISBI/tr|A8E197|A8E197_BU…		4.65	0		0	2	MASCOT		T
	P20170700320_SHUI_NIU,22211	K.VHVDEVGGEALGR.L	1337.68	0.00202	3	1	57.04	0	8.51e-05	0|0	sp|P04346|HBBA_BOSJA/sp|P67820|HBB_BUBBU/sp|P67819|HBB_BOSGF/sp|P09422|HBB_BISBO/tr|D4QBD8|D4QBD8_BOSJA/tr|D4QBD7|D4QBD7_BOSJA/tr|D4QBF0|D4QBF0_BOSGF/tr|D4QBD6|D4QBD6_BOSJA/tr|D4QBE7|D4QBE7_9CETA/tr|D4QBB5|D4QBB5_BOSIN/tr|D4QBD0|D4QBD0_BOSIN/tr|D4QBC5|D4QBC5_BOSIN/tr|D4QBB3|D4QBB3_BOVIN/tr|D4QBE8|D4QBE8_9CETA/tr|D4QBD2|D4QBD2_BOSIN/tr|A8E196|A8E196_BUBBU/tr|D4QBF7|D4QBF7_BISBI/tr|A8E197|A8E197_BU…		4.65	0		0	2	MASCOT		T
	P20170700320_SHUI_NIU,22592	K.VHVDEVGGEALGR.L	1337.68	0.00489	2	1	54.13	0	0.000411	0|0	sp|P04346|HBBA_BOSJA/sp|P67820|HBB_BUBBU/sp|P67819|HBB_BOSGF/sp|P09422|HBB_BISBO/tr|D4QBD8|D4QBD8_BOSJA/tr|D4QBD7|D4QBD7_BOSJA/tr|D4QBF0|D4QBF0_BOSGF/tr|D4QBD6|D4QBD6_BOSJA/tr|D4QBE7|D4QBE7_9CETA/tr|D4QBB5|D4QBB5_BOSIN/tr|D4QBD0|D4QBD0_BOSIN/tr|D4QBC5|D4QBC5_BOSIN/tr|D4QBB3|D4QBB3_BOVIN/tr|D4QBE8|D4QBE8_9CETA/tr|D4QBD2|D4QBD2_BOSIN/tr|A8E196|A8E196_BUBBU/tr|D4QBF7|D4QBF7_BISBI/tr|A8E197|A8E197_BU…		4.65	0		0	2	MASCOT		T
	P20170700320_SHUI_NIU,22749	K.VHVDEVGGEALGR.L	1337.68	-0.00023	3	1	61.28	0	3.51e-05	0|0	sp|P04346|HBBA_BOSJA/sp|P67820|HBB_BUBBU/sp|P67819|HBB_BOSGF/sp|P09422|HBB_BISBO/tr|D4QBD8|D4QBD8_BOSJA/tr|D4QBD7|D4QBD7_BOSJA/tr|D4QBF0|D4QBF0_BOSGF/tr|D4QBD6|D4QBD6_BOSJA/tr|D4QBE7|D4QBE7_9CETA/tr|D4QBB5|D4QBB5_BOSIN/tr|D4QBD0|D4QBD0_BOSIN/tr|D4QBC5|D4QBC5_BOSIN/tr|D4QBB3|D4QBB3_BOVIN/tr|D4QBE8|D4QBE8_9CETA/tr|D4QBD2|D4QBD2_BOSIN/tr|A8E196|A8E196_BUBBU/tr|D4QBF7|D4QBF7_BISBI/tr|A8E197|A8E197_BU…		4.65	0		0	2	MASCOT		T
	P20170700320_SHUI_NIU,23193	K.VHVDEVGGEALGR.L	1337.68	-3e-05	2	1	59.38	0	5.46e-05	0|0	sp|P04346|HBBA_BOSJA/sp|P67820|HBB_BUBBU/sp|P67819|HBB_BOSGF/sp|P09422|HBB_BISBO/tr|D4QBD8|D4QBD8_BOSJA/tr|D4QBD7|D4QBD7_BOSJA/tr|D4QBF0|D4QBF0_BOSGF/tr|D4QBD6|D4QBD6_BOSJA/tr|D4QBE7|D4QBE7_9CETA/tr|D4QBB5|D4QBB5_BOSIN/tr|D4QBD0|D4QBD0_BOSIN/tr|D4QBC5|D4QBC5_BOSIN/tr|D4QBB3|D4QBB3_BOVIN/tr|D4QBE8|D4QBE8_9CETA/tr|D4QBD2|D4QBD2_BOSIN/tr|A8E196|A8E196_BUBBU/tr|D4QBF7|D4QBF7_BISBI/tr|A8E197|A8E197_BU…		4.65	0		0	2	MASCOT		T
	P20170700320_SHUI_NIU,23362	K.VHVDEVGGEALGR.L	1337.68	-0.00101	3	1	55.44	0	0.000134	0|0	sp|P04346|HBBA_BOSJA/sp|P67820|HBB_BUBBU/sp|P67819|HBB_BOSGF/sp|P09422|HBB_BISBO/tr|D4QBD8|D4QBD8_BOSJA/tr|D4QBD7|D4QBD7_BOSJA/tr|D4QBF0|D4QBF0_BOSGF/tr|D4QBD6|D4QBD6_BOSJA/tr|D4QBE7|D4QBE7_9CETA/tr|D4QBB5|D4QBB5_BOSIN/tr|D4QBD0|D4QBD0_BOSIN/tr|D4QBC5|D4QBC5_BOSIN/tr|D4QBB3|D4QBB3_BOVIN/tr|D4QBE8|D4QBE8_9CETA/tr|D4QBD2|D4QBD2_BOSIN/tr|A8E196|A8E196_BUBBU/tr|D4QBF7|D4QBF7_BISBI/tr|A8E197|A8E197_BU…		4.65	0		0	2	MASCOT		T
	P20170700320_SHUI_NIU,23792	K.VHVDEVGGEALGR.L	1337.68	0.00043	2	1	71.53	0	3.28e-06	0|0	sp|P04346|HBBA_BOSJA/sp|P67820|HBB_BUBBU/sp|P67819|HBB_BOSGF/sp|P09422|HBB_BISBO/tr|D4QBD8|D4QBD8_BOSJA/tr|D4QBD7|D4QBD7_BOSJA/tr|D4QBF0|D4QBF0_BOSGF/tr|D4QBD6|D4QBD6_BOSJA/tr|D4QBE7|D4QBE7_9CETA/tr|D4QBB5|D4QBB5_BOSIN/tr|D4QBD0|D4QBD0_BOSIN/tr|D4QBC5|D4QBC5_BOSIN/tr|D4QBB3|D4QBB3_BOVIN/tr|D4QBE8|D4QBE8_9CETA/tr|D4QBD2|D4QBD2_BOSIN/tr|A8E196|A8E196_BUBBU/tr|D4QBF7|D4QBF7_BISBI/tr|A8E197|A8E197_BU…		4.65	0		0	2	MASCOT		T
	P20170700320_SHUI_NIU,23958	K.VHVDEVGGEALGR.L	1337.68	-0.0002	3	1	50.85	0	0.000389	0|0	sp|P04346|HBBA_BOSJA/sp|P67820|HBB_BUBBU/sp|P67819|HBB_BOSGF/sp|P09422|HBB_BISBO/tr|D4QBD8|D4QBD8_BOSJA/tr|D4QBD7|D4QBD7_BOSJA/tr|D4QBF0|D4QBF0_BOSGF/tr|D4QBD6|D4QBD6_BOSJA/tr|D4QBE7|D4QBE7_9CETA/tr|D4QBB5|D4QBB5_BOSIN/tr|D4QBD0|D4QBD0_BOSIN/tr|D4QBC5|D4QBC5_BOSIN/tr|D4QBB3|D4QBB3_BOVIN/tr|D4QBE8|D4QBE8_9CETA/tr|D4QBD2|D4QBD2_BOSIN/tr|A8E196|A8E196_BUBBU/tr|D4QBF7|D4QBF7_BISBI/tr|A8E197|A8E197_BU…		4.65	0		0	2	MASCOT		T
	P20170700320_SHUI_NIU,8958	K.VLDSFSDGM*K.H	1114.51	0.00053	2	1	60.27	0	1.51e-05	0|0	sp|P04346|HBBA_BOSJA		4.21	0	15.994919 Oxidation (M)	0	2	MASCOT		T
	P20170700320_SHUI_NIU,10753	K.VLDSFSDGM*K.H	1114.51	-0.01761	2	1	48.24	0	0.000295	0|0	sp|P04346|HBBA_BOSJA		4.21	0	15.994919 Oxidation (M)	0	2	MASCOT		T
	P20170700320_SHUI_NIU,11626	K.VLDSFSDGM*K.H	1114.51	0.00219	2	1	58.84	0	2.12e-05	0|0	sp|P04346|HBBA_BOSJA		4.21	0	15.994919 Oxidation (M)	0	2	MASCOT		T
	P20170700320_SHUI_NIU,13003	K.VLDSFSDGM*K.H	1114.51	0.00059	2	1	46.04	0	0.000399	0|0	sp|P04346|HBBA_BOSJA		4.21	0	15.994919 Oxidation (M)	0	2	MASCOT		T
	P20170700320_SHUI_NIU,13389	K.VLDSFSDGM*K.H	1114.51	0.00139	2	1	51.45	0	0.000115	0|0	sp|P04346|HBBA_BOSJA		4.21	0	15.994919 Oxidation (M)	0	2	MASCOT		T
	P20170700320_SHUI_NIU,13862	K.VLDSFSDGM*K.H	1114.51	0.00113	2	1	48.51	0	0.000226	0|0	sp|P04346|HBBA_BOSJA		4.21	0	15.994919 Oxidation (M)	0	2	MASCOT		T
	P20170700320_SHUI_NIU,14338	K.VLDSFSDGM*K.H	1114.51	-0.00181	2	1	47.15	0	0.000337	0|0	sp|P04346|HBBA_BOSJA		4.21	0	15.994919 Oxidation (M)	0	2	MASCOT		T
	P20170700320_SHUI_NIU,13553	K.VLDSFSDGMK.H	1098.51	-0.00029	2	1	83.01	0	8.63e-08	0|0	sp|P04346|HBBA_BOSJA		4.21	0		0	2	MASCOT		T
	P20170700320_SHUI_NIU,14048	K.VLDSFSDGMK.H	1098.51	0.00023	2	1	79.58	0	1.91e-07	0|0	sp|P04346|HBBA_BOSJA		4.21	0		0	2	MASCOT		T
	P20170700320_SHUI_NIU,14520	K.VLDSFSDGMK.H	1098.51	0.00027	2	1	70.81	0	1.44e-06	0|0	sp|P04346|HBBA_BOSJA		4.21	0		0	2	MASCOT		T
	P20170700320_SHUI_NIU,15094	K.VLDSFSDGMK.H	1098.51	-0.00023	2	1	70.22	0	1.64e-06	0|0	sp|P04346|HBBA_BOSJA		4.21	0		0	2	MASCOT		T
	P20170700320_SHUI_NIU,15197	K.VLDSFSDGMK.H	1098.51	0.00159	1	1	49.96	0	0.000646	0|0	sp|P04346|HBBA_BOSJA		4.21	0		0	2	MASCOT		T
	P20170700320_SHUI_NIU,15760	K.VLDSFSDGMK.H	1098.51	-0.00145	2	1	55	0	6.36e-05	0|0	sp|P04346|HBBA_BOSJA		4.21	0		0	2	MASCOT		T
	P20170700320_SHUI_NIU,16600	K.VLDSFSDGMK.H	1098.51	0.00187	2	1	44.01	0	0.000685	0|0	sp|P04346|HBBA_BOSJA		4.21	0		0	2	MASCOT		T
	P20170700320_SHUI_NIU,20558	K.VLDSFSDGMK.H	1098.51	-0.01353	2	1	20.03	0	0.222	0|0	sp|P04346|HBBA_BOSJA		4.21	0		0	2	MASCOT		T
	P20170700320_SHUI_NIU,23825	K.VLDSFSDGMK.H	1098.51	0.01459	1	1	35.96	0	0.0037	0|0	sp|P04346|HBBA_BOSJA		4.21	0		0	2	MASCOT		T
	P20170700320_SHUI_NIU,19319	K.VLDSFSDGMKHLDDLK.G	1819.89	-0.01485	2	1	80.13	0	1.1e-06	0|0	sp|P04346|HBBA_BOSJA		4.56	1		0	2	MASCOT		T
	P20170700320_SHUI_NIU,9203	K.VVAGVANALAHR.Y	1177.68	-0.00152	2	1	72.94	0	4.57e-06	0|0	sp|P04346|HBBA_BOSJA/sp|P67820|HBB_BUBBU/sp|P67819|HBB_BOSGF/sp|P02070|HBB_BOVIN/tr|D4QBD8|D4QBD8_BOSJA/tr|D4QBD7|D4QBD7_BOSJA/tr|D4QBB4|D4QBB4_BOVIN/tr|D4QBF0|D4QBF0_BOSGF/tr|D4QBD6|D4QBD6_BOSJA/tr|D4QBB8|D4QBB8_BOSIN/tr|D4QBE7|D4QBE7_9CETA/tr|D4QBB5|D4QBB5_BOSIN/tr|D4QBD0|D4QBD0_BOSIN/tr|D4QBD1|D4QBD1_BOSIN/tr|D4QBC5|D4QBC5_BOSIN/tr|D4QBE2|D4QBE2_BOSJA/tr|D4QBB3|D4QBB3_BOVIN/tr|D4QBE6|D4QBE6_9C…		9.73	0		0	2	MASCOT		T
	P20170700320_SHUI_NIU,9205	K.VVAGVANALAHR.Y	1177.68	6e-05	3	1	80.25	0	1.17e-06	0|0	sp|P04346|HBBA_BOSJA/sp|P67820|HBB_BUBBU/sp|P67819|HBB_BOSGF/sp|P02070|HBB_BOVIN/tr|D4QBD8|D4QBD8_BOSJA/tr|D4QBD7|D4QBD7_BOSJA/tr|D4QBB4|D4QBB4_BOVIN/tr|D4QBF0|D4QBF0_BOSGF/tr|D4QBD6|D4QBD6_BOSJA/tr|D4QBB8|D4QBB8_BOSIN/tr|D4QBE7|D4QBE7_9CETA/tr|D4QBB5|D4QBB5_BOSIN/tr|D4QBD0|D4QBD0_BOSIN/tr|D4QBD1|D4QBD1_BOSIN/tr|D4QBC5|D4QBC5_BOSIN/tr|D4QBE2|D4QBE2_BOSJA/tr|D4QBB3|D4QBB3_BOVIN/tr|D4QBE6|D4QBE6_9C…		9.73	0		0	2	MASCOT		T
	P20170700320_SHUI_NIU,9553	K.VVAGVANALAHR.Y	1177.68	-8e-05	2	1	104.21	0	1.17e-09	0|0	sp|P04346|HBBA_BOSJA/sp|P67820|HBB_BUBBU/sp|P67819|HBB_BOSGF/sp|P02070|HBB_BOVIN/tr|D4QBD8|D4QBD8_BOSJA/tr|D4QBD7|D4QBD7_BOSJA/tr|D4QBB4|D4QBB4_BOVIN/tr|D4QBF0|D4QBF0_BOSGF/tr|D4QBD6|D4QBD6_BOSJA/tr|D4QBB8|D4QBB8_BOSIN/tr|D4QBE7|D4QBE7_9CETA/tr|D4QBB5|D4QBB5_BOSIN/tr|D4QBD0|D4QBD0_BOSIN/tr|D4QBD1|D4QBD1_BOSIN/tr|D4QBC5|D4QBC5_BOSIN/tr|D4QBE2|D4QBE2_BOSJA/tr|D4QBB3|D4QBB3_BOVIN/tr|D4QBE6|D4QBE6_9C…		9.73	0		0	2	MASCOT		T
	P20170700320_SHUI_NIU,9555	K.VVAGVANALAHR.Y	1177.68	9e-05	3	1	72.12	0	1.9e-06	0|0	sp|P04346|HBBA_BOSJA/sp|P67820|HBB_BUBBU/sp|P67819|HBB_BOSGF/sp|P02070|HBB_BOVIN/tr|D4QBD8|D4QBD8_BOSJA/tr|D4QBD7|D4QBD7_BOSJA/tr|D4QBB4|D4QBB4_BOVIN/tr|D4QBF0|D4QBF0_BOSGF/tr|D4QBD6|D4QBD6_BOSJA/tr|D4QBB8|D4QBB8_BOSIN/tr|D4QBE7|D4QBE7_9CETA/tr|D4QBB5|D4QBB5_BOSIN/tr|D4QBD0|D4QBD0_BOSIN/tr|D4QBD1|D4QBD1_BOSIN/tr|D4QBC5|D4QBC5_BOSIN/tr|D4QBE2|D4QBE2_BOSJA/tr|D4QBB3|D4QBB3_BOVIN/tr|D4QBE6|D4QBE6_9C…		9.73	0		0	2	MASCOT		T
	P20170700320_SHUI_NIU,9916	K.VVAGVANALAHR.Y	1177.68	0.00036	2	1	98	0	4.91e-09	0|0	sp|P04346|HBBA_BOSJA/sp|P67820|HBB_BUBBU/sp|P67819|HBB_BOSGF/sp|P02070|HBB_BOVIN/tr|D4QBD8|D4QBD8_BOSJA/tr|D4QBD7|D4QBD7_BOSJA/tr|D4QBB4|D4QBB4_BOVIN/tr|D4QBF0|D4QBF0_BOSGF/tr|D4QBD6|D4QBD6_BOSJA/tr|D4QBB8|D4QBB8_BOSIN/tr|D4QBE7|D4QBE7_9CETA/tr|D4QBB5|D4QBB5_BOSIN/tr|D4QBD0|D4QBD0_BOSIN/tr|D4QBD1|D4QBD1_BOSIN/tr|D4QBC5|D4QBC5_BOSIN/tr|D4QBE2|D4QBE2_BOSJA/tr|D4QBB3|D4QBB3_BOVIN/tr|D4QBE6|D4QBE6_9C…		9.73	0		0	2	MASCOT		T
	P20170700320_SHUI_NIU,9917	K.VVAGVANALAHR.Y	1177.68	0.00039	3	1	72.49	0	1.74e-06	0|0	sp|P04346|HBBA_BOSJA/sp|P67820|HBB_BUBBU/sp|P67819|HBB_BOSGF/sp|P02070|HBB_BOVIN/tr|D4QBD8|D4QBD8_BOSJA/tr|D4QBD7|D4QBD7_BOSJA/tr|D4QBB4|D4QBB4_BOVIN/tr|D4QBF0|D4QBF0_BOSGF/tr|D4QBD6|D4QBD6_BOSJA/tr|D4QBB8|D4QBB8_BOSIN/tr|D4QBE7|D4QBE7_9CETA/tr|D4QBB5|D4QBB5_BOSIN/tr|D4QBD0|D4QBD0_BOSIN/tr|D4QBD1|D4QBD1_BOSIN/tr|D4QBC5|D4QBC5_BOSIN/tr|D4QBE2|D4QBE2_BOSJA/tr|D4QBB3|D4QBB3_BOVIN/tr|D4QBE6|D4QBE6_9C…		9.73	0		0	2	MASCOT		T
	P20170700320_SHUI_NIU,10252	K.VVAGVANALAHR.Y	1177.68	0.00082	2	1	100.98	0	2.47e-09	0|0	sp|P04346|HBBA_BOSJA/sp|P67820|HBB_BUBBU/sp|P67819|HBB_BOSGF/sp|P02070|HBB_BOVIN/tr|D4QBD8|D4QBD8_BOSJA/tr|D4QBD7|D4QBD7_BOSJA/tr|D4QBB4|D4QBB4_BOVIN/tr|D4QBF0|D4QBF0_BOSGF/tr|D4QBD6|D4QBD6_BOSJA/tr|D4QBB8|D4QBB8_BOSIN/tr|D4QBE7|D4QBE7_9CETA/tr|D4QBB5|D4QBB5_BOSIN/tr|D4QBD0|D4QBD0_BOSIN/tr|D4QBD1|D4QBD1_BOSIN/tr|D4QBC5|D4QBC5_BOSIN/tr|D4QBE2|D4QBE2_BOSJA/tr|D4QBB3|D4QBB3_BOVIN/tr|D4QBE6|D4QBE6_9C…		9.73	0		0	2	MASCOT		T
	P20170700320_SHUI_NIU,10253	K.VVAGVANALAHR.Y	1177.68	0.00087	3	1	73.67	0	1.33e-06	0|0	sp|P04346|HBBA_BOSJA/sp|P67820|HBB_BUBBU/sp|P67819|HBB_BOSGF/sp|P02070|HBB_BOVIN/tr|D4QBD8|D4QBD8_BOSJA/tr|D4QBD7|D4QBD7_BOSJA/tr|D4QBB4|D4QBB4_BOVIN/tr|D4QBF0|D4QBF0_BOSGF/tr|D4QBD6|D4QBD6_BOSJA/tr|D4QBB8|D4QBB8_BOSIN/tr|D4QBE7|D4QBE7_9CETA/tr|D4QBB5|D4QBB5_BOSIN/tr|D4QBD0|D4QBD0_BOSIN/tr|D4QBD1|D4QBD1_BOSIN/tr|D4QBC5|D4QBC5_BOSIN/tr|D4QBE2|D4QBE2_BOSJA/tr|D4QBB3|D4QBB3_BOVIN/tr|D4QBE6|D4QBE6_9C…		9.73	0		0	2	MASCOT		T
	P20170700320_SHUI_NIU,10592	K.VVAGVANALAHR.Y	1177.68	0.0004	2	1	91.86	0	2.02e-08	0|0	sp|P04346|HBBA_BOSJA/sp|P67820|HBB_BUBBU/sp|P67819|HBB_BOSGF/sp|P02070|HBB_BOVIN/tr|D4QBD8|D4QBD8_BOSJA/tr|D4QBD7|D4QBD7_BOSJA/tr|D4QBB4|D4QBB4_BOVIN/tr|D4QBF0|D4QBF0_BOSGF/tr|D4QBD6|D4QBD6_BOSJA/tr|D4QBB8|D4QBB8_BOSIN/tr|D4QBE7|D4QBE7_9CETA/tr|D4QBB5|D4QBB5_BOSIN/tr|D4QBD0|D4QBD0_BOSIN/tr|D4QBD1|D4QBD1_BOSIN/tr|D4QBC5|D4QBC5_BOSIN/tr|D4QBE2|D4QBE2_BOSJA/tr|D4QBB3|D4QBB3_BOVIN/tr|D4QBE6|D4QBE6_9C…		9.73	0		0	2	MASCOT		T
	P20170700320_SHUI_NIU,10593	K.VVAGVANALAHR.Y	1177.68	0.0006	3	1	76.09	0	7.61e-07	0|0	sp|P04346|HBBA_BOSJA/sp|P67820|HBB_BUBBU/sp|P67819|HBB_BOSGF/sp|P02070|HBB_BOVIN/tr|D4QBD8|D4QBD8_BOSJA/tr|D4QBD7|D4QBD7_BOSJA/tr|D4QBB4|D4QBB4_BOVIN/tr|D4QBF0|D4QBF0_BOSGF/tr|D4QBD6|D4QBD6_BOSJA/tr|D4QBB8|D4QBB8_BOSIN/tr|D4QBE7|D4QBE7_9CETA/tr|D4QBB5|D4QBB5_BOSIN/tr|D4QBD0|D4QBD0_BOSIN/tr|D4QBD1|D4QBD1_BOSIN/tr|D4QBC5|D4QBC5_BOSIN/tr|D4QBE2|D4QBE2_BOSJA/tr|D4QBB3|D4QBB3_BOVIN/tr|D4QBE6|D4QBE6_9C…		9.73	0		0	2	MASCOT		T
	P20170700320_SHUI_NIU,10927	K.VVAGVANALAHR.Y	1177.68	-0.00038	2	1	103.62	0	1.34e-09	0|0	sp|P04346|HBBA_BOSJA/sp|P67820|HBB_BUBBU/sp|P67819|HBB_BOSGF/sp|P02070|HBB_BOVIN/tr|D4QBD8|D4QBD8_BOSJA/tr|D4QBD7|D4QBD7_BOSJA/tr|D4QBB4|D4QBB4_BOVIN/tr|D4QBF0|D4QBF0_BOSGF/tr|D4QBD6|D4QBD6_BOSJA/tr|D4QBB8|D4QBB8_BOSIN/tr|D4QBE7|D4QBE7_9CETA/tr|D4QBB5|D4QBB5_BOSIN/tr|D4QBD0|D4QBD0_BOSIN/tr|D4QBD1|D4QBD1_BOSIN/tr|D4QBC5|D4QBC5_BOSIN/tr|D4QBE2|D4QBE2_BOSJA/tr|D4QBB3|D4QBB3_BOVIN/tr|D4QBE6|D4QBE6_9C…		9.73	0		0	2	MASCOT		T
	P20170700320_SHUI_NIU,10931	K.VVAGVANALAHR.Y	1177.68	0.00036	3	1	78.4	0	1.79e-06	0|0	sp|P04346|HBBA_BOSJA/sp|P67820|HBB_BUBBU/sp|P67819|HBB_BOSGF/sp|P02070|HBB_BOVIN/tr|D4QBD8|D4QBD8_BOSJA/tr|D4QBD7|D4QBD7_BOSJA/tr|D4QBB4|D4QBB4_BOVIN/tr|D4QBF0|D4QBF0_BOSGF/tr|D4QBD6|D4QBD6_BOSJA/tr|D4QBB8|D4QBB8_BOSIN/tr|D4QBE7|D4QBE7_9CETA/tr|D4QBB5|D4QBB5_BOSIN/tr|D4QBD0|D4QBD0_BOSIN/tr|D4QBD1|D4QBD1_BOSIN/tr|D4QBC5|D4QBC5_BOSIN/tr|D4QBE2|D4QBE2_BOSJA/tr|D4QBB3|D4QBB3_BOVIN/tr|D4QBE6|D4QBE6_9C…		9.73	0		0	2	MASCOT		T
	P20170700320_SHUI_NIU,11315	K.VVAGVANALAHR.Y	1177.68	4e-05	2	1	94.03	0	1.22e-08	0|0	sp|P04346|HBBA_BOSJA/sp|P67820|HBB_BUBBU/sp|P67819|HBB_BOSGF/sp|P02070|HBB_BOVIN/tr|D4QBD8|D4QBD8_BOSJA/tr|D4QBD7|D4QBD7_BOSJA/tr|D4QBB4|D4QBB4_BOVIN/tr|D4QBF0|D4QBF0_BOSGF/tr|D4QBD6|D4QBD6_BOSJA/tr|D4QBB8|D4QBB8_BOSIN/tr|D4QBE7|D4QBE7_9CETA/tr|D4QBB5|D4QBB5_BOSIN/tr|D4QBD0|D4QBD0_BOSIN/tr|D4QBD1|D4QBD1_BOSIN/tr|D4QBC5|D4QBC5_BOSIN/tr|D4QBE2|D4QBE2_BOSJA/tr|D4QBB3|D4QBB3_BOVIN/tr|D4QBE6|D4QBE6_9C…		9.73	0		0	2	MASCOT		T
	P20170700320_SHUI_NIU,11318	K.VVAGVANALAHR.Y	1177.68	-3e-05	3	1	84.69	0	1.05e-07	0|0	sp|P04346|HBBA_BOSJA/sp|P67820|HBB_BUBBU/sp|P67819|HBB_BOSGF/sp|P02070|HBB_BOVIN/tr|D4QBD8|D4QBD8_BOSJA/tr|D4QBD7|D4QBD7_BOSJA/tr|D4QBB4|D4QBB4_BOVIN/tr|D4QBF0|D4QBF0_BOSGF/tr|D4QBD6|D4QBD6_BOSJA/tr|D4QBB8|D4QBB8_BOSIN/tr|D4QBE7|D4QBE7_9CETA/tr|D4QBB5|D4QBB5_BOSIN/tr|D4QBD0|D4QBD0_BOSIN/tr|D4QBD1|D4QBD1_BOSIN/tr|D4QBC5|D4QBC5_BOSIN/tr|D4QBE2|D4QBE2_BOSJA/tr|D4QBB3|D4QBB3_BOVIN/tr|D4QBE6|D4QBE6_9C…		9.73	0		0	2	MASCOT		T
	P20170700320_SHUI_NIU,11737	K.VVAGVANALAHR.Y	1177.68	0.0008	2	1	86.05	0	7.69e-08	0|0	sp|P04346|HBBA_BOSJA/sp|P67820|HBB_BUBBU/sp|P67819|HBB_BOSGF/sp|P02070|HBB_BOVIN/tr|D4QBD8|D4QBD8_BOSJA/tr|D4QBD7|D4QBD7_BOSJA/tr|D4QBB4|D4QBB4_BOVIN/tr|D4QBF0|D4QBF0_BOSGF/tr|D4QBD6|D4QBD6_BOSJA/tr|D4QBB8|D4QBB8_BOSIN/tr|D4QBE7|D4QBE7_9CETA/tr|D4QBB5|D4QBB5_BOSIN/tr|D4QBD0|D4QBD0_BOSIN/tr|D4QBD1|D4QBD1_BOSIN/tr|D4QBC5|D4QBC5_BOSIN/tr|D4QBE2|D4QBE2_BOSJA/tr|D4QBB3|D4QBB3_BOVIN/tr|D4QBE6|D4QBE6_9C…		9.73	0		0	2	MASCOT		T
	P20170700320_SHUI_NIU,11740	K.VVAGVANALAHR.Y	1177.68	0.00069	3	1	78.81	0	4.07e-07	0|0	sp|P04346|HBBA_BOSJA/sp|P67820|HBB_BUBBU/sp|P67819|HBB_BOSGF/sp|P02070|HBB_BOVIN/tr|D4QBD8|D4QBD8_BOSJA/tr|D4QBD7|D4QBD7_BOSJA/tr|D4QBB4|D4QBB4_BOVIN/tr|D4QBF0|D4QBF0_BOSGF/tr|D4QBD6|D4QBD6_BOSJA/tr|D4QBB8|D4QBB8_BOSIN/tr|D4QBE7|D4QBE7_9CETA/tr|D4QBB5|D4QBB5_BOSIN/tr|D4QBD0|D4QBD0_BOSIN/tr|D4QBD1|D4QBD1_BOSIN/tr|D4QBC5|D4QBC5_BOSIN/tr|D4QBE2|D4QBE2_BOSJA/tr|D4QBB3|D4QBB3_BOVIN/tr|D4QBE6|D4QBE6_9C…		9.73	0		0	2	MASCOT		T
	P20170700320_SHUI_NIU,12254	K.VVAGVANALAHR.Y	1177.68	8e-05	2	1	92.05	0	1.93e-08	0|0	sp|P04346|HBBA_BOSJA/sp|P67820|HBB_BUBBU/sp|P67819|HBB_BOSGF/sp|P02070|HBB_BOVIN/tr|D4QBD8|D4QBD8_BOSJA/tr|D4QBD7|D4QBD7_BOSJA/tr|D4QBB4|D4QBB4_BOVIN/tr|D4QBF0|D4QBF0_BOSGF/tr|D4QBD6|D4QBD6_BOSJA/tr|D4QBB8|D4QBB8_BOSIN/tr|D4QBE7|D4QBE7_9CETA/tr|D4QBB5|D4QBB5_BOSIN/tr|D4QBD0|D4QBD0_BOSIN/tr|D4QBD1|D4QBD1_BOSIN/tr|D4QBC5|D4QBC5_BOSIN/tr|D4QBE2|D4QBE2_BOSJA/tr|D4QBB3|D4QBB3_BOVIN/tr|D4QBE6|D4QBE6_9C…		9.73	0		0	2	MASCOT		T
	P20170700320_SHUI_NIU,12263	K.VVAGVANALAHR.Y	1177.68	0.0003	3	1	90.28	0	2.9e-08	0|0	sp|P04346|HBBA_BOSJA/sp|P67820|HBB_BUBBU/sp|P67819|HBB_BOSGF/sp|P02070|HBB_BOVIN/tr|D4QBD8|D4QBD8_BOSJA/tr|D4QBD7|D4QBD7_BOSJA/tr|D4QBB4|D4QBB4_BOVIN/tr|D4QBF0|D4QBF0_BOSGF/tr|D4QBD6|D4QBD6_BOSJA/tr|D4QBB8|D4QBB8_BOSIN/tr|D4QBE7|D4QBE7_9CETA/tr|D4QBB5|D4QBB5_BOSIN/tr|D4QBD0|D4QBD0_BOSIN/tr|D4QBD1|D4QBD1_BOSIN/tr|D4QBC5|D4QBC5_BOSIN/tr|D4QBE2|D4QBE2_BOSJA/tr|D4QBB3|D4QBB3_BOVIN/tr|D4QBE6|D4QBE6_9C…		9.73	0		0	2	MASCOT		T
	P20170700320_SHUI_NIU,12679	K.VVAGVANALAHR.Y	1177.68	0.0033	2	1	77.85	0	5.33e-07	0|0	sp|P04346|HBBA_BOSJA/sp|P67820|HBB_BUBBU/sp|P67819|HBB_BOSGF/sp|P02070|HBB_BOVIN/tr|D4QBD8|D4QBD8_BOSJA/tr|D4QBD7|D4QBD7_BOSJA/tr|D4QBB4|D4QBB4_BOVIN/tr|D4QBF0|D4QBF0_BOSGF/tr|D4QBD6|D4QBD6_BOSJA/tr|D4QBB8|D4QBB8_BOSIN/tr|D4QBE7|D4QBE7_9CETA/tr|D4QBB5|D4QBB5_BOSIN/tr|D4QBD0|D4QBD0_BOSIN/tr|D4QBD1|D4QBD1_BOSIN/tr|D4QBC5|D4QBC5_BOSIN/tr|D4QBE2|D4QBE2_BOSJA/tr|D4QBB3|D4QBB3_BOVIN/tr|D4QBE6|D4QBE6_9C…		9.73	0		0	2	MASCOT		T
	P20170700320_SHUI_NIU,13037	K.VVAGVANALAHR.Y	1177.68	0.00208	2	1	85.44	0	2.08e-07	0|0	sp|P04346|HBBA_BOSJA/sp|P67820|HBB_BUBBU/sp|P67819|HBB_BOSGF/sp|P02070|HBB_BOVIN/tr|D4QBD8|D4QBD8_BOSJA/tr|D4QBD7|D4QBD7_BOSJA/tr|D4QBB4|D4QBB4_BOVIN/tr|D4QBF0|D4QBF0_BOSGF/tr|D4QBD6|D4QBD6_BOSJA/tr|D4QBB8|D4QBB8_BOSIN/tr|D4QBE7|D4QBE7_9CETA/tr|D4QBB5|D4QBB5_BOSIN/tr|D4QBD0|D4QBD0_BOSIN/tr|D4QBD1|D4QBD1_BOSIN/tr|D4QBC5|D4QBC5_BOSIN/tr|D4QBE2|D4QBE2_BOSJA/tr|D4QBB3|D4QBB3_BOVIN/tr|D4QBE6|D4QBE6_9C…		9.73	0		0	2	MASCOT		T
	P20170700320_SHUI_NIU,13085	K.VVAGVANALAHR.Y	1177.68	-0.00036	3	1	69.48	0	3.49e-06	0|0	sp|P04346|HBBA_BOSJA/sp|P67820|HBB_BUBBU/sp|P67819|HBB_BOSGF/sp|P02070|HBB_BOVIN/tr|D4QBD8|D4QBD8_BOSJA/tr|D4QBD7|D4QBD7_BOSJA/tr|D4QBB4|D4QBB4_BOVIN/tr|D4QBF0|D4QBF0_BOSGF/tr|D4QBD6|D4QBD6_BOSJA/tr|D4QBB8|D4QBB8_BOSIN/tr|D4QBE7|D4QBE7_9CETA/tr|D4QBB5|D4QBB5_BOSIN/tr|D4QBD0|D4QBD0_BOSIN/tr|D4QBD1|D4QBD1_BOSIN/tr|D4QBC5|D4QBC5_BOSIN/tr|D4QBE2|D4QBE2_BOSJA/tr|D4QBB3|D4QBB3_BOVIN/tr|D4QBE6|D4QBE6_9C…		9.73	0		0	2	MASCOT		T
	P20170700320_SHUI_NIU,13433	K.VVAGVANALAHR.Y	1177.68	0.0027	2	1	95.51	0	9.11e-09	0|0	sp|P04346|HBBA_BOSJA/sp|P67820|HBB_BUBBU/sp|P67819|HBB_BOSGF/sp|P02070|HBB_BOVIN/tr|D4QBD8|D4QBD8_BOSJA/tr|D4QBD7|D4QBD7_BOSJA/tr|D4QBB4|D4QBB4_BOVIN/tr|D4QBF0|D4QBF0_BOSGF/tr|D4QBD6|D4QBD6_BOSJA/tr|D4QBB8|D4QBB8_BOSIN/tr|D4QBE7|D4QBE7_9CETA/tr|D4QBB5|D4QBB5_BOSIN/tr|D4QBD0|D4QBD0_BOSIN/tr|D4QBD1|D4QBD1_BOSIN/tr|D4QBC5|D4QBC5_BOSIN/tr|D4QBE2|D4QBE2_BOSJA/tr|D4QBB3|D4QBB3_BOVIN/tr|D4QBE6|D4QBE6_9C…		9.73	0		0	2	MASCOT		T
	P20170700320_SHUI_NIU,13490	K.VVAGVANALAHR.Y	1177.68	0.00246	3	1	72.07	0	7.7e-06	0|0	sp|P04346|HBBA_BOSJA/sp|P67820|HBB_BUBBU/sp|P67819|HBB_BOSGF/sp|P02070|HBB_BOVIN/tr|D4QBD8|D4QBD8_BOSJA/tr|D4QBD7|D4QBD7_BOSJA/tr|D4QBB4|D4QBB4_BOVIN/tr|D4QBF0|D4QBF0_BOSGF/tr|D4QBD6|D4QBD6_BOSJA/tr|D4QBB8|D4QBB8_BOSIN/tr|D4QBE7|D4QBE7_9CETA/tr|D4QBB5|D4QBB5_BOSIN/tr|D4QBD0|D4QBD0_BOSIN/tr|D4QBD1|D4QBD1_BOSIN/tr|D4QBC5|D4QBC5_BOSIN/tr|D4QBE2|D4QBE2_BOSJA/tr|D4QBB3|D4QBB3_BOVIN/tr|D4QBE6|D4QBE6_9C…		9.73	0		0	2	MASCOT		T
	P20170700320_SHUI_NIU,13920	K.VVAGVANALAHR.Y	1177.68	0.00038	2	1	103.02	0	1.54e-09	0|0	sp|P04346|HBBA_BOSJA/sp|P67820|HBB_BUBBU/sp|P67819|HBB_BOSGF/sp|P02070|HBB_BOVIN/tr|D4QBD8|D4QBD8_BOSJA/tr|D4QBD7|D4QBD7_BOSJA/tr|D4QBB4|D4QBB4_BOVIN/tr|D4QBF0|D4QBF0_BOSGF/tr|D4QBD6|D4QBD6_BOSJA/tr|D4QBB8|D4QBB8_BOSIN/tr|D4QBE7|D4QBE7_9CETA/tr|D4QBB5|D4QBB5_BOSIN/tr|D4QBD0|D4QBD0_BOSIN/tr|D4QBD1|D4QBD1_BOSIN/tr|D4QBC5|D4QBC5_BOSIN/tr|D4QBE2|D4QBE2_BOSJA/tr|D4QBB3|D4QBB3_BOVIN/tr|D4QBE6|D4QBE6_9C…		9.73	0		0	2	MASCOT		T
	P20170700320_SHUI_NIU,13989	K.VVAGVANALAHR.Y	1177.68	3e-05	3	1	84.56	0	1.08e-07	0|0	sp|P04346|HBBA_BOSJA/sp|P67820|HBB_BUBBU/sp|P67819|HBB_BOSGF/sp|P02070|HBB_BOVIN/tr|D4QBD8|D4QBD8_BOSJA/tr|D4QBD7|D4QBD7_BOSJA/tr|D4QBB4|D4QBB4_BOVIN/tr|D4QBF0|D4QBF0_BOSGF/tr|D4QBD6|D4QBD6_BOSJA/tr|D4QBB8|D4QBB8_BOSIN/tr|D4QBE7|D4QBE7_9CETA/tr|D4QBB5|D4QBB5_BOSIN/tr|D4QBD0|D4QBD0_BOSIN/tr|D4QBD1|D4QBD1_BOSIN/tr|D4QBC5|D4QBC5_BOSIN/tr|D4QBE2|D4QBE2_BOSJA/tr|D4QBB3|D4QBB3_BOVIN/tr|D4QBE6|D4QBE6_9C…		9.73	0		0	2	MASCOT		T
	P20170700320_SHUI_NIU,14115	K.VVAGVANALAHR.Y	1177.68	0.00056	2	1	75.4	0	8.93e-07	0|0	sp|P04346|HBBA_BOSJA/sp|P67820|HBB_BUBBU/sp|P67819|HBB_BOSGF/sp|P02070|HBB_BOVIN/tr|D4QBD8|D4QBD8_BOSJA/tr|D4QBD7|D4QBD7_BOSJA/tr|D4QBB4|D4QBB4_BOVIN/tr|D4QBF0|D4QBF0_BOSGF/tr|D4QBD6|D4QBD6_BOSJA/tr|D4QBB8|D4QBB8_BOSIN/tr|D4QBE7|D4QBE7_9CETA/tr|D4QBB5|D4QBB5_BOSIN/tr|D4QBD0|D4QBD0_BOSIN/tr|D4QBD1|D4QBD1_BOSIN/tr|D4QBC5|D4QBC5_BOSIN/tr|D4QBE2|D4QBE2_BOSJA/tr|D4QBB3|D4QBB3_BOVIN/tr|D4QBE6|D4QBE6_9C…		9.73	0		0	2	MASCOT		T
	P20170700320_SHUI_NIU,14459	K.VVAGVANALAHR.Y	1177.68	0.00129	3	1	72.57	0	1.7e-06	0|0	sp|P04346|HBBA_BOSJA/sp|P67820|HBB_BUBBU/sp|P67819|HBB_BOSGF/sp|P02070|HBB_BOVIN/tr|D4QBD8|D4QBD8_BOSJA/tr|D4QBD7|D4QBD7_BOSJA/tr|D4QBB4|D4QBB4_BOVIN/tr|D4QBF0|D4QBF0_BOSGF/tr|D4QBD6|D4QBD6_BOSJA/tr|D4QBB8|D4QBB8_BOSIN/tr|D4QBE7|D4QBE7_9CETA/tr|D4QBB5|D4QBB5_BOSIN/tr|D4QBD0|D4QBD0_BOSIN/tr|D4QBD1|D4QBD1_BOSIN/tr|D4QBC5|D4QBC5_BOSIN/tr|D4QBE2|D4QBE2_BOSJA/tr|D4QBB3|D4QBB3_BOVIN/tr|D4QBE6|D4QBE6_9C…		9.73	0		0	2	MASCOT		T
	P20170700320_SHUI_NIU,14515	K.VVAGVANALAHR.Y	1177.68	0.00064	2	1	73.56	0	1.36e-06	0|0	sp|P04346|HBBA_BOSJA/sp|P67820|HBB_BUBBU/sp|P67819|HBB_BOSGF/sp|P02070|HBB_BOVIN/tr|D4QBD8|D4QBD8_BOSJA/tr|D4QBD7|D4QBD7_BOSJA/tr|D4QBB4|D4QBB4_BOVIN/tr|D4QBF0|D4QBF0_BOSGF/tr|D4QBD6|D4QBD6_BOSJA/tr|D4QBB8|D4QBB8_BOSIN/tr|D4QBE7|D4QBE7_9CETA/tr|D4QBB5|D4QBB5_BOSIN/tr|D4QBD0|D4QBD0_BOSIN/tr|D4QBD1|D4QBD1_BOSIN/tr|D4QBC5|D4QBC5_BOSIN/tr|D4QBE2|D4QBE2_BOSJA/tr|D4QBB3|D4QBB3_BOVIN/tr|D4QBE6|D4QBE6_9C…		9.73	0		0	2	MASCOT		T
	P20170700320_SHUI_NIU,14985	K.VVAGVANALAHR.Y	1177.68	-0.00054	3	1	65.14	0	3.73e-05	0|0	sp|P04346|HBBA_BOSJA/sp|P67820|HBB_BUBBU/sp|P67819|HBB_BOSGF/sp|P02070|HBB_BOVIN/tr|D4QBD8|D4QBD8_BOSJA/tr|D4QBD7|D4QBD7_BOSJA/tr|D4QBB4|D4QBB4_BOVIN/tr|D4QBF0|D4QBF0_BOSGF/tr|D4QBD6|D4QBD6_BOSJA/tr|D4QBB8|D4QBB8_BOSIN/tr|D4QBE7|D4QBE7_9CETA/tr|D4QBB5|D4QBB5_BOSIN/tr|D4QBD0|D4QBD0_BOSIN/tr|D4QBD1|D4QBD1_BOSIN/tr|D4QBC5|D4QBC5_BOSIN/tr|D4QBE2|D4QBE2_BOSJA/tr|D4QBB3|D4QBB3_BOVIN/tr|D4QBE6|D4QBE6_9C…		9.73	0		0	2	MASCOT		T
	P20170700320_SHUI_NIU,15057	K.VVAGVANALAHR.Y	1177.68	0.00172	2	1	47.17	0	0.00062	0|0	sp|P04346|HBBA_BOSJA/sp|P67820|HBB_BUBBU/sp|P67819|HBB_BOSGF/sp|P02070|HBB_BOVIN/tr|D4QBD8|D4QBD8_BOSJA/tr|D4QBD7|D4QBD7_BOSJA/tr|D4QBB4|D4QBB4_BOVIN/tr|D4QBF0|D4QBF0_BOSGF/tr|D4QBD6|D4QBD6_BOSJA/tr|D4QBB8|D4QBB8_BOSIN/tr|D4QBE7|D4QBE7_9CETA/tr|D4QBB5|D4QBB5_BOSIN/tr|D4QBD0|D4QBD0_BOSIN/tr|D4QBD1|D4QBD1_BOSIN/tr|D4QBC5|D4QBC5_BOSIN/tr|D4QBE2|D4QBE2_BOSJA/tr|D4QBB3|D4QBB3_BOVIN/tr|D4QBE6|D4QBE6_9C…		9.73	0		0	2	MASCOT		T
	P20170700320_SHUI_NIU,15560	K.VVAGVANALAHR.Y	1177.68	-0.00063	3	1	61.66	0	2.11e-05	0|0	sp|P04346|HBBA_BOSJA/sp|P67820|HBB_BUBBU/sp|P67819|HBB_BOSGF/sp|P02070|HBB_BOVIN/tr|D4QBD8|D4QBD8_BOSJA/tr|D4QBD7|D4QBD7_BOSJA/tr|D4QBB4|D4QBB4_BOVIN/tr|D4QBF0|D4QBF0_BOSGF/tr|D4QBD6|D4QBD6_BOSJA/tr|D4QBB8|D4QBB8_BOSIN/tr|D4QBE7|D4QBE7_9CETA/tr|D4QBB5|D4QBB5_BOSIN/tr|D4QBD0|D4QBD0_BOSIN/tr|D4QBD1|D4QBD1_BOSIN/tr|D4QBC5|D4QBC5_BOSIN/tr|D4QBE2|D4QBE2_BOSJA/tr|D4QBB3|D4QBB3_BOVIN/tr|D4QBE6|D4QBE6_9C…		9.73	0		0	2	MASCOT		T
	P20170700320_SHUI_NIU,15819	K.VVAGVANALAHR.Y	1177.68	-0.00114	2	1	49.5	0	0.000297	0|0	sp|P04346|HBBA_BOSJA/sp|P67820|HBB_BUBBU/sp|P67819|HBB_BOSGF/sp|P02070|HBB_BOVIN/tr|D4QBD8|D4QBD8_BOSJA/tr|D4QBD7|D4QBD7_BOSJA/tr|D4QBB4|D4QBB4_BOVIN/tr|D4QBF0|D4QBF0_BOSGF/tr|D4QBD6|D4QBD6_BOSJA/tr|D4QBB8|D4QBB8_BOSIN/tr|D4QBE7|D4QBE7_9CETA/tr|D4QBB5|D4QBB5_BOSIN/tr|D4QBD0|D4QBD0_BOSIN/tr|D4QBD1|D4QBD1_BOSIN/tr|D4QBC5|D4QBC5_BOSIN/tr|D4QBE2|D4QBE2_BOSJA/tr|D4QBB3|D4QBB3_BOVIN/tr|D4QBE6|D4QBE6_9C…		9.73	0		0	2	MASCOT		T
	P20170700320_SHUI_NIU,16358	K.VVAGVANALAHR.Y	1177.68	0.00068	2	1	76.17	0	1.71e-06	0|0	sp|P04346|HBBA_BOSJA/sp|P67820|HBB_BUBBU/sp|P67819|HBB_BOSGF/sp|P02070|HBB_BOVIN/tr|D4QBD8|D4QBD8_BOSJA/tr|D4QBD7|D4QBD7_BOSJA/tr|D4QBB4|D4QBB4_BOVIN/tr|D4QBF0|D4QBF0_BOSGF/tr|D4QBD6|D4QBD6_BOSJA/tr|D4QBB8|D4QBB8_BOSIN/tr|D4QBE7|D4QBE7_9CETA/tr|D4QBB5|D4QBB5_BOSIN/tr|D4QBD0|D4QBD0_BOSIN/tr|D4QBD1|D4QBD1_BOSIN/tr|D4QBC5|D4QBC5_BOSIN/tr|D4QBE2|D4QBE2_BOSJA/tr|D4QBB3|D4QBB3_BOVIN/tr|D4QBE6|D4QBE6_9C…		9.73	0		0	2	MASCOT		T
	P20170700320_SHUI_NIU,16879	K.VVAGVANALAHR.Y	1177.68	0.00268	2	1	26.36	0	0.168	0|0	sp|P04346|HBBA_BOSJA/sp|P67820|HBB_BUBBU/sp|P67819|HBB_BOSGF/sp|P02070|HBB_BOVIN/tr|D4QBD8|D4QBD8_BOSJA/tr|D4QBD7|D4QBD7_BOSJA/tr|D4QBB4|D4QBB4_BOVIN/tr|D4QBF0|D4QBF0_BOSGF/tr|D4QBD6|D4QBD6_BOSJA/tr|D4QBB8|D4QBB8_BOSIN/tr|D4QBE7|D4QBE7_9CETA/tr|D4QBB5|D4QBB5_BOSIN/tr|D4QBD0|D4QBD0_BOSIN/tr|D4QBD1|D4QBD1_BOSIN/tr|D4QBC5|D4QBC5_BOSIN/tr|D4QBE2|D4QBE2_BOSJA/tr|D4QBB3|D4QBB3_BOVIN/tr|D4QBE6|D4QBE6_9C…		9.73	0		0	2	MASCOT		T
	P20170700320_SHUI_NIU,18224	K.VVAGVANALAHR.Y	1177.68	0.00028	2	1	40.5	0	0.0063	0|0	sp|P04346|HBBA_BOSJA/sp|P67820|HBB_BUBBU/sp|P67819|HBB_BOSGF/sp|P02070|HBB_BOVIN/tr|D4QBD8|D4QBD8_BOSJA/tr|D4QBD7|D4QBD7_BOSJA/tr|D4QBB4|D4QBB4_BOVIN/tr|D4QBF0|D4QBF0_BOSGF/tr|D4QBD6|D4QBD6_BOSJA/tr|D4QBB8|D4QBB8_BOSIN/tr|D4QBE7|D4QBE7_9CETA/tr|D4QBB5|D4QBB5_BOSIN/tr|D4QBD0|D4QBD0_BOSIN/tr|D4QBD1|D4QBD1_BOSIN/tr|D4QBC5|D4QBC5_BOSIN/tr|D4QBE2|D4QBE2_BOSJA/tr|D4QBB3|D4QBB3_BOVIN/tr|D4QBE6|D4QBE6_9C…		9.73	0		0	2	MASCOT		T
	P20170700320_SHUI_NIU,18405	K.VVAGVANALAHR.Y	1177.68	-0.00024	3	1	59.48	0	0.000139	0|0	sp|P04346|HBBA_BOSJA/sp|P67820|HBB_BUBBU/sp|P67819|HBB_BOSGF/sp|P02070|HBB_BOVIN/tr|D4QBD8|D4QBD8_BOSJA/tr|D4QBD7|D4QBD7_BOSJA/tr|D4QBB4|D4QBB4_BOVIN/tr|D4QBF0|D4QBF0_BOSGF/tr|D4QBD6|D4QBD6_BOSJA/tr|D4QBB8|D4QBB8_BOSIN/tr|D4QBE7|D4QBE7_9CETA/tr|D4QBB5|D4QBB5_BOSIN/tr|D4QBD0|D4QBD0_BOSIN/tr|D4QBD1|D4QBD1_BOSIN/tr|D4QBC5|D4QBC5_BOSIN/tr|D4QBE2|D4QBE2_BOSJA/tr|D4QBB3|D4QBB3_BOVIN/tr|D4QBE6|D4QBE6_9C…		9.73	0		0	2	MASCOT		T
	P20170700320_SHUI_NIU,18706	K.VVAGVANALAHR.Y	1177.68	0.00188	2	1	61.16	0	5.54e-05	0|0	sp|P04346|HBBA_BOSJA/sp|P67820|HBB_BUBBU/sp|P67819|HBB_BOSGF/sp|P02070|HBB_BOVIN/tr|D4QBD8|D4QBD8_BOSJA/tr|D4QBD7|D4QBD7_BOSJA/tr|D4QBB4|D4QBB4_BOVIN/tr|D4QBF0|D4QBF0_BOSGF/tr|D4QBD6|D4QBD6_BOSJA/tr|D4QBB8|D4QBB8_BOSIN/tr|D4QBE7|D4QBE7_9CETA/tr|D4QBB5|D4QBB5_BOSIN/tr|D4QBD0|D4QBD0_BOSIN/tr|D4QBD1|D4QBD1_BOSIN/tr|D4QBC5|D4QBC5_BOSIN/tr|D4QBE2|D4QBE2_BOSJA/tr|D4QBB3|D4QBB3_BOVIN/tr|D4QBE6|D4QBE6_9C…		9.73	0		0	2	MASCOT		T
	P20170700320_SHUI_NIU,18901	K.VVAGVANALAHR.Y	1177.68	0.00096	3	1	46.63	0	0.000672	0|0	sp|P04346|HBBA_BOSJA/sp|P67820|HBB_BUBBU/sp|P67819|HBB_BOSGF/sp|P02070|HBB_BOVIN/tr|D4QBD8|D4QBD8_BOSJA/tr|D4QBD7|D4QBD7_BOSJA/tr|D4QBB4|D4QBB4_BOVIN/tr|D4QBF0|D4QBF0_BOSGF/tr|D4QBD6|D4QBD6_BOSJA/tr|D4QBB8|D4QBB8_BOSIN/tr|D4QBE7|D4QBE7_9CETA/tr|D4QBB5|D4QBB5_BOSIN/tr|D4QBD0|D4QBD0_BOSIN/tr|D4QBD1|D4QBD1_BOSIN/tr|D4QBC5|D4QBC5_BOSIN/tr|D4QBE2|D4QBE2_BOSJA/tr|D4QBB3|D4QBB3_BOVIN/tr|D4QBE6|D4QBE6_9C…		9.73	0		0	2	MASCOT		T
	P20170700320_SHUI_NIU,22861	K.VVAGVANALAHR.Y	1177.68	-0.00054	3	1	35.75	0	0.0324	0|0	sp|P04346|HBBA_BOSJA/sp|P67820|HBB_BUBBU/sp|P67819|HBB_BOSGF/sp|P02070|HBB_BOVIN/tr|D4QBD8|D4QBD8_BOSJA/tr|D4QBD7|D4QBD7_BOSJA/tr|D4QBB4|D4QBB4_BOVIN/tr|D4QBF0|D4QBF0_BOSGF/tr|D4QBD6|D4QBD6_BOSJA/tr|D4QBB8|D4QBB8_BOSIN/tr|D4QBE7|D4QBE7_9CETA/tr|D4QBB5|D4QBB5_BOSIN/tr|D4QBD0|D4QBD0_BOSIN/tr|D4QBD1|D4QBD1_BOSIN/tr|D4QBC5|D4QBC5_BOSIN/tr|D4QBE2|D4QBE2_BOSJA/tr|D4QBB3|D4QBB3_BOVIN/tr|D4QBE6|D4QBE6_9C…		9.73	0		0	2	MASCOT		T
	P20170700320_SHUI_NIU,23581	K.VVAGVANALAHR.Y	1177.68	0.00147	3	1	42.73	0	0.00165	0|0	sp|P04346|HBBA_BOSJA/sp|P67820|HBB_BUBBU/sp|P67819|HBB_BOSGF/sp|P02070|HBB_BOVIN/tr|D4QBD8|D4QBD8_BOSJA/tr|D4QBD7|D4QBD7_BOSJA/tr|D4QBB4|D4QBB4_BOVIN/tr|D4QBF0|D4QBF0_BOSGF/tr|D4QBD6|D4QBD6_BOSJA/tr|D4QBB8|D4QBB8_BOSIN/tr|D4QBE7|D4QBE7_9CETA/tr|D4QBB5|D4QBB5_BOSIN/tr|D4QBD0|D4QBD0_BOSIN/tr|D4QBD1|D4QBD1_BOSIN/tr|D4QBC5|D4QBC5_BOSIN/tr|D4QBE2|D4QBE2_BOSJA/tr|D4QBB3|D4QBB3_BOVIN/tr|D4QBE6|D4QBE6_9C…		9.73	0		0	2	MASCOT		T
	P20170700320_SHUI_NIU,23861	K.VVAGVANALAHR.Y	1177.68	-0.00334	2	1	64.68	0	9.19e-06	0|0	sp|P04346|HBBA_BOSJA/sp|P67820|HBB_BUBBU/sp|P67819|HBB_BOSGF/sp|P02070|HBB_BOVIN/tr|D4QBD8|D4QBD8_BOSJA/tr|D4QBD7|D4QBD7_BOSJA/tr|D4QBB4|D4QBB4_BOVIN/tr|D4QBF0|D4QBF0_BOSGF/tr|D4QBD6|D4QBD6_BOSJA/tr|D4QBB8|D4QBB8_BOSIN/tr|D4QBE7|D4QBE7_9CETA/tr|D4QBB5|D4QBB5_BOSIN/tr|D4QBD0|D4QBD0_BOSIN/tr|D4QBD1|D4QBD1_BOSIN/tr|D4QBC5|D4QBC5_BOSIN/tr|D4QBE2|D4QBE2_BOSJA/tr|D4QBB3|D4QBB3_BOVIN/tr|D4QBE6|D4QBE6_9C…		9.73	0		0	2	MASCOT		T
	P20170700320_SHUI_NIU,12212	K.VVAGVANALAHRYH.-	1477.8	0.00712	2	1	41.97	0	0.00674	0|0	sp|P04346|HBBA_BOSJA/sp|P67820|HBB_BUBBU/sp|P67819|HBB_BOSGF/sp|P02070|HBB_BOVIN/tr|D4QBD8|D4QBD8_BOSJA/tr|D4QBD7|D4QBD7_BOSJA/tr|D4QBB4|D4QBB4_BOVIN/tr|D4QBF0|D4QBF0_BOSGF/tr|D4QBD6|D4QBD6_BOSJA/tr|D4QBB8|D4QBB8_BOSIN/tr|D4QBE7|D4QBE7_9CETA/tr|D4QBB5|D4QBB5_BOSIN/tr|D4QBD0|D4QBD0_BOSIN/tr|D4QBD1|D4QBD1_BOSIN/tr|D4QBC5|D4QBC5_BOSIN/tr|D4QBE2|D4QBE2_BOSJA/tr|D4QBB3|D4QBB3_BOVIN/tr|D4QBE6|D4QBE6_9C…		8.73	1		0	2	MASCOT		T
	P20170700320_SHUI_NIU,13534	K.VVAGVANALAHRYH.-	1477.8	0.00164	3	1	35.78	0	0.0143	0|0	sp|P04346|HBBA_BOSJA/sp|P67820|HBB_BUBBU/sp|P67819|HBB_BOSGF/sp|P02070|HBB_BOVIN/tr|D4QBD8|D4QBD8_BOSJA/tr|D4QBD7|D4QBD7_BOSJA/tr|D4QBB4|D4QBB4_BOVIN/tr|D4QBF0|D4QBF0_BOSGF/tr|D4QBD6|D4QBD6_BOSJA/tr|D4QBB8|D4QBB8_BOSIN/tr|D4QBE7|D4QBE7_9CETA/tr|D4QBB5|D4QBB5_BOSIN/tr|D4QBD0|D4QBD0_BOSIN/tr|D4QBD1|D4QBD1_BOSIN/tr|D4QBC5|D4QBC5_BOSIN/tr|D4QBE2|D4QBE2_BOSJA/tr|D4QBB3|D4QBB3_BOVIN/tr|D4QBE6|D4QBE6_9C…		8.73	1		0	2	MASCOT		T
	P20170700320_SHUI_NIU,13559	K.VVAGVANALAHRYH.-	1477.8	0.00492	2	1	56.17	0	0.000257	0|0	sp|P04346|HBBA_BOSJA/sp|P67820|HBB_BUBBU/sp|P67819|HBB_BOSGF/sp|P02070|HBB_BOVIN/tr|D4QBD8|D4QBD8_BOSJA/tr|D4QBD7|D4QBD7_BOSJA/tr|D4QBB4|D4QBB4_BOVIN/tr|D4QBF0|D4QBF0_BOSGF/tr|D4QBD6|D4QBD6_BOSJA/tr|D4QBB8|D4QBB8_BOSIN/tr|D4QBE7|D4QBE7_9CETA/tr|D4QBB5|D4QBB5_BOSIN/tr|D4QBD0|D4QBD0_BOSIN/tr|D4QBD1|D4QBD1_BOSIN/tr|D4QBC5|D4QBC5_BOSIN/tr|D4QBE2|D4QBE2_BOSJA/tr|D4QBB3|D4QBB3_BOVIN/tr|D4QBE6|D4QBE6_9C…		8.73	1		0	2	MASCOT		T
	P20170700320_SHUI_NIU,2448	M.LTAEEK.A	690.367	-9e-05	2	1	28	0	0.108	0|0	sp|P04346|HBBA_BOSJA/sp|P67820|HBB_BUBBU/sp|P67819|HBB_BOSGF/sp|P04245|HBB_TRAST/sp|P09422|HBB_BISBO/sp|P02072|HBB_BOSMU/sp|P02070|HBB_BOVIN/tr|D4QBD8|D4QBD8_BOSJA/tr|D4QBD7|D4QBD7_BOSJA/tr|D4QBB4|D4QBB4_BOVIN/tr|D4QBF0|D4QBF0_BOSGF/tr|D4QBD6|D4QBD6_BOSJA/tr|D4QBF4|D4QBF4_BOSMU/tr|D4QBB8|D4QBB8_BOSIN/tr|D4QBE7|D4QBE7_9CETA/tr|D4QBB5|D4QBB5_BOSIN/tr|D4QBD0|D4QBD0_BOSIN/tr|D4QBD1|D4QBD1_BOSIN/tr|D4…		4.53	0		0	2	MASCOT		T
	P20170700320_SHUI_NIU,21403	R.FFESFGDLSTADAVM*NNPK.V	2105.95	-0.01939	3	1	33.75	0	0.0104	0|0	sp|P04346|HBBA_BOSJA/sp|P67820|HBB_BUBBU/sp|P67819|HBB_BOSGF/sp|P04245|HBB_TRAST/sp|P02070|HBB_BOVIN/tr|D4QBD8|D4QBD8_BOSJA/tr|D4QBD7|D4QBD7_BOSJA/tr|D4QBB4|D4QBB4_BOVIN/tr|D4QBF0|D4QBF0_BOSGF/tr|D4QBD6|D4QBD6_BOSJA/tr|D4QBB8|D4QBB8_BOSIN/tr|D4QBE7|D4QBE7_9CETA/tr|D4QBB5|D4QBB5_BOSIN/tr|D4QBD0|D4QBD0_BOSIN/tr|D4QBC5|D4QBC5_BOSIN/tr|D4QBB3|D4QBB3_BOVIN/tr|D4QBE6|D4QBE6_9CETA/tr|D4QBE8|D4QBE8_9CETA…		4.03	0	15.994919 Oxidation (M)	0	2	MASCOT		T
	P20170700320_SHUI_NIU,21918	R.FFESFGDLSTADAVM*NNPK.V	2105.95	-0.00187	3	1	50.88	0	0.000154	0|0	sp|P04346|HBBA_BOSJA/sp|P67820|HBB_BUBBU/sp|P67819|HBB_BOSGF/sp|P04245|HBB_TRAST/sp|P02070|HBB_BOVIN/tr|D4QBD8|D4QBD8_BOSJA/tr|D4QBD7|D4QBD7_BOSJA/tr|D4QBB4|D4QBB4_BOVIN/tr|D4QBF0|D4QBF0_BOSGF/tr|D4QBD6|D4QBD6_BOSJA/tr|D4QBB8|D4QBB8_BOSIN/tr|D4QBE7|D4QBE7_9CETA/tr|D4QBB5|D4QBB5_BOSIN/tr|D4QBD0|D4QBD0_BOSIN/tr|D4QBC5|D4QBC5_BOSIN/tr|D4QBB3|D4QBB3_BOVIN/tr|D4QBE6|D4QBE6_9CETA/tr|D4QBE8|D4QBE8_9CETA…		4.03	0	15.994919 Oxidation (M)	0	2	MASCOT		T
	P20170700320_SHUI_NIU,22224	R.FFESFGDLSTADAVM*NNPK.V	2105.95	0.00443	2	1	97.27	0	3.29e-09	0|0	sp|P04346|HBBA_BOSJA/sp|P67820|HBB_BUBBU/sp|P67819|HBB_BOSGF/sp|P04245|HBB_TRAST/sp|P02070|HBB_BOVIN/tr|D4QBD8|D4QBD8_BOSJA/tr|D4QBD7|D4QBD7_BOSJA/tr|D4QBB4|D4QBB4_BOVIN/tr|D4QBF0|D4QBF0_BOSGF/tr|D4QBD6|D4QBD6_BOSJA/tr|D4QBB8|D4QBB8_BOSIN/tr|D4QBE7|D4QBE7_9CETA/tr|D4QBB5|D4QBB5_BOSIN/tr|D4QBD0|D4QBD0_BOSIN/tr|D4QBC5|D4QBC5_BOSIN/tr|D4QBB3|D4QBB3_BOVIN/tr|D4QBE6|D4QBE6_9CETA/tr|D4QBE8|D4QBE8_9CETA…		4.03	0	15.994919 Oxidation (M)	0	2	MASCOT		T
	P20170700320_SHUI_NIU,23382	R.FFESFGDLSTADAVM*NNPK.V	2105.95	0.00089	2	1	74.6	0	6.47e-07	0|0	sp|P04346|HBBA_BOSJA/sp|P67820|HBB_BUBBU/sp|P67819|HBB_BOSGF/sp|P04245|HBB_TRAST/sp|P02070|HBB_BOVIN/tr|D4QBD8|D4QBD8_BOSJA/tr|D4QBD7|D4QBD7_BOSJA/tr|D4QBB4|D4QBB4_BOVIN/tr|D4QBF0|D4QBF0_BOSGF/tr|D4QBD6|D4QBD6_BOSJA/tr|D4QBB8|D4QBB8_BOSIN/tr|D4QBE7|D4QBE7_9CETA/tr|D4QBB5|D4QBB5_BOSIN/tr|D4QBD0|D4QBD0_BOSIN/tr|D4QBC5|D4QBC5_BOSIN/tr|D4QBB3|D4QBB3_BOVIN/tr|D4QBE6|D4QBE6_9CETA/tr|D4QBE8|D4QBE8_9CETA…		4.03	0	15.994919 Oxidation (M)	0	2	MASCOT		T
	P20170700320_SHUI_NIU,23515	R.FFESFGDLSTADAVM*NNPK.V	2105.95	-0.00229	3	1	27.85	0	0.0313	0|0	sp|P04346|HBBA_BOSJA/sp|P67820|HBB_BUBBU/sp|P67819|HBB_BOSGF/sp|P04245|HBB_TRAST/sp|P02070|HBB_BOVIN/tr|D4QBD8|D4QBD8_BOSJA/tr|D4QBD7|D4QBD7_BOSJA/tr|D4QBB4|D4QBB4_BOVIN/tr|D4QBF0|D4QBF0_BOSGF/tr|D4QBD6|D4QBD6_BOSJA/tr|D4QBB8|D4QBB8_BOSIN/tr|D4QBE7|D4QBE7_9CETA/tr|D4QBB5|D4QBB5_BOSIN/tr|D4QBD0|D4QBD0_BOSIN/tr|D4QBC5|D4QBC5_BOSIN/tr|D4QBB3|D4QBB3_BOVIN/tr|D4QBE6|D4QBE6_9CETA/tr|D4QBE8|D4QBE8_9CETA…		4.03	0	15.994919 Oxidation (M)	0	2	MASCOT		T
	P20170700320_SHUI_NIU,23983	R.FFESFGDLSTADAVM*NNPK.V	2105.95	0.00041	2	1	67.27	0	3.5e-06	0|0	sp|P04346|HBBA_BOSJA/sp|P67820|HBB_BUBBU/sp|P67819|HBB_BOSGF/sp|P04245|HBB_TRAST/sp|P02070|HBB_BOVIN/tr|D4QBD8|D4QBD8_BOSJA/tr|D4QBD7|D4QBD7_BOSJA/tr|D4QBB4|D4QBB4_BOVIN/tr|D4QBF0|D4QBF0_BOSGF/tr|D4QBD6|D4QBD6_BOSJA/tr|D4QBB8|D4QBB8_BOSIN/tr|D4QBE7|D4QBE7_9CETA/tr|D4QBB5|D4QBB5_BOSIN/tr|D4QBD0|D4QBD0_BOSIN/tr|D4QBC5|D4QBC5_BOSIN/tr|D4QBB3|D4QBB3_BOVIN/tr|D4QBE6|D4QBE6_9CETA/tr|D4QBE8|D4QBE8_9CETA…		4.03	0	15.994919 Oxidation (M)	0	2	MASCOT		T
	P20170700320_SHUI_NIU,21592	R.FFESFGDLSTADAVMNNPK.V	2089.95	-0.00091	3	1	43.6	0	0.00264	0|0	sp|P04346|HBBA_BOSJA/sp|P67820|HBB_BUBBU/sp|P67819|HBB_BOSGF/sp|P04245|HBB_TRAST/sp|P02070|HBB_BOVIN/tr|D4QBD8|D4QBD8_BOSJA/tr|D4QBD7|D4QBD7_BOSJA/tr|D4QBB4|D4QBB4_BOVIN/tr|D4QBF0|D4QBF0_BOSGF/tr|D4QBD6|D4QBD6_BOSJA/tr|D4QBB8|D4QBB8_BOSIN/tr|D4QBE7|D4QBE7_9CETA/tr|D4QBB5|D4QBB5_BOSIN/tr|D4QBD0|D4QBD0_BOSIN/tr|D4QBC5|D4QBC5_BOSIN/tr|D4QBB3|D4QBB3_BOVIN/tr|D4QBE6|D4QBE6_9CETA/tr|D4QBE8|D4QBE8_9CETA…		4.03	0		0	2	MASCOT		T
	P20170700320_SHUI_NIU,22283	R.FFESFGDLSTADAVMNNPK.V	2089.95	0.0053	3	1	47.91	0	0.00036	0|0	sp|P04346|HBBA_BOSJA/sp|P67820|HBB_BUBBU/sp|P67819|HBB_BOSGF/sp|P04245|HBB_TRAST/sp|P02070|HBB_BOVIN/tr|D4QBD8|D4QBD8_BOSJA/tr|D4QBD7|D4QBD7_BOSJA/tr|D4QBB4|D4QBB4_BOVIN/tr|D4QBF0|D4QBF0_BOSGF/tr|D4QBD6|D4QBD6_BOSJA/tr|D4QBB8|D4QBB8_BOSIN/tr|D4QBE7|D4QBE7_9CETA/tr|D4QBB5|D4QBB5_BOSIN/tr|D4QBD0|D4QBD0_BOSIN/tr|D4QBC5|D4QBC5_BOSIN/tr|D4QBB3|D4QBB3_BOVIN/tr|D4QBE6|D4QBE6_9CETA/tr|D4QBE8|D4QBE8_9CETA…		4.03	0		0	2	MASCOT		T
	P20170700320_SHUI_NIU,22679	R.FFESFGDLSTADAVMNNPK.V	2089.95	0.00251	2	1	114.51	0	8.12e-11	0|0	sp|P04346|HBBA_BOSJA/sp|P67820|HBB_BUBBU/sp|P67819|HBB_BOSGF/sp|P04245|HBB_TRAST/sp|P02070|HBB_BOVIN/tr|D4QBD8|D4QBD8_BOSJA/tr|D4QBD7|D4QBD7_BOSJA/tr|D4QBB4|D4QBB4_BOVIN/tr|D4QBF0|D4QBF0_BOSGF/tr|D4QBD6|D4QBD6_BOSJA/tr|D4QBB8|D4QBB8_BOSIN/tr|D4QBE7|D4QBE7_9CETA/tr|D4QBB5|D4QBB5_BOSIN/tr|D4QBD0|D4QBD0_BOSIN/tr|D4QBC5|D4QBC5_BOSIN/tr|D4QBB3|D4QBB3_BOVIN/tr|D4QBE6|D4QBE6_9CETA/tr|D4QBE8|D4QBE8_9CETA…		4.03	0		0	2	MASCOT		T
	P20170700320_SHUI_NIU,22816	R.FFESFGDLSTADAVMNNPK.V	2089.95	-0.00061	3	1	58.17	0	3.66e-05	0|0	sp|P04346|HBBA_BOSJA/sp|P67820|HBB_BUBBU/sp|P67819|HBB_BOSGF/sp|P04245|HBB_TRAST/sp|P02070|HBB_BOVIN/tr|D4QBD8|D4QBD8_BOSJA/tr|D4QBD7|D4QBD7_BOSJA/tr|D4QBB4|D4QBB4_BOVIN/tr|D4QBF0|D4QBF0_BOSGF/tr|D4QBD6|D4QBD6_BOSJA/tr|D4QBB8|D4QBB8_BOSIN/tr|D4QBE7|D4QBE7_9CETA/tr|D4QBB5|D4QBB5_BOSIN/tr|D4QBD0|D4QBD0_BOSIN/tr|D4QBC5|D4QBC5_BOSIN/tr|D4QBB3|D4QBB3_BOVIN/tr|D4QBE6|D4QBE6_9CETA/tr|D4QBE8|D4QBE8_9CETA…		4.03	0		0	2	MASCOT		T
	P20170700320_SHUI_NIU,23289	R.FFESFGDLSTADAVMNNPK.V	2089.95	-0.00291	2	1	104.81	0	7.88e-10	0|0	sp|P04346|HBBA_BOSJA/sp|P67820|HBB_BUBBU/sp|P67819|HBB_BOSGF/sp|P04245|HBB_TRAST/sp|P02070|HBB_BOVIN/tr|D4QBD8|D4QBD8_BOSJA/tr|D4QBD7|D4QBD7_BOSJA/tr|D4QBB4|D4QBB4_BOVIN/tr|D4QBF0|D4QBF0_BOSGF/tr|D4QBD6|D4QBD6_BOSJA/tr|D4QBB8|D4QBB8_BOSIN/tr|D4QBE7|D4QBE7_9CETA/tr|D4QBB5|D4QBB5_BOSIN/tr|D4QBD0|D4QBD0_BOSIN/tr|D4QBC5|D4QBC5_BOSIN/tr|D4QBB3|D4QBB3_BOVIN/tr|D4QBE6|D4QBE6_9CETA/tr|D4QBE8|D4QBE8_9CETA…		4.03	0		0	2	MASCOT		T
	P20170700320_SHUI_NIU,23438	R.FFESFGDLSTADAVMNNPK.V	2089.95	-0.0004	3	1	67.19	0	4.58e-06	0|0	sp|P04346|HBBA_BOSJA/sp|P67820|HBB_BUBBU/sp|P67819|HBB_BOSGF/sp|P04245|HBB_TRAST/sp|P02070|HBB_BOVIN/tr|D4QBD8|D4QBD8_BOSJA/tr|D4QBD7|D4QBD7_BOSJA/tr|D4QBB4|D4QBB4_BOVIN/tr|D4QBF0|D4QBF0_BOSGF/tr|D4QBD6|D4QBD6_BOSJA/tr|D4QBB8|D4QBB8_BOSIN/tr|D4QBE7|D4QBE7_9CETA/tr|D4QBB5|D4QBB5_BOSIN/tr|D4QBD0|D4QBD0_BOSIN/tr|D4QBC5|D4QBC5_BOSIN/tr|D4QBB3|D4QBB3_BOVIN/tr|D4QBE6|D4QBE6_9CETA/tr|D4QBE8|D4QBE8_9CETA…		4.03	0		0	2	MASCOT		T
	P20170700320_SHUI_NIU,23886	R.FFESFGDLSTADAVMNNPK.V	2089.95	-0.00123	2	1	122.16	0	1.45e-11	0|0	sp|P04346|HBBA_BOSJA/sp|P67820|HBB_BUBBU/sp|P67819|HBB_BOSGF/sp|P04245|HBB_TRAST/sp|P02070|HBB_BOVIN/tr|D4QBD8|D4QBD8_BOSJA/tr|D4QBD7|D4QBD7_BOSJA/tr|D4QBB4|D4QBB4_BOVIN/tr|D4QBF0|D4QBF0_BOSGF/tr|D4QBD6|D4QBD6_BOSJA/tr|D4QBB8|D4QBB8_BOSIN/tr|D4QBE7|D4QBE7_9CETA/tr|D4QBB5|D4QBB5_BOSIN/tr|D4QBD0|D4QBD0_BOSIN/tr|D4QBC5|D4QBC5_BOSIN/tr|D4QBB3|D4QBB3_BOVIN/tr|D4QBE6|D4QBE6_9CETA/tr|D4QBE8|D4QBE8_9CETA…		4.03	0		0	2	MASCOT		T
	P20170700320_SHUI_NIU,24029	R.FFESFGDLSTADAVMNNPK.V	2089.95	-0.00073	3	1	48.73	0	0.000322	0|0	sp|P04346|HBBA_BOSJA/sp|P67820|HBB_BUBBU/sp|P67819|HBB_BOSGF/sp|P04245|HBB_TRAST/sp|P02070|HBB_BOVIN/tr|D4QBD8|D4QBD8_BOSJA/tr|D4QBD7|D4QBD7_BOSJA/tr|D4QBB4|D4QBB4_BOVIN/tr|D4QBF0|D4QBF0_BOSGF/tr|D4QBD6|D4QBD6_BOSJA/tr|D4QBB8|D4QBB8_BOSIN/tr|D4QBE7|D4QBE7_9CETA/tr|D4QBB5|D4QBB5_BOSIN/tr|D4QBD0|D4QBD0_BOSIN/tr|D4QBC5|D4QBC5_BOSIN/tr|D4QBB3|D4QBB3_BOVIN/tr|D4QBE6|D4QBE6_9CETA/tr|D4QBE8|D4QBE8_9CETA…		4.03	0		0	2	MASCOT		T
	P20170700320_SHUI_NIU,22185	R.LLVVYPWTQR.F	1274.73	0.00164	2	1	51.23	0	0.000267	0|0	sp|P04346|HBBA_BOSJA/sp|P02081|HBBF_BOVIN/sp|P67820|HBB_BUBBU/sp|P67819|HBB_BOSGF/sp|P04245|HBB_TRAST/sp|P09422|HBB_BISBO/sp|P02072|HBB_BOSMU/sp|P02070|HBB_BOVIN/tr|D4QBD8|D4QBD8_BOSJA/tr|D4QBD7|D4QBD7_BOSJA/tr|D4QBB4|D4QBB4_BOVIN/tr|D4QBF0|D4QBF0_BOSGF/tr|E1BEL8|E1BEL8_BOVIN/tr|D4QBD6|D4QBD6_BOSJA/tr|D4QBF4|D4QBF4_BOSMU/tr|D4QBB8|D4QBB8_BOSIN/tr|D4QBE7|D4QBE7_9CETA/tr|D4QBB5|D4QBB5_BOSIN/tr|D4QB…		8.75	0		0	2	MASCOT		T
	P20170700320_SHUI_NIU,22210	R.LLVVYPWTQR.F	1274.73	0.00252	3	1	40.8	0	0.00294	0|0	sp|P04346|HBBA_BOSJA/sp|P02081|HBBF_BOVIN/sp|P67820|HBB_BUBBU/sp|P67819|HBB_BOSGF/sp|P04245|HBB_TRAST/sp|P09422|HBB_BISBO/sp|P02072|HBB_BOSMU/sp|P02070|HBB_BOVIN/tr|D4QBD8|D4QBD8_BOSJA/tr|D4QBD7|D4QBD7_BOSJA/tr|D4QBB4|D4QBB4_BOVIN/tr|D4QBF0|D4QBF0_BOSGF/tr|E1BEL8|E1BEL8_BOVIN/tr|D4QBD6|D4QBD6_BOSJA/tr|D4QBF4|D4QBF4_BOSMU/tr|D4QBB8|D4QBB8_BOSIN/tr|D4QBE7|D4QBE7_9CETA/tr|D4QBB5|D4QBB5_BOSIN/tr|D4QB…		8.75	0		0	2	MASCOT		T
	P20170700320_SHUI_NIU,22730	R.LLVVYPWTQR.F	1274.73	0.0028	2	1	51.22	0	0.000267	0|0	sp|P04346|HBBA_BOSJA/sp|P02081|HBBF_BOVIN/sp|P67820|HBB_BUBBU/sp|P67819|HBB_BOSGF/sp|P04245|HBB_TRAST/sp|P09422|HBB_BISBO/sp|P02072|HBB_BOSMU/sp|P02070|HBB_BOVIN/tr|D4QBD8|D4QBD8_BOSJA/tr|D4QBD7|D4QBD7_BOSJA/tr|D4QBB4|D4QBB4_BOVIN/tr|D4QBF0|D4QBF0_BOSGF/tr|E1BEL8|E1BEL8_BOVIN/tr|D4QBD6|D4QBD6_BOSJA/tr|D4QBF4|D4QBF4_BOSMU/tr|D4QBB8|D4QBB8_BOSIN/tr|D4QBE7|D4QBE7_9CETA/tr|D4QBB5|D4QBB5_BOSIN/tr|D4QB…		8.75	0		0	2	MASCOT		T
	P20170700320_SHUI_NIU,23352	R.LLVVYPWTQR.F	1274.73	0.00024	2	1	51.07	0	0.000263	0|0	sp|P04346|HBBA_BOSJA/sp|P02081|HBBF_BOVIN/sp|P67820|HBB_BUBBU/sp|P67819|HBB_BOSGF/sp|P04245|HBB_TRAST/sp|P09422|HBB_BISBO/sp|P02072|HBB_BOSMU/sp|P02070|HBB_BOVIN/tr|D4QBD8|D4QBD8_BOSJA/tr|D4QBD7|D4QBD7_BOSJA/tr|D4QBB4|D4QBB4_BOVIN/tr|D4QBF0|D4QBF0_BOSGF/tr|E1BEL8|E1BEL8_BOVIN/tr|D4QBD6|D4QBD6_BOSJA/tr|D4QBF4|D4QBF4_BOSMU/tr|D4QBB8|D4QBB8_BOSIN/tr|D4QBE7|D4QBE7_9CETA/tr|D4QBB5|D4QBB5_BOSIN/tr|D4QB…		8.75	0		0	2	MASCOT		T
	P20170700320_SHUI_NIU,23943	R.LLVVYPWTQR.F	1274.73	-0.00204	2	1	43.09	0	0.00163	0|0	sp|P04346|HBBA_BOSJA/sp|P02081|HBBF_BOVIN/sp|P67820|HBB_BUBBU/sp|P67819|HBB_BOSGF/sp|P04245|HBB_TRAST/sp|P09422|HBB_BISBO/sp|P02072|HBB_BOSMU/sp|P02070|HBB_BOVIN/tr|D4QBD8|D4QBD8_BOSJA/tr|D4QBD7|D4QBD7_BOSJA/tr|D4QBB4|D4QBB4_BOVIN/tr|D4QBF0|D4QBF0_BOSGF/tr|E1BEL8|E1BEL8_BOVIN/tr|D4QBD6|D4QBD6_BOSJA/tr|D4QBF4|D4QBF4_BOSMU/tr|D4QBB8|D4QBB8_BOSIN/tr|D4QBE7|D4QBE7_9CETA/tr|D4QBB5|D4QBB5_BOSIN/tr|D4QB…		8.75	0		0	2	MASCOT		T
$11-1	tr|D4QBF0|D4QBF0_BOSGF Hemoglobin beta OS=Bos frontalis frontalis GN=HBB PE=3 SV=1	237	17	0.8483	15986.2	6.7
$11-2	sp|P67820|HBB_BUBBU Hemoglobin subunit beta OS=Bubalus bubalis GN=HBB PE=1 SV=1	237	17	0.8483	15986.2	6.7
$11-3	tr|D4QBD6|D4QBD6_BOSJA Hemoglobin beta OS=Bos javanicus GN=HBB PE=3 SV=1	237	17	0.8483	15963.2	6.65
$11-4	sp|P67819|HBB_BOSGF Hemoglobin subunit beta OS=Bos gaurus frontalis GN=HBB PE=1 SV=1	237	17	0.8483	15986.2	6.7
$11-5	tr|A8E196|A8E196_BUBBU Adult beta-globin OS=Bubalus bubalis GN=hbb PE=3 SV=1	237	17	0.8483	15986.2	6.7
$11-6	tr|D4QBE7|D4QBE7_9CETA Hemoglobin beta OS=Bos javanicus birmanicus x Bos indicus GN=HBB PE=3 SV=1	237	17	0.8483	15963.2	6.65
$11-7	tr|D4QBB5|D4QBB5_BOSIN Hemoglobin beta OS=Bos indicus GN=HBB PE=3 SV=1	237	17	0.8483	15986.2	6.7
$11-8	tr|D4QBD0|D4QBD0_BOSIN Hemoglobin beta OS=Bos indicus GN=HBB PE=3 SV=1	237	17	0.8483	15963.2	6.65
$11-9	tr|D4QBD7|D4QBD7_BOSJA Hemoglobin beta OS=Bos javanicus javanicus GN=HBB PE=3 SV=1	237	17	0.8483	15963.2	6.65
	P20170700320_SHUI_NIU,2673	-.M*LTAEEK.A	837.402	-0.00049	2	1	22.87	0	0.144	0|0	sp|P04346|HBBA_BOSJA/sp|P67820|HBB_BUBBU/sp|P67819|HBB_BOSGF/sp|P04245|HBB_TRAST/sp|P09422|HBB_BISBO/sp|P02072|HBB_BOSMU/sp|P02070|HBB_BOVIN/tr|D4QBD8|D4QBD8_BOSJA/tr|D4QBD7|D4QBD7_BOSJA/tr|D4QBB4|D4QBB4_BOVIN/tr|D4QBF0|D4QBF0_BOSGF/tr|D4QBD6|D4QBD6_BOSJA/tr|D4QBF4|D4QBF4_BOSMU/tr|D4QBB8|D4QBB8_BOSIN/tr|D4QBE7|D4QBE7_9CETA/tr|D4QBB5|D4QBB5_BOSIN/tr|D4QBD0|D4QBD0_BOSIN/tr|D4QBD1|D4QBD1_BOSIN/tr|D4…		4.53	0	15.994919 Oxidation (M)	0	2	MASCOT		T
	P20170700320_SHUI_NIU,3170	-.M*LTAEEK.A	837.402	-0.00103	2	1	42.83	0	0.00145	0|0	sp|P04346|HBBA_BOSJA/sp|P67820|HBB_BUBBU/sp|P67819|HBB_BOSGF/sp|P04245|HBB_TRAST/sp|P09422|HBB_BISBO/sp|P02072|HBB_BOSMU/sp|P02070|HBB_BOVIN/tr|D4QBD8|D4QBD8_BOSJA/tr|D4QBD7|D4QBD7_BOSJA/tr|D4QBB4|D4QBB4_BOVIN/tr|D4QBF0|D4QBF0_BOSGF/tr|D4QBD6|D4QBD6_BOSJA/tr|D4QBF4|D4QBF4_BOSMU/tr|D4QBB8|D4QBB8_BOSIN/tr|D4QBE7|D4QBE7_9CETA/tr|D4QBB5|D4QBB5_BOSIN/tr|D4QBD0|D4QBD0_BOSIN/tr|D4QBD1|D4QBD1_BOSIN/tr|D4…		4.53	0	15.994919 Oxidation (M)	0	2	MASCOT		T
	P20170700320_SHUI_NIU,3521	-.M*LTAEEK.A	837.402	0.00027	2	1	35.54	0	0.00776	0|0	sp|P04346|HBBA_BOSJA/sp|P67820|HBB_BUBBU/sp|P67819|HBB_BOSGF/sp|P04245|HBB_TRAST/sp|P09422|HBB_BISBO/sp|P02072|HBB_BOSMU/sp|P02070|HBB_BOVIN/tr|D4QBD8|D4QBD8_BOSJA/tr|D4QBD7|D4QBD7_BOSJA/tr|D4QBB4|D4QBB4_BOVIN/tr|D4QBF0|D4QBF0_BOSGF/tr|D4QBD6|D4QBD6_BOSJA/tr|D4QBF4|D4QBF4_BOSMU/tr|D4QBB8|D4QBB8_BOSIN/tr|D4QBE7|D4QBE7_9CETA/tr|D4QBB5|D4QBB5_BOSIN/tr|D4QBD0|D4QBD0_BOSIN/tr|D4QBD1|D4QBD1_BOSIN/tr|D4…		4.53	0	15.994919 Oxidation (M)	0	2	MASCOT		T
	P20170700320_SHUI_NIU,3892	-.M*LTAEEK.A	837.402	0.0003	2	1	22.51	0	0.399	0|0	sp|P04346|HBBA_BOSJA/sp|P67820|HBB_BUBBU/sp|P67819|HBB_BOSGF/sp|P04245|HBB_TRAST/sp|P09422|HBB_BISBO/sp|P02072|HBB_BOSMU/sp|P02070|HBB_BOVIN/tr|D4QBD8|D4QBD8_BOSJA/tr|D4QBD7|D4QBD7_BOSJA/tr|D4QBB4|D4QBB4_BOVIN/tr|D4QBF0|D4QBF0_BOSGF/tr|D4QBD6|D4QBD6_BOSJA/tr|D4QBF4|D4QBF4_BOSMU/tr|D4QBB8|D4QBB8_BOSIN/tr|D4QBE7|D4QBE7_9CETA/tr|D4QBB5|D4QBB5_BOSIN/tr|D4QBD0|D4QBD0_BOSIN/tr|D4QBD1|D4QBD1_BOSIN/tr|D4…		4.53	0	15.994919 Oxidation (M)	0	2	MASCOT		T
	P20170700320_SHUI_NIU,4176	-.M*LTAEEK.A	837.402	-0.00107	2	1	29.01	0	0.0349	0|0	sp|P04346|HBBA_BOSJA/sp|P67820|HBB_BUBBU/sp|P67819|HBB_BOSGF/sp|P04245|HBB_TRAST/sp|P09422|HBB_BISBO/sp|P02072|HBB_BOSMU/sp|P02070|HBB_BOVIN/tr|D4QBD8|D4QBD8_BOSJA/tr|D4QBD7|D4QBD7_BOSJA/tr|D4QBB4|D4QBB4_BOVIN/tr|D4QBF0|D4QBF0_BOSGF/tr|D4QBD6|D4QBD6_BOSJA/tr|D4QBF4|D4QBF4_BOSMU/tr|D4QBB8|D4QBB8_BOSIN/tr|D4QBE7|D4QBE7_9CETA/tr|D4QBB5|D4QBB5_BOSIN/tr|D4QBD0|D4QBD0_BOSIN/tr|D4QBD1|D4QBD1_BOSIN/tr|D4…		4.53	0	15.994919 Oxidation (M)	0	2	MASCOT		T
	P20170700320_SHUI_NIU,4483	-.M*LTAEEK.A	837.402	0.00189	2	1	37.65	0	0.0124	0|0	sp|P04346|HBBA_BOSJA/sp|P67820|HBB_BUBBU/sp|P67819|HBB_BOSGF/sp|P04245|HBB_TRAST/sp|P09422|HBB_BISBO/sp|P02072|HBB_BOSMU/sp|P02070|HBB_BOVIN/tr|D4QBD8|D4QBD8_BOSJA/tr|D4QBD7|D4QBD7_BOSJA/tr|D4QBB4|D4QBB4_BOVIN/tr|D4QBF0|D4QBF0_BOSGF/tr|D4QBD6|D4QBD6_BOSJA/tr|D4QBF4|D4QBF4_BOSMU/tr|D4QBB8|D4QBB8_BOSIN/tr|D4QBE7|D4QBE7_9CETA/tr|D4QBB5|D4QBB5_BOSIN/tr|D4QBD0|D4QBD0_BOSIN/tr|D4QBD1|D4QBD1_BOSIN/tr|D4…		4.53	0	15.994919 Oxidation (M)	0	2	MASCOT		T
	P20170700320_SHUI_NIU,4778	-.M*LTAEEK.A	837.402	0.0021	2	1	31.4	0	0.052	0|0	sp|P04346|HBBA_BOSJA/sp|P67820|HBB_BUBBU/sp|P67819|HBB_BOSGF/sp|P04245|HBB_TRAST/sp|P09422|HBB_BISBO/sp|P02072|HBB_BOSMU/sp|P02070|HBB_BOVIN/tr|D4QBD8|D4QBD8_BOSJA/tr|D4QBD7|D4QBD7_BOSJA/tr|D4QBB4|D4QBB4_BOVIN/tr|D4QBF0|D4QBF0_BOSGF/tr|D4QBD6|D4QBD6_BOSJA/tr|D4QBF4|D4QBF4_BOSMU/tr|D4QBB8|D4QBB8_BOSIN/tr|D4QBE7|D4QBE7_9CETA/tr|D4QBB5|D4QBB5_BOSIN/tr|D4QBD0|D4QBD0_BOSIN/tr|D4QBD1|D4QBD1_BOSIN/tr|D4…		4.53	0	15.994919 Oxidation (M)	0	2	MASCOT		T
	P20170700320_SHUI_NIU,17121	-.M*LTAEEKAAVTAFWGK.V	1768.89	0.00236	3	1	23.77	0	0.495	0|0	sp|P04346|HBBA_BOSJA/sp|P67820|HBB_BUBBU/sp|P67819|HBB_BOSGF/sp|P04245|HBB_TRAST/sp|P09422|HBB_BISBO/sp|P02072|HBB_BOSMU/sp|P02070|HBB_BOVIN/tr|D4QBD7|D4QBD7_BOSJA/tr|D4QBB4|D4QBB4_BOVIN/tr|D4QBF0|D4QBF0_BOSGF/tr|D4QBD6|D4QBD6_BOSJA/tr|D4QBF4|D4QBF4_BOSMU/tr|D4QBB8|D4QBB8_BOSIN/tr|D4QBE7|D4QBE7_9CETA/tr|D4QBB5|D4QBB5_BOSIN/tr|D4QBD0|D4QBD0_BOSIN/tr|D4QBD1|D4QBD1_BOSIN/tr|D4QBE2|D4QBE2_BOSJA/tr|D4…		5.9	1	15.994919 Oxidation (M)	0	2	MASCOT		T
	P20170700320_SHUI_NIU,4301	-.MLTAEEK.A	821.407	-0.00142	2	1	30.94	0	0.034	0|0	sp|P04346|HBBA_BOSJA/sp|P67820|HBB_BUBBU/sp|P67819|HBB_BOSGF/sp|P04245|HBB_TRAST/sp|P09422|HBB_BISBO/sp|P02072|HBB_BOSMU/sp|P02070|HBB_BOVIN/tr|D4QBD8|D4QBD8_BOSJA/tr|D4QBD7|D4QBD7_BOSJA/tr|D4QBB4|D4QBB4_BOVIN/tr|D4QBF0|D4QBF0_BOSGF/tr|D4QBD6|D4QBD6_BOSJA/tr|D4QBF4|D4QBF4_BOSMU/tr|D4QBB8|D4QBB8_BOSIN/tr|D4QBE7|D4QBE7_9CETA/tr|D4QBB5|D4QBB5_BOSIN/tr|D4QBD0|D4QBD0_BOSIN/tr|D4QBD1|D4QBD1_BOSIN/tr|D4…		4.53	0		0	2	MASCOT		T
	P20170700320_SHUI_NIU,4615	-.MLTAEEK.A	821.407	-0.00104	2	1	33.26	0	0.0199	0|0	sp|P04346|HBBA_BOSJA/sp|P67820|HBB_BUBBU/sp|P67819|HBB_BOSGF/sp|P04245|HBB_TRAST/sp|P09422|HBB_BISBO/sp|P02072|HBB_BOSMU/sp|P02070|HBB_BOVIN/tr|D4QBD8|D4QBD8_BOSJA/tr|D4QBD7|D4QBD7_BOSJA/tr|D4QBB4|D4QBB4_BOVIN/tr|D4QBF0|D4QBF0_BOSGF/tr|D4QBD6|D4QBD6_BOSJA/tr|D4QBF4|D4QBF4_BOSMU/tr|D4QBB8|D4QBB8_BOSIN/tr|D4QBE7|D4QBE7_9CETA/tr|D4QBB5|D4QBB5_BOSIN/tr|D4QBD0|D4QBD0_BOSIN/tr|D4QBD1|D4QBD1_BOSIN/tr|D4…		4.53	0		0	2	MASCOT		T
	P20170700320_SHUI_NIU,4911	-.MLTAEEK.A	821.407	0.0013	2	1	31.92	0	0.0273	0|0	sp|P04346|HBBA_BOSJA/sp|P67820|HBB_BUBBU/sp|P67819|HBB_BOSGF/sp|P04245|HBB_TRAST/sp|P09422|HBB_BISBO/sp|P02072|HBB_BOSMU/sp|P02070|HBB_BOVIN/tr|D4QBD8|D4QBD8_BOSJA/tr|D4QBD7|D4QBD7_BOSJA/tr|D4QBB4|D4QBB4_BOVIN/tr|D4QBF0|D4QBF0_BOSGF/tr|D4QBD6|D4QBD6_BOSJA/tr|D4QBF4|D4QBF4_BOSMU/tr|D4QBB8|D4QBB8_BOSIN/tr|D4QBE7|D4QBE7_9CETA/tr|D4QBB5|D4QBB5_BOSIN/tr|D4QBD0|D4QBD0_BOSIN/tr|D4QBD1|D4QBD1_BOSIN/tr|D4…		4.53	0		0	2	MASCOT		T
	P20170700320_SHUI_NIU,5229	-.MLTAEEK.A	821.407	0.00084	2	1	33.42	0	0.0192	0|0	sp|P04346|HBBA_BOSJA/sp|P67820|HBB_BUBBU/sp|P67819|HBB_BOSGF/sp|P04245|HBB_TRAST/sp|P09422|HBB_BISBO/sp|P02072|HBB_BOSMU/sp|P02070|HBB_BOVIN/tr|D4QBD8|D4QBD8_BOSJA/tr|D4QBD7|D4QBD7_BOSJA/tr|D4QBB4|D4QBB4_BOVIN/tr|D4QBF0|D4QBF0_BOSGF/tr|D4QBD6|D4QBD6_BOSJA/tr|D4QBF4|D4QBF4_BOSMU/tr|D4QBB8|D4QBB8_BOSIN/tr|D4QBE7|D4QBE7_9CETA/tr|D4QBB5|D4QBB5_BOSIN/tr|D4QBD0|D4QBD0_BOSIN/tr|D4QBD1|D4QBD1_BOSIN/tr|D4…		4.53	0		0	2	MASCOT		T
	P20170700320_SHUI_NIU,5623	-.MLTAEEK.A	821.407	-0.0005	2	1	33.57	0	0.0186	0|0	sp|P04346|HBBA_BOSJA/sp|P67820|HBB_BUBBU/sp|P67819|HBB_BOSGF/sp|P04245|HBB_TRAST/sp|P09422|HBB_BISBO/sp|P02072|HBB_BOSMU/sp|P02070|HBB_BOVIN/tr|D4QBD8|D4QBD8_BOSJA/tr|D4QBD7|D4QBD7_BOSJA/tr|D4QBB4|D4QBB4_BOVIN/tr|D4QBF0|D4QBF0_BOSGF/tr|D4QBD6|D4QBD6_BOSJA/tr|D4QBF4|D4QBF4_BOSMU/tr|D4QBB8|D4QBB8_BOSIN/tr|D4QBE7|D4QBE7_9CETA/tr|D4QBB5|D4QBB5_BOSIN/tr|D4QBD0|D4QBD0_BOSIN/tr|D4QBD1|D4QBD1_BOSIN/tr|D4…		4.53	0		0	2	MASCOT		T
	P20170700320_SHUI_NIU,6043	-.MLTAEEK.A	821.407	0.00048	2	1	36.3	0	0.0099	0|0	sp|P04346|HBBA_BOSJA/sp|P67820|HBB_BUBBU/sp|P67819|HBB_BOSGF/sp|P04245|HBB_TRAST/sp|P09422|HBB_BISBO/sp|P02072|HBB_BOSMU/sp|P02070|HBB_BOVIN/tr|D4QBD8|D4QBD8_BOSJA/tr|D4QBD7|D4QBD7_BOSJA/tr|D4QBB4|D4QBB4_BOVIN/tr|D4QBF0|D4QBF0_BOSGF/tr|D4QBD6|D4QBD6_BOSJA/tr|D4QBF4|D4QBF4_BOSMU/tr|D4QBB8|D4QBB8_BOSIN/tr|D4QBE7|D4QBE7_9CETA/tr|D4QBB5|D4QBB5_BOSIN/tr|D4QBD0|D4QBD0_BOSIN/tr|D4QBD1|D4QBD1_BOSIN/tr|D4…		4.53	0		0	2	MASCOT		T
	P20170700320_SHUI_NIU,6464	-.MLTAEEK.A	821.407	0.00012	2	1	32.36	0	0.0245	0|0	sp|P04346|HBBA_BOSJA/sp|P67820|HBB_BUBBU/sp|P67819|HBB_BOSGF/sp|P04245|HBB_TRAST/sp|P09422|HBB_BISBO/sp|P02072|HBB_BOSMU/sp|P02070|HBB_BOVIN/tr|D4QBD8|D4QBD8_BOSJA/tr|D4QBD7|D4QBD7_BOSJA/tr|D4QBB4|D4QBB4_BOVIN/tr|D4QBF0|D4QBF0_BOSGF/tr|D4QBD6|D4QBD6_BOSJA/tr|D4QBF4|D4QBF4_BOSMU/tr|D4QBB8|D4QBB8_BOSIN/tr|D4QBE7|D4QBE7_9CETA/tr|D4QBB5|D4QBB5_BOSIN/tr|D4QBD0|D4QBD0_BOSIN/tr|D4QBD1|D4QBD1_BOSIN/tr|D4…		4.53	0		0	2	MASCOT		T
	P20170700320_SHUI_NIU,6934	-.MLTAEEK.A	821.407	-0.00022	2	1	26.51	0	0.179	0|0	sp|P04346|HBBA_BOSJA/sp|P67820|HBB_BUBBU/sp|P67819|HBB_BOSGF/sp|P04245|HBB_TRAST/sp|P09422|HBB_BISBO/sp|P02072|HBB_BOSMU/sp|P02070|HBB_BOVIN/tr|D4QBD8|D4QBD8_BOSJA/tr|D4QBD7|D4QBD7_BOSJA/tr|D4QBB4|D4QBB4_BOVIN/tr|D4QBF0|D4QBF0_BOSGF/tr|D4QBD6|D4QBD6_BOSJA/tr|D4QBF4|D4QBF4_BOSMU/tr|D4QBB8|D4QBB8_BOSIN/tr|D4QBE7|D4QBE7_9CETA/tr|D4QBB5|D4QBB5_BOSIN/tr|D4QBD0|D4QBD0_BOSIN/tr|D4QBD1|D4QBD1_BOSIN/tr|D4…		4.53	0		0	2	MASCOT		T
	P20170700320_SHUI_NIU,7416	-.MLTAEEK.A	821.407	-0.0011	1	1	42.85	0	0.00586	0|0	sp|P04346|HBBA_BOSJA/sp|P67820|HBB_BUBBU/sp|P67819|HBB_BOSGF/sp|P04245|HBB_TRAST/sp|P09422|HBB_BISBO/sp|P02072|HBB_BOSMU/sp|P02070|HBB_BOVIN/tr|D4QBD8|D4QBD8_BOSJA/tr|D4QBD7|D4QBD7_BOSJA/tr|D4QBB4|D4QBB4_BOVIN/tr|D4QBF0|D4QBF0_BOSGF/tr|D4QBD6|D4QBD6_BOSJA/tr|D4QBF4|D4QBF4_BOSMU/tr|D4QBB8|D4QBB8_BOSIN/tr|D4QBE7|D4QBE7_9CETA/tr|D4QBB5|D4QBB5_BOSIN/tr|D4QBD0|D4QBD0_BOSIN/tr|D4QBD1|D4QBD1_BOSIN/tr|D4…		4.53	0		0	2	MASCOT		T
	P20170700320_SHUI_NIU,7938	-.MLTAEEK.A	821.407	0.00018	2	1	31.05	0	0.0615	0|0	sp|P04346|HBBA_BOSJA/sp|P67820|HBB_BUBBU/sp|P67819|HBB_BOSGF/sp|P04245|HBB_TRAST/sp|P09422|HBB_BISBO/sp|P02072|HBB_BOSMU/sp|P02070|HBB_BOVIN/tr|D4QBD8|D4QBD8_BOSJA/tr|D4QBD7|D4QBD7_BOSJA/tr|D4QBB4|D4QBB4_BOVIN/tr|D4QBF0|D4QBF0_BOSGF/tr|D4QBD6|D4QBD6_BOSJA/tr|D4QBF4|D4QBF4_BOSMU/tr|D4QBB8|D4QBB8_BOSIN/tr|D4QBE7|D4QBE7_9CETA/tr|D4QBB5|D4QBB5_BOSIN/tr|D4QBD0|D4QBD0_BOSIN/tr|D4QBD1|D4QBD1_BOSIN/tr|D4…		4.53	0		0	2	MASCOT		T
	P20170700320_SHUI_NIU,8334	-.MLTAEEK.A	821.407	-0.00308	2	1	33.1	0	0.0202	0|0	sp|P04346|HBBA_BOSJA/sp|P67820|HBB_BUBBU/sp|P67819|HBB_BOSGF/sp|P04245|HBB_TRAST/sp|P09422|HBB_BISBO/sp|P02072|HBB_BOSMU/sp|P02070|HBB_BOVIN/tr|D4QBD8|D4QBD8_BOSJA/tr|D4QBD7|D4QBD7_BOSJA/tr|D4QBB4|D4QBB4_BOVIN/tr|D4QBF0|D4QBF0_BOSGF/tr|D4QBD6|D4QBD6_BOSJA/tr|D4QBF4|D4QBF4_BOSMU/tr|D4QBB8|D4QBB8_BOSIN/tr|D4QBE7|D4QBE7_9CETA/tr|D4QBB5|D4QBB5_BOSIN/tr|D4QBD0|D4QBD0_BOSIN/tr|D4QBD1|D4QBD1_BOSIN/tr|D4…		4.53	0		0	2	MASCOT		T
	P20170700320_SHUI_NIU,22183	-.MLTAEEKAAVTAFWGK.V	1752.9	0.00337	2	1	82.77	0	2.37e-07	0|0	sp|P04346|HBBA_BOSJA/sp|P67820|HBB_BUBBU/sp|P67819|HBB_BOSGF/sp|P04245|HBB_TRAST/sp|P09422|HBB_BISBO/sp|P02072|HBB_BOSMU/sp|P02070|HBB_BOVIN/tr|D4QBD7|D4QBD7_BOSJA/tr|D4QBB4|D4QBB4_BOVIN/tr|D4QBF0|D4QBF0_BOSGF/tr|D4QBD6|D4QBD6_BOSJA/tr|D4QBF4|D4QBF4_BOSMU/tr|D4QBB8|D4QBB8_BOSIN/tr|D4QBE7|D4QBE7_9CETA/tr|D4QBB5|D4QBB5_BOSIN/tr|D4QBD0|D4QBD0_BOSIN/tr|D4QBD1|D4QBD1_BOSIN/tr|D4QBE2|D4QBE2_BOSJA/tr|D4…		5.9	1		0	2	MASCOT		T
	P20170700320_SHUI_NIU,14535	K.AAVTAFWGK.V	950.509	-0.0007	2	1	25.67	0	0.123	0|0	sp|P04346|HBBA_BOSJA/sp|P67820|HBB_BUBBU/sp|P67819|HBB_BOSGF/sp|P04245|HBB_TRAST/sp|P09422|HBB_BISBO/sp|P02072|HBB_BOSMU/sp|P02070|HBB_BOVIN/tr|D4QBD7|D4QBD7_BOSJA/tr|D4QBB4|D4QBB4_BOVIN/tr|D4QBF0|D4QBF0_BOSGF/tr|D4QBD6|D4QBD6_BOSJA/tr|D4QBF4|D4QBF4_BOSMU/tr|D4QBB8|D4QBB8_BOSIN/tr|D4QBE7|D4QBE7_9CETA/tr|D4QBB5|D4QBB5_BOSIN/tr|D4QBD0|D4QBD0_BOSIN/tr|D4QBD1|D4QBD1_BOSIN/tr|D4QBE2|D4QBE2_BOSJA/tr|D4…		8.8	0		0	2	MASCOT		T
	P20170700320_SHUI_NIU,17014	K.AAVTAFWGK.V	950.509	-0.0002	2	1	59.16	0	5.65e-05	0|0	sp|P04346|HBBA_BOSJA/sp|P67820|HBB_BUBBU/sp|P67819|HBB_BOSGF/sp|P04245|HBB_TRAST/sp|P09422|HBB_BISBO/sp|P02072|HBB_BOSMU/sp|P02070|HBB_BOVIN/tr|D4QBD7|D4QBD7_BOSJA/tr|D4QBB4|D4QBB4_BOVIN/tr|D4QBF0|D4QBF0_BOSGF/tr|D4QBD6|D4QBD6_BOSJA/tr|D4QBF4|D4QBF4_BOSMU/tr|D4QBB8|D4QBB8_BOSIN/tr|D4QBE7|D4QBE7_9CETA/tr|D4QBB5|D4QBB5_BOSIN/tr|D4QBD0|D4QBD0_BOSIN/tr|D4QBD1|D4QBD1_BOSIN/tr|D4QBE2|D4QBE2_BOSJA/tr|D4…		8.8	0		0	2	MASCOT		T
	P20170700320_SHUI_NIU,17421	K.AAVTAFWGK.V	950.509	0.00072	2	1	45.38	0	0.00133	0|0	sp|P04346|HBBA_BOSJA/sp|P67820|HBB_BUBBU/sp|P67819|HBB_BOSGF/sp|P04245|HBB_TRAST/sp|P09422|HBB_BISBO/sp|P02072|HBB_BOSMU/sp|P02070|HBB_BOVIN/tr|D4QBD7|D4QBD7_BOSJA/tr|D4QBB4|D4QBB4_BOVIN/tr|D4QBF0|D4QBF0_BOSGF/tr|D4QBD6|D4QBD6_BOSJA/tr|D4QBF4|D4QBF4_BOSMU/tr|D4QBB8|D4QBB8_BOSIN/tr|D4QBE7|D4QBE7_9CETA/tr|D4QBB5|D4QBB5_BOSIN/tr|D4QBD0|D4QBD0_BOSIN/tr|D4QBD1|D4QBD1_BOSIN/tr|D4QBE2|D4QBE2_BOSJA/tr|D4…		8.8	0		0	2	MASCOT		T
	P20170700320_SHUI_NIU,17785	K.AAVTAFWGK.V	950.509	0.00102	2	1	36.57	0	0.0101	0|0	sp|P04346|HBBA_BOSJA/sp|P67820|HBB_BUBBU/sp|P67819|HBB_BOSGF/sp|P04245|HBB_TRAST/sp|P09422|HBB_BISBO/sp|P02072|HBB_BOSMU/sp|P02070|HBB_BOVIN/tr|D4QBD7|D4QBD7_BOSJA/tr|D4QBB4|D4QBB4_BOVIN/tr|D4QBF0|D4QBF0_BOSGF/tr|D4QBD6|D4QBD6_BOSJA/tr|D4QBF4|D4QBF4_BOSMU/tr|D4QBB8|D4QBB8_BOSIN/tr|D4QBE7|D4QBE7_9CETA/tr|D4QBB5|D4QBB5_BOSIN/tr|D4QBD0|D4QBD0_BOSIN/tr|D4QBD1|D4QBD1_BOSIN/tr|D4QBE2|D4QBE2_BOSJA/tr|D4…		8.8	0		0	2	MASCOT		T
	P20170700320_SHUI_NIU,18124	K.AAVTAFWGK.V	950.509	0.00128	2	1	58.85	0	5.96e-05	0|0	sp|P04346|HBBA_BOSJA/sp|P67820|HBB_BUBBU/sp|P67819|HBB_BOSGF/sp|P04245|HBB_TRAST/sp|P09422|HBB_BISBO/sp|P02072|HBB_BOSMU/sp|P02070|HBB_BOVIN/tr|D4QBD7|D4QBD7_BOSJA/tr|D4QBB4|D4QBB4_BOVIN/tr|D4QBF0|D4QBF0_BOSGF/tr|D4QBD6|D4QBD6_BOSJA/tr|D4QBF4|D4QBF4_BOSMU/tr|D4QBB8|D4QBB8_BOSIN/tr|D4QBE7|D4QBE7_9CETA/tr|D4QBB5|D4QBB5_BOSIN/tr|D4QBD0|D4QBD0_BOSIN/tr|D4QBD1|D4QBD1_BOSIN/tr|D4QBE2|D4QBE2_BOSJA/tr|D4…		8.8	0		0	2	MASCOT		T
	P20170700320_SHUI_NIU,18528	K.AAVTAFWGK.V	950.509	-0.00082	2	1	59.2	0	5.48e-05	0|0	sp|P04346|HBBA_BOSJA/sp|P67820|HBB_BUBBU/sp|P67819|HBB_BOSGF/sp|P04245|HBB_TRAST/sp|P09422|HBB_BISBO/sp|P02072|HBB_BOSMU/sp|P02070|HBB_BOVIN/tr|D4QBD7|D4QBD7_BOSJA/tr|D4QBB4|D4QBB4_BOVIN/tr|D4QBF0|D4QBF0_BOSGF/tr|D4QBD6|D4QBD6_BOSJA/tr|D4QBF4|D4QBF4_BOSMU/tr|D4QBB8|D4QBB8_BOSIN/tr|D4QBE7|D4QBE7_9CETA/tr|D4QBB5|D4QBB5_BOSIN/tr|D4QBD0|D4QBD0_BOSIN/tr|D4QBD1|D4QBD1_BOSIN/tr|D4QBE2|D4QBE2_BOSJA/tr|D4…		8.8	0		0	2	MASCOT		T
	P20170700320_SHUI_NIU,19102	K.AAVTAFWGK.V	950.509	0.00098	2	1	58.38	0	6.67e-05	0|0	sp|P04346|HBBA_BOSJA/sp|P67820|HBB_BUBBU/sp|P67819|HBB_BOSGF/sp|P04245|HBB_TRAST/sp|P09422|HBB_BISBO/sp|P02072|HBB_BOSMU/sp|P02070|HBB_BOVIN/tr|D4QBD7|D4QBD7_BOSJA/tr|D4QBB4|D4QBB4_BOVIN/tr|D4QBF0|D4QBF0_BOSGF/tr|D4QBD6|D4QBD6_BOSJA/tr|D4QBF4|D4QBF4_BOSMU/tr|D4QBB8|D4QBB8_BOSIN/tr|D4QBE7|D4QBE7_9CETA/tr|D4QBB5|D4QBB5_BOSIN/tr|D4QBD0|D4QBD0_BOSIN/tr|D4QBD1|D4QBD1_BOSIN/tr|D4QBE2|D4QBE2_BOSJA/tr|D4…		8.8	0		0	2	MASCOT		T
	P20170700320_SHUI_NIU,22828	K.AAVTAFWGK.V	950.509	-0.0013	2	1	53.88	0	0.000185	0|0	sp|P04346|HBBA_BOSJA/sp|P67820|HBB_BUBBU/sp|P67819|HBB_BOSGF/sp|P04245|HBB_TRAST/sp|P09422|HBB_BISBO/sp|P02072|HBB_BOSMU/sp|P02070|HBB_BOVIN/tr|D4QBD7|D4QBD7_BOSJA/tr|D4QBB4|D4QBB4_BOVIN/tr|D4QBF0|D4QBF0_BOSGF/tr|D4QBD6|D4QBD6_BOSJA/tr|D4QBF4|D4QBF4_BOSMU/tr|D4QBB8|D4QBB8_BOSIN/tr|D4QBE7|D4QBE7_9CETA/tr|D4QBB5|D4QBB5_BOSIN/tr|D4QBD0|D4QBD0_BOSIN/tr|D4QBD1|D4QBD1_BOSIN/tr|D4QBE2|D4QBE2_BOSJA/tr|D4…		8.8	0		0	2	MASCOT		T
	P20170700320_SHUI_NIU,23611	K.AAVTAFWGK.V	950.509	-6e-05	2	1	52.8	0	0.000244	0|0	sp|P04346|HBBA_BOSJA/sp|P67820|HBB_BUBBU/sp|P67819|HBB_BOSGF/sp|P04245|HBB_TRAST/sp|P09422|HBB_BISBO/sp|P02072|HBB_BOSMU/sp|P02070|HBB_BOVIN/tr|D4QBD7|D4QBD7_BOSJA/tr|D4QBB4|D4QBB4_BOVIN/tr|D4QBF0|D4QBF0_BOSGF/tr|D4QBD6|D4QBD6_BOSJA/tr|D4QBF4|D4QBF4_BOSMU/tr|D4QBB8|D4QBB8_BOSIN/tr|D4QBE7|D4QBE7_9CETA/tr|D4QBB5|D4QBB5_BOSIN/tr|D4QBD0|D4QBD0_BOSIN/tr|D4QBD1|D4QBD1_BOSIN/tr|D4QBE2|D4QBE2_BOSJA/tr|D4…		8.8	0		0	2	MASCOT		T
	P20170700320_SHUI_NIU,17641	K.EFTPVLQADFQK.V	1422.73	0.00264	2	1	35.91	0	0.0117	0|0	sp|P04346|HBBA_BOSJA/sp|P67820|HBB_BUBBU/sp|P67819|HBB_BOSGF/sp|P09422|HBB_BISBO/sp|P02072|HBB_BOSMU/sp|P02070|HBB_BOVIN/tr|D4QBD7|D4QBD7_BOSJA/tr|D4QBB4|D4QBB4_BOVIN/tr|D4QBF0|D4QBF0_BOSGF/tr|D4QBD6|D4QBD6_BOSJA/tr|D4QBF4|D4QBF4_BOSMU/tr|D4QBB8|D4QBB8_BOSIN/tr|D4QBE7|D4QBE7_9CETA/tr|D4QBB5|D4QBB5_BOSIN/tr|D4QBD0|D4QBD0_BOSIN/tr|D4QBD1|D4QBD1_BOSIN/tr|D4QBE2|D4QBE2_BOSJA/tr|D4QBE6|D4QBE6_9CETA/tr…		4.37	0		0	2	MASCOT		T
	P20170700320_SHUI_NIU,17984	K.EFTPVLQADFQK.V	1422.73	0.0004	2	1	34.82	0	0.0146	0|0	sp|P04346|HBBA_BOSJA/sp|P67820|HBB_BUBBU/sp|P67819|HBB_BOSGF/sp|P09422|HBB_BISBO/sp|P02072|HBB_BOSMU/sp|P02070|HBB_BOVIN/tr|D4QBD7|D4QBD7_BOSJA/tr|D4QBB4|D4QBB4_BOVIN/tr|D4QBF0|D4QBF0_BOSGF/tr|D4QBD6|D4QBD6_BOSJA/tr|D4QBF4|D4QBF4_BOSMU/tr|D4QBB8|D4QBB8_BOSIN/tr|D4QBE7|D4QBE7_9CETA/tr|D4QBB5|D4QBB5_BOSIN/tr|D4QBD0|D4QBD0_BOSIN/tr|D4QBD1|D4QBD1_BOSIN/tr|D4QBE2|D4QBE2_BOSJA/tr|D4QBE6|D4QBE6_9CETA/tr…		4.37	0		0	2	MASCOT		T
	P20170700320_SHUI_NIU,19233	K.EFTPVLQADFQK.V	1422.73	0.00128	2	1	58.9	0	6.13e-05	0|0	sp|P04346|HBBA_BOSJA/sp|P67820|HBB_BUBBU/sp|P67819|HBB_BOSGF/sp|P09422|HBB_BISBO/sp|P02072|HBB_BOSMU/sp|P02070|HBB_BOVIN/tr|D4QBD7|D4QBD7_BOSJA/tr|D4QBB4|D4QBB4_BOVIN/tr|D4QBF0|D4QBF0_BOSGF/tr|D4QBD6|D4QBD6_BOSJA/tr|D4QBF4|D4QBF4_BOSMU/tr|D4QBB8|D4QBB8_BOSIN/tr|D4QBE7|D4QBE7_9CETA/tr|D4QBB5|D4QBB5_BOSIN/tr|D4QBD0|D4QBD0_BOSIN/tr|D4QBD1|D4QBD1_BOSIN/tr|D4QBE2|D4QBE2_BOSJA/tr|D4QBE6|D4QBE6_9CETA/tr…		4.37	0		0	2	MASCOT		T
	P20170700320_SHUI_NIU,19759	K.EFTPVLQADFQK.V	1422.73	0.00068	3	1	35.3	0	0.013	0|0	sp|P04346|HBBA_BOSJA/sp|P67820|HBB_BUBBU/sp|P67819|HBB_BOSGF/sp|P09422|HBB_BISBO/sp|P02072|HBB_BOSMU/sp|P02070|HBB_BOVIN/tr|D4QBD7|D4QBD7_BOSJA/tr|D4QBB4|D4QBB4_BOVIN/tr|D4QBF0|D4QBF0_BOSGF/tr|D4QBD6|D4QBD6_BOSJA/tr|D4QBF4|D4QBF4_BOSMU/tr|D4QBB8|D4QBB8_BOSIN/tr|D4QBE7|D4QBE7_9CETA/tr|D4QBB5|D4QBB5_BOSIN/tr|D4QBD0|D4QBD0_BOSIN/tr|D4QBD1|D4QBD1_BOSIN/tr|D4QBE2|D4QBE2_BOSJA/tr|D4QBE6|D4QBE6_9CETA/tr…		4.37	0		0	2	MASCOT		T
	P20170700320_SHUI_NIU,20121	K.EFTPVLQADFQK.V	1422.73	-0.00284	1	1	58.77	0	0.000132	0|0	sp|P04346|HBBA_BOSJA/sp|P67820|HBB_BUBBU/sp|P67819|HBB_BOSGF/sp|P09422|HBB_BISBO/sp|P02072|HBB_BOSMU/sp|P02070|HBB_BOVIN/tr|D4QBD7|D4QBD7_BOSJA/tr|D4QBB4|D4QBB4_BOVIN/tr|D4QBF0|D4QBF0_BOSGF/tr|D4QBD6|D4QBD6_BOSJA/tr|D4QBF4|D4QBF4_BOSMU/tr|D4QBB8|D4QBB8_BOSIN/tr|D4QBE7|D4QBE7_9CETA/tr|D4QBB5|D4QBB5_BOSIN/tr|D4QBD0|D4QBD0_BOSIN/tr|D4QBD1|D4QBD1_BOSIN/tr|D4QBE2|D4QBE2_BOSJA/tr|D4QBE6|D4QBE6_9CETA/tr…		4.37	0		0	2	MASCOT		T
	P20170700320_SHUI_NIU,20131	K.EFTPVLQADFQK.V	1422.73	-0.00199	3	1	36.71	0	0.00969	0|0	sp|P04346|HBBA_BOSJA/sp|P67820|HBB_BUBBU/sp|P67819|HBB_BOSGF/sp|P09422|HBB_BISBO/sp|P02072|HBB_BOSMU/sp|P02070|HBB_BOVIN/tr|D4QBD7|D4QBD7_BOSJA/tr|D4QBB4|D4QBB4_BOVIN/tr|D4QBF0|D4QBF0_BOSGF/tr|D4QBD6|D4QBD6_BOSJA/tr|D4QBF4|D4QBF4_BOSMU/tr|D4QBB8|D4QBB8_BOSIN/tr|D4QBE7|D4QBE7_9CETA/tr|D4QBB5|D4QBB5_BOSIN/tr|D4QBD0|D4QBD0_BOSIN/tr|D4QBD1|D4QBD1_BOSIN/tr|D4QBE2|D4QBE2_BOSJA/tr|D4QBE6|D4QBE6_9CETA/tr…		4.37	0		0	2	MASCOT		T
	P20170700320_SHUI_NIU,20319	K.EFTPVLQADFQK.V	1422.73	-4e-05	2	1	54.81	0	0.000147	0|0	sp|P04346|HBBA_BOSJA/sp|P67820|HBB_BUBBU/sp|P67819|HBB_BOSGF/sp|P09422|HBB_BISBO/sp|P02072|HBB_BOSMU/sp|P02070|HBB_BOVIN/tr|D4QBD7|D4QBD7_BOSJA/tr|D4QBB4|D4QBB4_BOVIN/tr|D4QBF0|D4QBF0_BOSGF/tr|D4QBD6|D4QBD6_BOSJA/tr|D4QBF4|D4QBF4_BOSMU/tr|D4QBB8|D4QBB8_BOSIN/tr|D4QBE7|D4QBE7_9CETA/tr|D4QBB5|D4QBB5_BOSIN/tr|D4QBD0|D4QBD0_BOSIN/tr|D4QBD1|D4QBD1_BOSIN/tr|D4QBE2|D4QBE2_BOSJA/tr|D4QBE6|D4QBE6_9CETA/tr…		4.37	0		0	2	MASCOT		T
	P20170700320_SHUI_NIU,20572	K.EFTPVLQADFQK.V	1422.73	-0.00199	3	1	30.61	0	0.0395	0|0	sp|P04346|HBBA_BOSJA/sp|P67820|HBB_BUBBU/sp|P67819|HBB_BOSGF/sp|P09422|HBB_BISBO/sp|P02072|HBB_BOSMU/sp|P02070|HBB_BOVIN/tr|D4QBD7|D4QBD7_BOSJA/tr|D4QBB4|D4QBB4_BOVIN/tr|D4QBF0|D4QBF0_BOSGF/tr|D4QBD6|D4QBD6_BOSJA/tr|D4QBF4|D4QBF4_BOSMU/tr|D4QBB8|D4QBB8_BOSIN/tr|D4QBE7|D4QBE7_9CETA/tr|D4QBB5|D4QBB5_BOSIN/tr|D4QBD0|D4QBD0_BOSIN/tr|D4QBD1|D4QBD1_BOSIN/tr|D4QBE2|D4QBE2_BOSJA/tr|D4QBE6|D4QBE6_9CETA/tr…		4.37	0		0	2	MASCOT		T
	P20170700320_SHUI_NIU,20786	K.EFTPVLQADFQK.V	1422.73	-0.00176	2	1	55.2	0	0.000137	0|0	sp|P04346|HBBA_BOSJA/sp|P67820|HBB_BUBBU/sp|P67819|HBB_BOSGF/sp|P09422|HBB_BISBO/sp|P02072|HBB_BOSMU/sp|P02070|HBB_BOVIN/tr|D4QBD7|D4QBD7_BOSJA/tr|D4QBB4|D4QBB4_BOVIN/tr|D4QBF0|D4QBF0_BOSGF/tr|D4QBD6|D4QBD6_BOSJA/tr|D4QBF4|D4QBF4_BOSMU/tr|D4QBB8|D4QBB8_BOSIN/tr|D4QBE7|D4QBE7_9CETA/tr|D4QBB5|D4QBB5_BOSIN/tr|D4QBD0|D4QBD0_BOSIN/tr|D4QBD1|D4QBD1_BOSIN/tr|D4QBE2|D4QBE2_BOSJA/tr|D4QBE6|D4QBE6_9CETA/tr…		4.37	0		0	2	MASCOT		T
	P20170700320_SHUI_NIU,23290	K.EFTPVLQADFQK.V	1422.73	-0.00074	2	1	49.23	0	0.000523	0|0	sp|P04346|HBBA_BOSJA/sp|P67820|HBB_BUBBU/sp|P67819|HBB_BOSGF/sp|P09422|HBB_BISBO/sp|P02072|HBB_BOSMU/sp|P02070|HBB_BOVIN/tr|D4QBD7|D4QBD7_BOSJA/tr|D4QBB4|D4QBB4_BOVIN/tr|D4QBF0|D4QBF0_BOSGF/tr|D4QBD6|D4QBD6_BOSJA/tr|D4QBF4|D4QBF4_BOSMU/tr|D4QBB8|D4QBB8_BOSIN/tr|D4QBE7|D4QBE7_9CETA/tr|D4QBB5|D4QBB5_BOSIN/tr|D4QBD0|D4QBD0_BOSIN/tr|D4QBD1|D4QBD1_BOSIN/tr|D4QBE2|D4QBE2_BOSJA/tr|D4QBE6|D4QBE6_9CETA/tr…		4.37	0		0	2	MASCOT		T
	P20170700320_SHUI_NIU,23889	K.EFTPVLQADFQK.V	1422.73	-0.0051	2	1	54.3	0	0.000176	0|0	sp|P04346|HBBA_BOSJA/sp|P67820|HBB_BUBBU/sp|P67819|HBB_BOSGF/sp|P09422|HBB_BISBO/sp|P02072|HBB_BOSMU/sp|P02070|HBB_BOVIN/tr|D4QBD7|D4QBD7_BOSJA/tr|D4QBB4|D4QBB4_BOVIN/tr|D4QBF0|D4QBF0_BOSGF/tr|D4QBD6|D4QBD6_BOSJA/tr|D4QBF4|D4QBF4_BOSMU/tr|D4QBB8|D4QBB8_BOSIN/tr|D4QBE7|D4QBE7_9CETA/tr|D4QBB5|D4QBB5_BOSIN/tr|D4QBD0|D4QBD0_BOSIN/tr|D4QBD1|D4QBD1_BOSIN/tr|D4QBE2|D4QBE2_BOSJA/tr|D4QBE6|D4QBE6_9CETA/tr…		4.37	0		0	2	MASCOT		T
	P20170700320_SHUI_NIU,16136	K.GTFAALSELHCDK.L	1448.68	0.0003	3	1	29.71	0	0.0312	0|0	sp|P04346|HBBA_BOSJA/sp|P67820|HBB_BUBBU/sp|P67819|HBB_BOSGF/sp|P04245|HBB_TRAST/sp|P09422|HBB_BISBO/sp|P02072|HBB_BOSMU/sp|P02070|HBB_BOVIN/tr|D4QBD8|D4QBD8_BOSJA/tr|D4QBD7|D4QBD7_BOSJA/tr|D4QBB4|D4QBB4_BOVIN/tr|D4QBF0|D4QBF0_BOSGF/tr|D4QBD6|D4QBD6_BOSJA/tr|D4QBF4|D4QBF4_BOSMU/tr|D4QBB8|D4QBB8_BOSIN/tr|D4QBE7|D4QBE7_9CETA/tr|D4QBB5|D4QBB5_BOSIN/tr|D4QBD0|D4QBD0_BOSIN/tr|D4QBD1|D4QBD1_BOSIN/tr|D4…		5.32	0		0	2	MASCOT		T
	P20170700320_SHUI_NIU,16487	K.GTFAALSELHCDK.L	1448.68	-0.00077	2	1	90.02	0	2.91e-08	0|0	sp|P04346|HBBA_BOSJA/sp|P67820|HBB_BUBBU/sp|P67819|HBB_BOSGF/sp|P04245|HBB_TRAST/sp|P09422|HBB_BISBO/sp|P02072|HBB_BOSMU/sp|P02070|HBB_BOVIN/tr|D4QBD8|D4QBD8_BOSJA/tr|D4QBD7|D4QBD7_BOSJA/tr|D4QBB4|D4QBB4_BOVIN/tr|D4QBF0|D4QBF0_BOSGF/tr|D4QBD6|D4QBD6_BOSJA/tr|D4QBF4|D4QBF4_BOSMU/tr|D4QBB8|D4QBB8_BOSIN/tr|D4QBE7|D4QBE7_9CETA/tr|D4QBB5|D4QBB5_BOSIN/tr|D4QBD0|D4QBD0_BOSIN/tr|D4QBD1|D4QBD1_BOSIN/tr|D4…		5.32	0		0	2	MASCOT		T
	P20170700320_SHUI_NIU,16595	K.GTFAALSELHCDK.L	1448.68	-0.00156	3	1	48.79	0	0.000402	0|0	sp|P04346|HBBA_BOSJA/sp|P67820|HBB_BUBBU/sp|P67819|HBB_BOSGF/sp|P04245|HBB_TRAST/sp|P09422|HBB_BISBO/sp|P02072|HBB_BOSMU/sp|P02070|HBB_BOVIN/tr|D4QBD8|D4QBD8_BOSJA/tr|D4QBD7|D4QBD7_BOSJA/tr|D4QBB4|D4QBB4_BOVIN/tr|D4QBF0|D4QBF0_BOSGF/tr|D4QBD6|D4QBD6_BOSJA/tr|D4QBF4|D4QBF4_BOSMU/tr|D4QBB8|D4QBB8_BOSIN/tr|D4QBE7|D4QBE7_9CETA/tr|D4QBB5|D4QBB5_BOSIN/tr|D4QBD0|D4QBD0_BOSIN/tr|D4QBD1|D4QBD1_BOSIN/tr|D4…		5.32	0		0	2	MASCOT		T
	P20170700320_SHUI_NIU,17453	K.GTFAALSELHCDK.L	1448.68	0.00075	2	1	39.41	0	0.0033	0|0	sp|P04346|HBBA_BOSJA/sp|P67820|HBB_BUBBU/sp|P67819|HBB_BOSGF/sp|P04245|HBB_TRAST/sp|P09422|HBB_BISBO/sp|P02072|HBB_BOSMU/sp|P02070|HBB_BOVIN/tr|D4QBD8|D4QBD8_BOSJA/tr|D4QBD7|D4QBD7_BOSJA/tr|D4QBB4|D4QBB4_BOVIN/tr|D4QBF0|D4QBF0_BOSGF/tr|D4QBD6|D4QBD6_BOSJA/tr|D4QBF4|D4QBF4_BOSMU/tr|D4QBB8|D4QBB8_BOSIN/tr|D4QBE7|D4QBE7_9CETA/tr|D4QBB5|D4QBB5_BOSIN/tr|D4QBD0|D4QBD0_BOSIN/tr|D4QBD1|D4QBD1_BOSIN/tr|D4…		5.32	0		0	2	MASCOT		T
	P20170700320_SHUI_NIU,17839	K.GTFAALSELHCDK.L	1448.68	0.00031	2	1	31.06	0	0.0228	0|0	sp|P04346|HBBA_BOSJA/sp|P67820|HBB_BUBBU/sp|P67819|HBB_BOSGF/sp|P04245|HBB_TRAST/sp|P09422|HBB_BISBO/sp|P02072|HBB_BOSMU/sp|P02070|HBB_BOVIN/tr|D4QBD8|D4QBD8_BOSJA/tr|D4QBD7|D4QBD7_BOSJA/tr|D4QBB4|D4QBB4_BOVIN/tr|D4QBF0|D4QBF0_BOSGF/tr|D4QBD6|D4QBD6_BOSJA/tr|D4QBF4|D4QBF4_BOSMU/tr|D4QBB8|D4QBB8_BOSIN/tr|D4QBE7|D4QBE7_9CETA/tr|D4QBB5|D4QBB5_BOSIN/tr|D4QBD0|D4QBD0_BOSIN/tr|D4QBD1|D4QBD1_BOSIN/tr|D4…		5.32	0		0	2	MASCOT		T
	P20170700320_SHUI_NIU,18273	K.GTFAALSELHCDK.L	1448.68	-0.00109	2	1	24.04	0	0.12	0|0	sp|P04346|HBBA_BOSJA/sp|P67820|HBB_BUBBU/sp|P67819|HBB_BOSGF/sp|P04245|HBB_TRAST/sp|P09422|HBB_BISBO/sp|P02072|HBB_BOSMU/sp|P02070|HBB_BOVIN/tr|D4QBD8|D4QBD8_BOSJA/tr|D4QBD7|D4QBD7_BOSJA/tr|D4QBB4|D4QBB4_BOVIN/tr|D4QBF0|D4QBF0_BOSGF/tr|D4QBD6|D4QBD6_BOSJA/tr|D4QBF4|D4QBF4_BOSMU/tr|D4QBB8|D4QBB8_BOSIN/tr|D4QBE7|D4QBE7_9CETA/tr|D4QBB5|D4QBB5_BOSIN/tr|D4QBD0|D4QBD0_BOSIN/tr|D4QBD1|D4QBD1_BOSIN/tr|D4…		5.32	0		0	2	MASCOT		T
	P20170700320_SHUI_NIU,21137	K.GTFAALSELHCDKLHVDPENFK.L	2528.22	0.01588	3	1	34.97	0	0.0266	0|0	sp|P04346|HBBA_BOSJA/sp|P67820|HBB_BUBBU/sp|P67819|HBB_BOSGF/sp|P04245|HBB_TRAST/sp|P09422|HBB_BISBO/sp|P02072|HBB_BOSMU/sp|P02070|HBB_BOVIN/tr|D4QBD8|D4QBD8_BOSJA/tr|D4QBD7|D4QBD7_BOSJA/tr|D4QBB4|D4QBB4_BOVIN/tr|D4QBF0|D4QBF0_BOSGF/tr|D4QBD6|D4QBD6_BOSJA/tr|D4QBF4|D4QBF4_BOSMU/tr|D4QBB8|D4QBB8_BOSIN/tr|D4QBE7|D4QBE7_9CETA/tr|D4QBB5|D4QBB5_BOSIN/tr|D4QBD0|D4QBD0_BOSIN/tr|D4QBD1|D4QBD1_BOSIN/tr|D4…		5.31	1		0	2	MASCOT		T
	P20170700320_SHUI_NIU,21247	K.GTFAALSELHCDKLHVDPENFK.L	2528.22	0.00391	2	1	53.47	0	0.000423	0|0	sp|P04346|HBBA_BOSJA/sp|P67820|HBB_BUBBU/sp|P67819|HBB_BOSGF/sp|P04245|HBB_TRAST/sp|P09422|HBB_BISBO/sp|P02072|HBB_BOSMU/sp|P02070|HBB_BOVIN/tr|D4QBD8|D4QBD8_BOSJA/tr|D4QBD7|D4QBD7_BOSJA/tr|D4QBB4|D4QBB4_BOVIN/tr|D4QBF0|D4QBF0_BOSGF/tr|D4QBD6|D4QBD6_BOSJA/tr|D4QBF4|D4QBF4_BOSMU/tr|D4QBB8|D4QBB8_BOSIN/tr|D4QBE7|D4QBE7_9CETA/tr|D4QBB5|D4QBB5_BOSIN/tr|D4QBD0|D4QBD0_BOSIN/tr|D4QBD1|D4QBD1_BOSIN/tr|D4…		5.31	1		0	2	MASCOT		T
	P20170700320_SHUI_NIU,22116	K.GTFAALSELHCDKLHVDPENFK.L	2528.22	0.03508	3	1	24.11	0	0.298	0|0	sp|P04346|HBBA_BOSJA/sp|P67820|HBB_BUBBU/sp|P67819|HBB_BOSGF/sp|P04245|HBB_TRAST/sp|P09422|HBB_BISBO/sp|P02072|HBB_BOSMU/sp|P02070|HBB_BOVIN/tr|D4QBD8|D4QBD8_BOSJA/tr|D4QBD7|D4QBD7_BOSJA/tr|D4QBB4|D4QBB4_BOVIN/tr|D4QBF0|D4QBF0_BOSGF/tr|D4QBD6|D4QBD6_BOSJA/tr|D4QBF4|D4QBF4_BOSMU/tr|D4QBB8|D4QBB8_BOSIN/tr|D4QBE7|D4QBE7_9CETA/tr|D4QBB5|D4QBB5_BOSIN/tr|D4QBD0|D4QBD0_BOSIN/tr|D4QBD1|D4QBD1_BOSIN/tr|D4…		5.31	1		0	2	MASCOT		T
	P20170700320_SHUI_NIU,3271	K.HLDDLK.G	740.394	-0.0002	2	1	30.32	0	0.0194	0|0	sp|P04346|HBBA_BOSJA/sp|P67820|HBB_BUBBU/sp|P67819|HBB_BOSGF/sp|P04245|HBB_TRAST/sp|P09422|HBB_BISBO/sp|P02072|HBB_BOSMU/sp|P02070|HBB_BOVIN/tr|D4QBD8|D4QBD8_BOSJA/tr|D4QBD7|D4QBD7_BOSJA/tr|D4QBB4|D4QBB4_BOVIN/tr|D4QBF0|D4QBF0_BOSGF/tr|D4QBD6|D4QBD6_BOSJA/tr|D4QBF4|D4QBF4_BOSMU/tr|D4QBB8|D4QBB8_BOSIN/tr|D4QBE7|D4QBE7_9CETA/tr|D4QBB5|D4QBB5_BOSIN/tr|D4QBD0|D4QBD0_BOSIN/tr|D4QBD1|D4QBD1_BOSIN/tr|D4…		5.21	0		0	2	MASCOT		T
	P20170700320_SHUI_NIU,3582	K.HLDDLK.G	740.394	0.00044	2	1	34.15	0	0.00804	0|0	sp|P04346|HBBA_BOSJA/sp|P67820|HBB_BUBBU/sp|P67819|HBB_BOSGF/sp|P04245|HBB_TRAST/sp|P09422|HBB_BISBO/sp|P02072|HBB_BOSMU/sp|P02070|HBB_BOVIN/tr|D4QBD8|D4QBD8_BOSJA/tr|D4QBD7|D4QBD7_BOSJA/tr|D4QBB4|D4QBB4_BOVIN/tr|D4QBF0|D4QBF0_BOSGF/tr|D4QBD6|D4QBD6_BOSJA/tr|D4QBF4|D4QBF4_BOSMU/tr|D4QBB8|D4QBB8_BOSIN/tr|D4QBE7|D4QBE7_9CETA/tr|D4QBB5|D4QBB5_BOSIN/tr|D4QBD0|D4QBD0_BOSIN/tr|D4QBD1|D4QBD1_BOSIN/tr|D4…		5.21	0		0	2	MASCOT		T
	P20170700320_SHUI_NIU,3947	K.HLDDLK.G	740.394	-0.00094	2	1	33.92	0	0.00866	0|0	sp|P04346|HBBA_BOSJA/sp|P67820|HBB_BUBBU/sp|P67819|HBB_BOSGF/sp|P04245|HBB_TRAST/sp|P09422|HBB_BISBO/sp|P02072|HBB_BOSMU/sp|P02070|HBB_BOVIN/tr|D4QBD8|D4QBD8_BOSJA/tr|D4QBD7|D4QBD7_BOSJA/tr|D4QBB4|D4QBB4_BOVIN/tr|D4QBF0|D4QBF0_BOSGF/tr|D4QBD6|D4QBD6_BOSJA/tr|D4QBF4|D4QBF4_BOSMU/tr|D4QBB8|D4QBB8_BOSIN/tr|D4QBE7|D4QBE7_9CETA/tr|D4QBB5|D4QBB5_BOSIN/tr|D4QBD0|D4QBD0_BOSIN/tr|D4QBD1|D4QBD1_BOSIN/tr|D4…		5.21	0		0	2	MASCOT		T
	P20170700320_SHUI_NIU,4227	K.HLDDLK.G	740.394	-0.00058	2	1	28.35	0	0.0328	0|0	sp|P04346|HBBA_BOSJA/sp|P67820|HBB_BUBBU/sp|P67819|HBB_BOSGF/sp|P04245|HBB_TRAST/sp|P09422|HBB_BISBO/sp|P02072|HBB_BOSMU/sp|P02070|HBB_BOVIN/tr|D4QBD8|D4QBD8_BOSJA/tr|D4QBD7|D4QBD7_BOSJA/tr|D4QBB4|D4QBB4_BOVIN/tr|D4QBF0|D4QBF0_BOSGF/tr|D4QBD6|D4QBD6_BOSJA/tr|D4QBF4|D4QBF4_BOSMU/tr|D4QBB8|D4QBB8_BOSIN/tr|D4QBE7|D4QBE7_9CETA/tr|D4QBB5|D4QBB5_BOSIN/tr|D4QBD0|D4QBD0_BOSIN/tr|D4QBD1|D4QBD1_BOSIN/tr|D4…		5.21	0		0	2	MASCOT		T
	P20170700320_SHUI_NIU,4543	K.HLDDLK.G	740.394	6e-05	2	1	25.93	0	0.0534	0|0	sp|P04346|HBBA_BOSJA/sp|P67820|HBB_BUBBU/sp|P67819|HBB_BOSGF/sp|P04245|HBB_TRAST/sp|P09422|HBB_BISBO/sp|P02072|HBB_BOSMU/sp|P02070|HBB_BOVIN/tr|D4QBD8|D4QBD8_BOSJA/tr|D4QBD7|D4QBD7_BOSJA/tr|D4QBB4|D4QBB4_BOVIN/tr|D4QBF0|D4QBF0_BOSGF/tr|D4QBD6|D4QBD6_BOSJA/tr|D4QBF4|D4QBF4_BOSMU/tr|D4QBB8|D4QBB8_BOSIN/tr|D4QBE7|D4QBE7_9CETA/tr|D4QBB5|D4QBB5_BOSIN/tr|D4QBD0|D4QBD0_BOSIN/tr|D4QBD1|D4QBD1_BOSIN/tr|D4…		5.21	0		0	2	MASCOT		T
	P20170700320_SHUI_NIU,4832	K.HLDDLK.G	740.394	0.00024	2	1	27.32	0	0.0387	0|0	sp|P04346|HBBA_BOSJA/sp|P67820|HBB_BUBBU/sp|P67819|HBB_BOSGF/sp|P04245|HBB_TRAST/sp|P09422|HBB_BISBO/sp|P02072|HBB_BOSMU/sp|P02070|HBB_BOVIN/tr|D4QBD8|D4QBD8_BOSJA/tr|D4QBD7|D4QBD7_BOSJA/tr|D4QBB4|D4QBB4_BOVIN/tr|D4QBF0|D4QBF0_BOSGF/tr|D4QBD6|D4QBD6_BOSJA/tr|D4QBF4|D4QBF4_BOSMU/tr|D4QBB8|D4QBB8_BOSIN/tr|D4QBE7|D4QBE7_9CETA/tr|D4QBB5|D4QBB5_BOSIN/tr|D4QBD0|D4QBD0_BOSIN/tr|D4QBD1|D4QBD1_BOSIN/tr|D4…		5.21	0		0	2	MASCOT		T
	P20170700320_SHUI_NIU,5136	K.HLDDLK.G	740.394	0.00132	2	1	28.08	0	0.0325	0|0	sp|P04346|HBBA_BOSJA/sp|P67820|HBB_BUBBU/sp|P67819|HBB_BOSGF/sp|P04245|HBB_TRAST/sp|P09422|HBB_BISBO/sp|P02072|HBB_BOSMU/sp|P02070|HBB_BOVIN/tr|D4QBD8|D4QBD8_BOSJA/tr|D4QBD7|D4QBD7_BOSJA/tr|D4QBB4|D4QBB4_BOVIN/tr|D4QBF0|D4QBF0_BOSGF/tr|D4QBD6|D4QBD6_BOSJA/tr|D4QBF4|D4QBF4_BOSMU/tr|D4QBB8|D4QBB8_BOSIN/tr|D4QBE7|D4QBE7_9CETA/tr|D4QBB5|D4QBB5_BOSIN/tr|D4QBD0|D4QBD0_BOSIN/tr|D4QBD1|D4QBD1_BOSIN/tr|D4…		5.21	0		0	2	MASCOT		T
	P20170700320_SHUI_NIU,5512	K.HLDDLK.G	740.394	-2e-05	2	1	32.17	0	0.0127	0|0	sp|P04346|HBBA_BOSJA/sp|P67820|HBB_BUBBU/sp|P67819|HBB_BOSGF/sp|P04245|HBB_TRAST/sp|P09422|HBB_BISBO/sp|P02072|HBB_BOSMU/sp|P02070|HBB_BOVIN/tr|D4QBD8|D4QBD8_BOSJA/tr|D4QBD7|D4QBD7_BOSJA/tr|D4QBB4|D4QBB4_BOVIN/tr|D4QBF0|D4QBF0_BOSGF/tr|D4QBD6|D4QBD6_BOSJA/tr|D4QBF4|D4QBF4_BOSMU/tr|D4QBB8|D4QBB8_BOSIN/tr|D4QBE7|D4QBE7_9CETA/tr|D4QBB5|D4QBB5_BOSIN/tr|D4QBD0|D4QBD0_BOSIN/tr|D4QBD1|D4QBD1_BOSIN/tr|D4…		5.21	0		0	2	MASCOT		T
	P20170700320_SHUI_NIU,5951	K.HLDDLK.G	740.394	-0.00022	2	1	25.14	0	0.064	0|0	sp|P04346|HBBA_BOSJA/sp|P67820|HBB_BUBBU/sp|P67819|HBB_BOSGF/sp|P04245|HBB_TRAST/sp|P09422|HBB_BISBO/sp|P02072|HBB_BOSMU/sp|P02070|HBB_BOVIN/tr|D4QBD8|D4QBD8_BOSJA/tr|D4QBD7|D4QBD7_BOSJA/tr|D4QBB4|D4QBB4_BOVIN/tr|D4QBF0|D4QBF0_BOSGF/tr|D4QBD6|D4QBD6_BOSJA/tr|D4QBF4|D4QBF4_BOSMU/tr|D4QBB8|D4QBB8_BOSIN/tr|D4QBE7|D4QBE7_9CETA/tr|D4QBB5|D4QBB5_BOSIN/tr|D4QBD0|D4QBD0_BOSIN/tr|D4QBD1|D4QBD1_BOSIN/tr|D4…		5.21	0		0	2	MASCOT		T
	P20170700320_SHUI_NIU,6096	K.HLDDLK.G	740.394	0.00032	1	1	34.3	0	0.0388	0|0	sp|P04346|HBBA_BOSJA/sp|P67820|HBB_BUBBU/sp|P67819|HBB_BOSGF/sp|P04245|HBB_TRAST/sp|P09422|HBB_BISBO/sp|P02072|HBB_BOSMU/sp|P02070|HBB_BOVIN/tr|D4QBD8|D4QBD8_BOSJA/tr|D4QBD7|D4QBD7_BOSJA/tr|D4QBB4|D4QBB4_BOVIN/tr|D4QBF0|D4QBF0_BOSGF/tr|D4QBD6|D4QBD6_BOSJA/tr|D4QBF4|D4QBF4_BOSMU/tr|D4QBB8|D4QBB8_BOSIN/tr|D4QBE7|D4QBE7_9CETA/tr|D4QBB5|D4QBB5_BOSIN/tr|D4QBD0|D4QBD0_BOSIN/tr|D4QBD1|D4QBD1_BOSIN/tr|D4…		5.21	0		0	2	MASCOT		T
	P20170700320_SHUI_NIU,6513	K.HLDDLK.G	740.394	0.00014	2	1	24.25	0	0.0786	0|0	sp|P04346|HBBA_BOSJA/sp|P67820|HBB_BUBBU/sp|P67819|HBB_BOSGF/sp|P04245|HBB_TRAST/sp|P09422|HBB_BISBO/sp|P02072|HBB_BOSMU/sp|P02070|HBB_BOVIN/tr|D4QBD8|D4QBD8_BOSJA/tr|D4QBD7|D4QBD7_BOSJA/tr|D4QBB4|D4QBB4_BOVIN/tr|D4QBF0|D4QBF0_BOSGF/tr|D4QBD6|D4QBD6_BOSJA/tr|D4QBF4|D4QBF4_BOSMU/tr|D4QBB8|D4QBB8_BOSIN/tr|D4QBE7|D4QBE7_9CETA/tr|D4QBB5|D4QBB5_BOSIN/tr|D4QBD0|D4QBD0_BOSIN/tr|D4QBD1|D4QBD1_BOSIN/tr|D4…		5.21	0		0	2	MASCOT		T
	P20170700320_SHUI_NIU,7328	K.HLDDLK.G	740.394	-0.0005	2	1	20.88	0	0.183	0|0	sp|P04346|HBBA_BOSJA/sp|P67820|HBB_BUBBU/sp|P67819|HBB_BOSGF/sp|P04245|HBB_TRAST/sp|P09422|HBB_BISBO/sp|P02072|HBB_BOSMU/sp|P02070|HBB_BOVIN/tr|D4QBD8|D4QBD8_BOSJA/tr|D4QBD7|D4QBD7_BOSJA/tr|D4QBB4|D4QBB4_BOVIN/tr|D4QBF0|D4QBF0_BOSGF/tr|D4QBD6|D4QBD6_BOSJA/tr|D4QBF4|D4QBF4_BOSMU/tr|D4QBB8|D4QBB8_BOSIN/tr|D4QBE7|D4QBE7_9CETA/tr|D4QBB5|D4QBB5_BOSIN/tr|D4QBD0|D4QBD0_BOSIN/tr|D4QBD1|D4QBD1_BOSIN/tr|D4…		5.21	0		0	2	MASCOT		T
	P20170700320_SHUI_NIU,7966	K.HLDDLK.G	740.394	0.00042	2	1	25.55	0	0.0582	0|0	sp|P04346|HBBA_BOSJA/sp|P67820|HBB_BUBBU/sp|P67819|HBB_BOSGF/sp|P04245|HBB_TRAST/sp|P09422|HBB_BISBO/sp|P02072|HBB_BOSMU/sp|P02070|HBB_BOVIN/tr|D4QBD8|D4QBD8_BOSJA/tr|D4QBD7|D4QBD7_BOSJA/tr|D4QBB4|D4QBB4_BOVIN/tr|D4QBF0|D4QBF0_BOSGF/tr|D4QBD6|D4QBD6_BOSJA/tr|D4QBF4|D4QBF4_BOSMU/tr|D4QBB8|D4QBB8_BOSIN/tr|D4QBE7|D4QBE7_9CETA/tr|D4QBB5|D4QBB5_BOSIN/tr|D4QBD0|D4QBD0_BOSIN/tr|D4QBD1|D4QBD1_BOSIN/tr|D4…		5.21	0		0	2	MASCOT		T
	P20170700320_SHUI_NIU,10742	K.HLDDLK.G	740.394	0	2	1	20.61	0	0.182	0|0	sp|P04346|HBBA_BOSJA/sp|P67820|HBB_BUBBU/sp|P67819|HBB_BOSGF/sp|P04245|HBB_TRAST/sp|P09422|HBB_BISBO/sp|P02072|HBB_BOSMU/sp|P02070|HBB_BOVIN/tr|D4QBD8|D4QBD8_BOSJA/tr|D4QBD7|D4QBD7_BOSJA/tr|D4QBB4|D4QBB4_BOVIN/tr|D4QBF0|D4QBF0_BOSGF/tr|D4QBD6|D4QBD6_BOSJA/tr|D4QBF4|D4QBF4_BOSMU/tr|D4QBB8|D4QBB8_BOSIN/tr|D4QBE7|D4QBE7_9CETA/tr|D4QBB5|D4QBB5_BOSIN/tr|D4QBD0|D4QBD0_BOSIN/tr|D4QBD1|D4QBD1_BOSIN/tr|D4…		5.21	0		0	2	MASCOT		T
	P20170700320_SHUI_NIU,11089	K.HLDDLK.G	740.394	0.0002	2	1	25.14	0	0.064	0|0	sp|P04346|HBBA_BOSJA/sp|P67820|HBB_BUBBU/sp|P67819|HBB_BOSGF/sp|P04245|HBB_TRAST/sp|P09422|HBB_BISBO/sp|P02072|HBB_BOSMU/sp|P02070|HBB_BOVIN/tr|D4QBD8|D4QBD8_BOSJA/tr|D4QBD7|D4QBD7_BOSJA/tr|D4QBB4|D4QBB4_BOVIN/tr|D4QBF0|D4QBF0_BOSGF/tr|D4QBD6|D4QBD6_BOSJA/tr|D4QBF4|D4QBF4_BOSMU/tr|D4QBB8|D4QBB8_BOSIN/tr|D4QBE7|D4QBE7_9CETA/tr|D4QBB5|D4QBB5_BOSIN/tr|D4QBD0|D4QBD0_BOSIN/tr|D4QBD1|D4QBD1_BOSIN/tr|D4…		5.21	0		0	2	MASCOT		T
	P20170700320_SHUI_NIU,11572	K.HLDDLK.G	740.394	0.0004	2	1	27.38	0	0.0382	0|0	sp|P04346|HBBA_BOSJA/sp|P67820|HBB_BUBBU/sp|P67819|HBB_BOSGF/sp|P04245|HBB_TRAST/sp|P09422|HBB_BISBO/sp|P02072|HBB_BOSMU/sp|P02070|HBB_BOVIN/tr|D4QBD8|D4QBD8_BOSJA/tr|D4QBD7|D4QBD7_BOSJA/tr|D4QBB4|D4QBB4_BOVIN/tr|D4QBF0|D4QBF0_BOSGF/tr|D4QBD6|D4QBD6_BOSJA/tr|D4QBF4|D4QBF4_BOSMU/tr|D4QBB8|D4QBB8_BOSIN/tr|D4QBE7|D4QBE7_9CETA/tr|D4QBB5|D4QBB5_BOSIN/tr|D4QBD0|D4QBD0_BOSIN/tr|D4QBD1|D4QBD1_BOSIN/tr|D4…		5.21	0		0	2	MASCOT		T
	P20170700320_SHUI_NIU,12121	K.HLDDLK.G	740.394	0.0008	2	1	24.6	0	0.0725	0|0	sp|P04346|HBBA_BOSJA/sp|P67820|HBB_BUBBU/sp|P67819|HBB_BOSGF/sp|P04245|HBB_TRAST/sp|P09422|HBB_BISBO/sp|P02072|HBB_BOSMU/sp|P02070|HBB_BOVIN/tr|D4QBD8|D4QBD8_BOSJA/tr|D4QBD7|D4QBD7_BOSJA/tr|D4QBB4|D4QBB4_BOVIN/tr|D4QBF0|D4QBF0_BOSGF/tr|D4QBD6|D4QBD6_BOSJA/tr|D4QBF4|D4QBF4_BOSMU/tr|D4QBB8|D4QBB8_BOSIN/tr|D4QBE7|D4QBE7_9CETA/tr|D4QBB5|D4QBB5_BOSIN/tr|D4QBD0|D4QBD0_BOSIN/tr|D4QBD1|D4QBD1_BOSIN/tr|D4…		5.21	0		0	2	MASCOT		T
	P20170700320_SHUI_NIU,13300	K.HLDDLK.G	740.394	0.0014	2	1	24.85	0	0.0684	0|0	sp|P04346|HBBA_BOSJA/sp|P67820|HBB_BUBBU/sp|P67819|HBB_BOSGF/sp|P04245|HBB_TRAST/sp|P09422|HBB_BISBO/sp|P02072|HBB_BOSMU/sp|P02070|HBB_BOVIN/tr|D4QBD8|D4QBD8_BOSJA/tr|D4QBD7|D4QBD7_BOSJA/tr|D4QBB4|D4QBB4_BOVIN/tr|D4QBF0|D4QBF0_BOSGF/tr|D4QBD6|D4QBD6_BOSJA/tr|D4QBF4|D4QBF4_BOSMU/tr|D4QBB8|D4QBB8_BOSIN/tr|D4QBE7|D4QBE7_9CETA/tr|D4QBB5|D4QBB5_BOSIN/tr|D4QBD0|D4QBD0_BOSIN/tr|D4QBD1|D4QBD1_BOSIN/tr|D4…		5.21	0		0	2	MASCOT		T
	P20170700320_SHUI_NIU,7650	K.KVLDSFSNGM*K.H	1241.62	0.0011	3	1	29.53	0	0.0378	0|0	sp|P67820|HBB_BUBBU/sp|P67819|HBB_BOSGF/sp|P04245|HBB_TRAST/sp|P09422|HBB_BISBO/sp|P02072|HBB_BOSMU/sp|P02070|HBB_BOVIN/tr|D4QBD8|D4QBD8_BOSJA/tr|D4QBD7|D4QBD7_BOSJA/tr|D4QBB4|D4QBB4_BOVIN/tr|D4QBF0|D4QBF0_BOSGF/tr|D4QBD6|D4QBD6_BOSJA/tr|D4QBF4|D4QBF4_BOSMU/tr|D4QBB8|D4QBB8_BOSIN/tr|D4QBE7|D4QBE7_9CETA/tr|D4QBB5|D4QBB5_BOSIN/tr|D4QBD0|D4QBD0_BOSIN/tr|D4QBD1|D4QBD1_BOSIN/tr|D4QBC5|D4QBC5_BOSIN/tr|…		8.59	1	15.994919 Oxidation (M)	0	2	MASCOT		T
	P20170700320_SHUI_NIU,7730	K.KVLDSFSNGM*K.H	1241.62	0.00096	2	1	42.08	0	0.0021	0|0	sp|P67820|HBB_BUBBU/sp|P67819|HBB_BOSGF/sp|P04245|HBB_TRAST/sp|P09422|HBB_BISBO/sp|P02072|HBB_BOSMU/sp|P02070|HBB_BOVIN/tr|D4QBD8|D4QBD8_BOSJA/tr|D4QBD7|D4QBD7_BOSJA/tr|D4QBB4|D4QBB4_BOVIN/tr|D4QBF0|D4QBF0_BOSGF/tr|D4QBD6|D4QBD6_BOSJA/tr|D4QBF4|D4QBF4_BOSMU/tr|D4QBB8|D4QBB8_BOSIN/tr|D4QBE7|D4QBE7_9CETA/tr|D4QBB5|D4QBB5_BOSIN/tr|D4QBD0|D4QBD0_BOSIN/tr|D4QBD1|D4QBD1_BOSIN/tr|D4QBC5|D4QBC5_BOSIN/tr|…		8.59	1	15.994919 Oxidation (M)	0	2	MASCOT		T
	P20170700320_SHUI_NIU,8065	K.KVLDSFSNGM*K.H	1241.62	0.00182	2	1	26.02	0	0.0843	0|0	sp|P67820|HBB_BUBBU/sp|P67819|HBB_BOSGF/sp|P04245|HBB_TRAST/sp|P09422|HBB_BISBO/sp|P02072|HBB_BOSMU/sp|P02070|HBB_BOVIN/tr|D4QBD8|D4QBD8_BOSJA/tr|D4QBD7|D4QBD7_BOSJA/tr|D4QBB4|D4QBB4_BOVIN/tr|D4QBF0|D4QBF0_BOSGF/tr|D4QBD6|D4QBD6_BOSJA/tr|D4QBF4|D4QBF4_BOSMU/tr|D4QBB8|D4QBB8_BOSIN/tr|D4QBE7|D4QBE7_9CETA/tr|D4QBB5|D4QBB5_BOSIN/tr|D4QBD0|D4QBD0_BOSIN/tr|D4QBD1|D4QBD1_BOSIN/tr|D4QBC5|D4QBC5_BOSIN/tr|…		8.59	1	15.994919 Oxidation (M)	0	2	MASCOT		T
	P20170700320_SHUI_NIU,9483	K.KVLDSFSNGMK.H	1225.62	-0.0008	2	1	63.29	0	4.56e-05	0|0	sp|P67820|HBB_BUBBU/sp|P67819|HBB_BOSGF/sp|P04245|HBB_TRAST/sp|P09422|HBB_BISBO/sp|P02072|HBB_BOSMU/sp|P02070|HBB_BOVIN/tr|D4QBD8|D4QBD8_BOSJA/tr|D4QBD7|D4QBD7_BOSJA/tr|D4QBB4|D4QBB4_BOVIN/tr|D4QBF0|D4QBF0_BOSGF/tr|D4QBD6|D4QBD6_BOSJA/tr|D4QBF4|D4QBF4_BOSMU/tr|D4QBB8|D4QBB8_BOSIN/tr|D4QBE7|D4QBE7_9CETA/tr|D4QBB5|D4QBB5_BOSIN/tr|D4QBD0|D4QBD0_BOSIN/tr|D4QBD1|D4QBD1_BOSIN/tr|D4QBC5|D4QBC5_BOSIN/tr|…		8.59	1		0	2	MASCOT		T
	P20170700320_SHUI_NIU,9812	K.KVLDSFSNGMK.H	1225.62	0.0002	2	1	78.74	0	1.29e-06	0|0	sp|P67820|HBB_BUBBU/sp|P67819|HBB_BOSGF/sp|P04245|HBB_TRAST/sp|P09422|HBB_BISBO/sp|P02072|HBB_BOSMU/sp|P02070|HBB_BOVIN/tr|D4QBD8|D4QBD8_BOSJA/tr|D4QBD7|D4QBD7_BOSJA/tr|D4QBB4|D4QBB4_BOVIN/tr|D4QBF0|D4QBF0_BOSGF/tr|D4QBD6|D4QBD6_BOSJA/tr|D4QBF4|D4QBF4_BOSMU/tr|D4QBB8|D4QBB8_BOSIN/tr|D4QBE7|D4QBE7_9CETA/tr|D4QBB5|D4QBB5_BOSIN/tr|D4QBD0|D4QBD0_BOSIN/tr|D4QBD1|D4QBD1_BOSIN/tr|D4QBC5|D4QBC5_BOSIN/tr|…		8.59	1		0	2	MASCOT		T
	P20170700320_SHUI_NIU,11943	K.KVLDSFSNGMK.H	1225.62	0.0014	2	1	37.38	0	0.0182	0|0	sp|P67820|HBB_BUBBU/sp|P67819|HBB_BOSGF/sp|P04245|HBB_TRAST/sp|P09422|HBB_BISBO/sp|P02072|HBB_BOSMU/sp|P02070|HBB_BOVIN/tr|D4QBD8|D4QBD8_BOSJA/tr|D4QBD7|D4QBD7_BOSJA/tr|D4QBB4|D4QBB4_BOVIN/tr|D4QBF0|D4QBF0_BOSGF/tr|D4QBD6|D4QBD6_BOSJA/tr|D4QBF4|D4QBF4_BOSMU/tr|D4QBB8|D4QBB8_BOSIN/tr|D4QBE7|D4QBE7_9CETA/tr|D4QBB5|D4QBB5_BOSIN/tr|D4QBD0|D4QBD0_BOSIN/tr|D4QBD1|D4QBD1_BOSIN/tr|D4QBC5|D4QBC5_BOSIN/tr|…		8.59	1		0	2	MASCOT		T
	P20170700320_SHUI_NIU,8086	K.LHVDPENFK.L	1098.56	0.00228	3	1	21.23	0	0.239	0|0	sp|P04346|HBBA_BOSJA/sp|P67820|HBB_BUBBU/sp|P67819|HBB_BOSGF/sp|P04245|HBB_TRAST/sp|P09422|HBB_BISBO/sp|P02072|HBB_BOSMU/sp|P02070|HBB_BOVIN/tr|D4QBD8|D4QBD8_BOSJA/tr|D4QBD7|D4QBD7_BOSJA/tr|D4QBB4|D4QBB4_BOVIN/tr|D4QBF0|D4QBF0_BOSGF/tr|D4QBD6|D4QBD6_BOSJA/tr|D4QBF4|D4QBF4_BOSMU/tr|D4QBB8|D4QBB8_BOSIN/tr|D4QBE7|D4QBE7_9CETA/tr|D4QBB5|D4QBB5_BOSIN/tr|D4QBD0|D4QBD0_BOSIN/tr|D4QBD1|D4QBD1_BOSIN/tr|D4…		5.32	0		0	2	MASCOT		T
	P20170700320_SHUI_NIU,9781	K.LHVDPENFK.L	1098.56	0.00086	2	1	39.23	0	0.0038	0|0	sp|P04346|HBBA_BOSJA/sp|P67820|HBB_BUBBU/sp|P67819|HBB_BOSGF/sp|P04245|HBB_TRAST/sp|P09422|HBB_BISBO/sp|P02072|HBB_BOSMU/sp|P02070|HBB_BOVIN/tr|D4QBD8|D4QBD8_BOSJA/tr|D4QBD7|D4QBD7_BOSJA/tr|D4QBB4|D4QBB4_BOVIN/tr|D4QBF0|D4QBF0_BOSGF/tr|D4QBD6|D4QBD6_BOSJA/tr|D4QBF4|D4QBF4_BOSMU/tr|D4QBB8|D4QBB8_BOSIN/tr|D4QBE7|D4QBE7_9CETA/tr|D4QBB5|D4QBB5_BOSIN/tr|D4QBD0|D4QBD0_BOSIN/tr|D4QBD1|D4QBD1_BOSIN/tr|D4…		5.32	0		0	2	MASCOT		T
	P20170700320_SHUI_NIU,10143	K.LHVDPENFK.L	1098.56	6e-05	2	1	32.18	0	0.0204	0|0	sp|P04346|HBBA_BOSJA/sp|P67820|HBB_BUBBU/sp|P67819|HBB_BOSGF/sp|P04245|HBB_TRAST/sp|P09422|HBB_BISBO/sp|P02072|HBB_BOSMU/sp|P02070|HBB_BOVIN/tr|D4QBD8|D4QBD8_BOSJA/tr|D4QBD7|D4QBD7_BOSJA/tr|D4QBB4|D4QBB4_BOVIN/tr|D4QBF0|D4QBF0_BOSGF/tr|D4QBD6|D4QBD6_BOSJA/tr|D4QBF4|D4QBF4_BOSMU/tr|D4QBB8|D4QBB8_BOSIN/tr|D4QBE7|D4QBE7_9CETA/tr|D4QBB5|D4QBB5_BOSIN/tr|D4QBD0|D4QBD0_BOSIN/tr|D4QBD1|D4QBD1_BOSIN/tr|D4…		5.32	0		0	2	MASCOT		T
	P20170700320_SHUI_NIU,10148	K.LHVDPENFK.L	1098.56	-3e-05	3	1	27.79	0	0.0568	0|0	sp|P04346|HBBA_BOSJA/sp|P67820|HBB_BUBBU/sp|P67819|HBB_BOSGF/sp|P04245|HBB_TRAST/sp|P09422|HBB_BISBO/sp|P02072|HBB_BOSMU/sp|P02070|HBB_BOVIN/tr|D4QBD8|D4QBD8_BOSJA/tr|D4QBD7|D4QBD7_BOSJA/tr|D4QBB4|D4QBB4_BOVIN/tr|D4QBF0|D4QBF0_BOSGF/tr|D4QBD6|D4QBD6_BOSJA/tr|D4QBF4|D4QBF4_BOSMU/tr|D4QBB8|D4QBB8_BOSIN/tr|D4QBE7|D4QBE7_9CETA/tr|D4QBB5|D4QBB5_BOSIN/tr|D4QBD0|D4QBD0_BOSIN/tr|D4QBD1|D4QBD1_BOSIN/tr|D4…		5.32	0		0	2	MASCOT		T
	P20170700320_SHUI_NIU,10487	K.LHVDPENFK.L	1098.56	-0.00024	2	1	41.25	0	0.00233	0|0	sp|P04346|HBBA_BOSJA/sp|P67820|HBB_BUBBU/sp|P67819|HBB_BOSGF/sp|P04245|HBB_TRAST/sp|P09422|HBB_BISBO/sp|P02072|HBB_BOSMU/sp|P02070|HBB_BOVIN/tr|D4QBD8|D4QBD8_BOSJA/tr|D4QBD7|D4QBD7_BOSJA/tr|D4QBB4|D4QBB4_BOVIN/tr|D4QBF0|D4QBF0_BOSGF/tr|D4QBD6|D4QBD6_BOSJA/tr|D4QBF4|D4QBF4_BOSMU/tr|D4QBB8|D4QBB8_BOSIN/tr|D4QBE7|D4QBE7_9CETA/tr|D4QBB5|D4QBB5_BOSIN/tr|D4QBD0|D4QBD0_BOSIN/tr|D4QBD1|D4QBD1_BOSIN/tr|D4…		5.32	0		0	2	MASCOT		T
	P20170700320_SHUI_NIU,10494	K.LHVDPENFK.L	1098.56	-0.00012	3	1	24.27	0	0.128	0|0	sp|P04346|HBBA_BOSJA/sp|P67820|HBB_BUBBU/sp|P67819|HBB_BOSGF/sp|P04245|HBB_TRAST/sp|P09422|HBB_BISBO/sp|P02072|HBB_BOSMU/sp|P02070|HBB_BOVIN/tr|D4QBD8|D4QBD8_BOSJA/tr|D4QBD7|D4QBD7_BOSJA/tr|D4QBB4|D4QBB4_BOVIN/tr|D4QBF0|D4QBF0_BOSGF/tr|D4QBD6|D4QBD6_BOSJA/tr|D4QBF4|D4QBF4_BOSMU/tr|D4QBB8|D4QBB8_BOSIN/tr|D4QBE7|D4QBE7_9CETA/tr|D4QBB5|D4QBB5_BOSIN/tr|D4QBD0|D4QBD0_BOSIN/tr|D4QBD1|D4QBD1_BOSIN/tr|D4…		5.32	0		0	2	MASCOT		T
	P20170700320_SHUI_NIU,10824	K.LHVDPENFK.L	1098.56	-0.00012	2	1	36.63	0	0.00743	0|0	sp|P04346|HBBA_BOSJA/sp|P67820|HBB_BUBBU/sp|P67819|HBB_BOSGF/sp|P04245|HBB_TRAST/sp|P09422|HBB_BISBO/sp|P02072|HBB_BOSMU/sp|P02070|HBB_BOVIN/tr|D4QBD8|D4QBD8_BOSJA/tr|D4QBD7|D4QBD7_BOSJA/tr|D4QBB4|D4QBB4_BOVIN/tr|D4QBF0|D4QBF0_BOSGF/tr|D4QBD6|D4QBD6_BOSJA/tr|D4QBF4|D4QBF4_BOSMU/tr|D4QBB8|D4QBB8_BOSIN/tr|D4QBE7|D4QBE7_9CETA/tr|D4QBB5|D4QBB5_BOSIN/tr|D4QBD0|D4QBD0_BOSIN/tr|D4QBD1|D4QBD1_BOSIN/tr|D4…		5.32	0		0	2	MASCOT		T
	P20170700320_SHUI_NIU,10832	K.LHVDPENFK.L	1098.56	0.00045	3	1	33.08	0	0.0166	0|0	sp|P04346|HBBA_BOSJA/sp|P67820|HBB_BUBBU/sp|P67819|HBB_BOSGF/sp|P04245|HBB_TRAST/sp|P09422|HBB_BISBO/sp|P02072|HBB_BOSMU/sp|P02070|HBB_BOVIN/tr|D4QBD8|D4QBD8_BOSJA/tr|D4QBD7|D4QBD7_BOSJA/tr|D4QBB4|D4QBB4_BOVIN/tr|D4QBF0|D4QBF0_BOSGF/tr|D4QBD6|D4QBD6_BOSJA/tr|D4QBF4|D4QBF4_BOSMU/tr|D4QBB8|D4QBB8_BOSIN/tr|D4QBE7|D4QBE7_9CETA/tr|D4QBB5|D4QBB5_BOSIN/tr|D4QBD0|D4QBD0_BOSIN/tr|D4QBD1|D4QBD1_BOSIN/tr|D4…		5.32	0		0	2	MASCOT		T
	P20170700320_SHUI_NIU,11186	K.LHVDPENFK.L	1098.56	0.00014	2	1	39.95	0	0.00341	0|0	sp|P04346|HBBA_BOSJA/sp|P67820|HBB_BUBBU/sp|P67819|HBB_BOSGF/sp|P04245|HBB_TRAST/sp|P09422|HBB_BISBO/sp|P02072|HBB_BOSMU/sp|P02070|HBB_BOVIN/tr|D4QBD8|D4QBD8_BOSJA/tr|D4QBD7|D4QBD7_BOSJA/tr|D4QBB4|D4QBB4_BOVIN/tr|D4QBF0|D4QBF0_BOSGF/tr|D4QBD6|D4QBD6_BOSJA/tr|D4QBF4|D4QBF4_BOSMU/tr|D4QBB8|D4QBB8_BOSIN/tr|D4QBE7|D4QBE7_9CETA/tr|D4QBB5|D4QBB5_BOSIN/tr|D4QBD0|D4QBD0_BOSIN/tr|D4QBD1|D4QBD1_BOSIN/tr|D4…		5.32	0		0	2	MASCOT		T
	P20170700320_SHUI_NIU,11194	K.LHVDPENFK.L	1098.56	0.0009	3	1	35.12	0	0.00974	0|0	sp|P04346|HBBA_BOSJA/sp|P67820|HBB_BUBBU/sp|P67819|HBB_BOSGF/sp|P04245|HBB_TRAST/sp|P09422|HBB_BISBO/sp|P02072|HBB_BOSMU/sp|P02070|HBB_BOVIN/tr|D4QBD8|D4QBD8_BOSJA/tr|D4QBD7|D4QBD7_BOSJA/tr|D4QBB4|D4QBB4_BOVIN/tr|D4QBF0|D4QBF0_BOSGF/tr|D4QBD6|D4QBD6_BOSJA/tr|D4QBF4|D4QBF4_BOSMU/tr|D4QBB8|D4QBB8_BOSIN/tr|D4QBE7|D4QBE7_9CETA/tr|D4QBB5|D4QBB5_BOSIN/tr|D4QBD0|D4QBD0_BOSIN/tr|D4QBD1|D4QBD1_BOSIN/tr|D4…		5.32	0		0	2	MASCOT		T
	P20170700320_SHUI_NIU,11584	K.LHVDPENFK.L	1098.56	-0.00052	2	1	28.34	0	0.047	0|0	sp|P04346|HBBA_BOSJA/sp|P67820|HBB_BUBBU/sp|P67819|HBB_BOSGF/sp|P04245|HBB_TRAST/sp|P09422|HBB_BISBO/sp|P02072|HBB_BOSMU/sp|P02070|HBB_BOVIN/tr|D4QBD8|D4QBD8_BOSJA/tr|D4QBD7|D4QBD7_BOSJA/tr|D4QBB4|D4QBB4_BOVIN/tr|D4QBF0|D4QBF0_BOSGF/tr|D4QBD6|D4QBD6_BOSJA/tr|D4QBF4|D4QBF4_BOSMU/tr|D4QBB8|D4QBB8_BOSIN/tr|D4QBE7|D4QBE7_9CETA/tr|D4QBB5|D4QBB5_BOSIN/tr|D4QBD0|D4QBD0_BOSIN/tr|D4QBD1|D4QBD1_BOSIN/tr|D4…		5.32	0		0	2	MASCOT		T
	P20170700320_SHUI_NIU,11591	K.LHVDPENFK.L	1098.56	-0.00084	3	1	35.42	0	0.00927	0|0	sp|P04346|HBBA_BOSJA/sp|P67820|HBB_BUBBU/sp|P67819|HBB_BOSGF/sp|P04245|HBB_TRAST/sp|P09422|HBB_BISBO/sp|P02072|HBB_BOSMU/sp|P02070|HBB_BOVIN/tr|D4QBD8|D4QBD8_BOSJA/tr|D4QBD7|D4QBD7_BOSJA/tr|D4QBB4|D4QBB4_BOVIN/tr|D4QBF0|D4QBF0_BOSGF/tr|D4QBD6|D4QBD6_BOSJA/tr|D4QBF4|D4QBF4_BOSMU/tr|D4QBB8|D4QBB8_BOSIN/tr|D4QBE7|D4QBE7_9CETA/tr|D4QBB5|D4QBB5_BOSIN/tr|D4QBD0|D4QBD0_BOSIN/tr|D4QBD1|D4QBD1_BOSIN/tr|D4…		5.32	0		0	2	MASCOT		T
	P20170700320_SHUI_NIU,12091	K.LHVDPENFK.L	1098.56	-0.00026	2	1	32.35	0	0.0181	0|0	sp|P04346|HBBA_BOSJA/sp|P67820|HBB_BUBBU/sp|P67819|HBB_BOSGF/sp|P04245|HBB_TRAST/sp|P09422|HBB_BISBO/sp|P02072|HBB_BOSMU/sp|P02070|HBB_BOVIN/tr|D4QBD8|D4QBD8_BOSJA/tr|D4QBD7|D4QBD7_BOSJA/tr|D4QBB4|D4QBB4_BOVIN/tr|D4QBF0|D4QBF0_BOSGF/tr|D4QBD6|D4QBD6_BOSJA/tr|D4QBF4|D4QBF4_BOSMU/tr|D4QBB8|D4QBB8_BOSIN/tr|D4QBE7|D4QBE7_9CETA/tr|D4QBB5|D4QBB5_BOSIN/tr|D4QBD0|D4QBD0_BOSIN/tr|D4QBD1|D4QBD1_BOSIN/tr|D4…		5.32	0		0	2	MASCOT		T
	P20170700320_SHUI_NIU,12098	K.LHVDPENFK.L	1098.56	-0.0018	3	1	34.94	0	0.0104	0|0	sp|P04346|HBBA_BOSJA/sp|P67820|HBB_BUBBU/sp|P67819|HBB_BOSGF/sp|P04245|HBB_TRAST/sp|P09422|HBB_BISBO/sp|P02072|HBB_BOSMU/sp|P02070|HBB_BOVIN/tr|D4QBD8|D4QBD8_BOSJA/tr|D4QBD7|D4QBD7_BOSJA/tr|D4QBB4|D4QBB4_BOVIN/tr|D4QBF0|D4QBF0_BOSGF/tr|D4QBD6|D4QBD6_BOSJA/tr|D4QBF4|D4QBF4_BOSMU/tr|D4QBB8|D4QBB8_BOSIN/tr|D4QBE7|D4QBE7_9CETA/tr|D4QBB5|D4QBB5_BOSIN/tr|D4QBD0|D4QBD0_BOSIN/tr|D4QBD1|D4QBD1_BOSIN/tr|D4…		5.32	0		0	2	MASCOT		T
	P20170700320_SHUI_NIU,12657	K.LHVDPENFK.L	1098.56	-0.00102	3	1	26.41	0	0.0738	0|0	sp|P04346|HBBA_BOSJA/sp|P67820|HBB_BUBBU/sp|P67819|HBB_BOSGF/sp|P04245|HBB_TRAST/sp|P09422|HBB_BISBO/sp|P02072|HBB_BOSMU/sp|P02070|HBB_BOVIN/tr|D4QBD8|D4QBD8_BOSJA/tr|D4QBD7|D4QBD7_BOSJA/tr|D4QBB4|D4QBB4_BOVIN/tr|D4QBF0|D4QBF0_BOSGF/tr|D4QBD6|D4QBD6_BOSJA/tr|D4QBF4|D4QBF4_BOSMU/tr|D4QBB8|D4QBB8_BOSIN/tr|D4QBE7|D4QBE7_9CETA/tr|D4QBB5|D4QBB5_BOSIN/tr|D4QBD0|D4QBD0_BOSIN/tr|D4QBD1|D4QBD1_BOSIN/tr|D4…		5.32	0		0	2	MASCOT		T
	P20170700320_SHUI_NIU,13016	K.LHVDPENFK.L	1098.56	0.00027	3	1	28.43	0	0.0484	0|0	sp|P04346|HBBA_BOSJA/sp|P67820|HBB_BUBBU/sp|P67819|HBB_BOSGF/sp|P04245|HBB_TRAST/sp|P09422|HBB_BISBO/sp|P02072|HBB_BOSMU/sp|P02070|HBB_BOVIN/tr|D4QBD8|D4QBD8_BOSJA/tr|D4QBD7|D4QBD7_BOSJA/tr|D4QBB4|D4QBB4_BOVIN/tr|D4QBF0|D4QBF0_BOSGF/tr|D4QBD6|D4QBD6_BOSJA/tr|D4QBF4|D4QBF4_BOSMU/tr|D4QBB8|D4QBB8_BOSIN/tr|D4QBE7|D4QBE7_9CETA/tr|D4QBB5|D4QBB5_BOSIN/tr|D4QBD0|D4QBD0_BOSIN/tr|D4QBD1|D4QBD1_BOSIN/tr|D4…		5.32	0		0	2	MASCOT		T
	P20170700320_SHUI_NIU,13422	K.LHVDPENFK.L	1098.56	0.00222	3	1	23.83	0	0.131	0|0	sp|P04346|HBBA_BOSJA/sp|P67820|HBB_BUBBU/sp|P67819|HBB_BOSGF/sp|P04245|HBB_TRAST/sp|P09422|HBB_BISBO/sp|P02072|HBB_BOSMU/sp|P02070|HBB_BOVIN/tr|D4QBD8|D4QBD8_BOSJA/tr|D4QBD7|D4QBD7_BOSJA/tr|D4QBB4|D4QBB4_BOVIN/tr|D4QBF0|D4QBF0_BOSGF/tr|D4QBD6|D4QBD6_BOSJA/tr|D4QBF4|D4QBF4_BOSMU/tr|D4QBB8|D4QBB8_BOSIN/tr|D4QBE7|D4QBE7_9CETA/tr|D4QBB5|D4QBB5_BOSIN/tr|D4QBD0|D4QBD0_BOSIN/tr|D4QBD1|D4QBD1_BOSIN/tr|D4…		5.32	0		0	2	MASCOT		T
	P20170700320_SHUI_NIU,14744	K.LHVDPENFK.L	1098.56	0.00018	3	1	23.19	0	0.162	0|0	sp|P04346|HBBA_BOSJA/sp|P67820|HBB_BUBBU/sp|P67819|HBB_BOSGF/sp|P04245|HBB_TRAST/sp|P09422|HBB_BISBO/sp|P02072|HBB_BOSMU/sp|P02070|HBB_BOVIN/tr|D4QBD8|D4QBD8_BOSJA/tr|D4QBD7|D4QBD7_BOSJA/tr|D4QBB4|D4QBB4_BOVIN/tr|D4QBF0|D4QBF0_BOSGF/tr|D4QBD6|D4QBD6_BOSJA/tr|D4QBF4|D4QBF4_BOSMU/tr|D4QBB8|D4QBB8_BOSIN/tr|D4QBE7|D4QBE7_9CETA/tr|D4QBB5|D4QBB5_BOSIN/tr|D4QBD0|D4QBD0_BOSIN/tr|D4QBD1|D4QBD1_BOSIN/tr|D4…		5.32	0		0	2	MASCOT		T
	P20170700320_SHUI_NIU,15345	K.LHVDPENFK.L	1098.56	-0.00192	3	1	28.09	0	0.0501	0|0	sp|P04346|HBBA_BOSJA/sp|P67820|HBB_BUBBU/sp|P67819|HBB_BOSGF/sp|P04245|HBB_TRAST/sp|P09422|HBB_BISBO/sp|P02072|HBB_BOSMU/sp|P02070|HBB_BOVIN/tr|D4QBD8|D4QBD8_BOSJA/tr|D4QBD7|D4QBD7_BOSJA/tr|D4QBB4|D4QBB4_BOVIN/tr|D4QBF0|D4QBF0_BOSGF/tr|D4QBD6|D4QBD6_BOSJA/tr|D4QBF4|D4QBF4_BOSMU/tr|D4QBB8|D4QBB8_BOSIN/tr|D4QBE7|D4QBE7_9CETA/tr|D4QBB5|D4QBB5_BOSIN/tr|D4QBD0|D4QBD0_BOSIN/tr|D4QBD1|D4QBD1_BOSIN/tr|D4…		5.32	0		0	2	MASCOT		T
	P20170700320_SHUI_NIU,8900	K.VHVDEVGGEALGR.L	1337.68	-0.00091	2	1	34.41	0	0.0394	0|0	sp|P04346|HBBA_BOSJA/sp|P67820|HBB_BUBBU/sp|P67819|HBB_BOSGF/sp|P09422|HBB_BISBO/tr|D4QBD8|D4QBD8_BOSJA/tr|D4QBD7|D4QBD7_BOSJA/tr|D4QBF0|D4QBF0_BOSGF/tr|D4QBD6|D4QBD6_BOSJA/tr|D4QBE7|D4QBE7_9CETA/tr|D4QBB5|D4QBB5_BOSIN/tr|D4QBD0|D4QBD0_BOSIN/tr|D4QBC5|D4QBC5_BOSIN/tr|D4QBB3|D4QBB3_BOVIN/tr|D4QBE8|D4QBE8_9CETA/tr|D4QBD2|D4QBD2_BOSIN/tr|A8E196|A8E196_BUBBU/tr|D4QBF7|D4QBF7_BISBI/tr|A8E197|A8E197_BU…		4.65	0		0	2	MASCOT		T
	P20170700320_SHUI_NIU,8906	K.VHVDEVGGEALGR.L	1337.68	0.00067	3	1	27	0	0.093	0|0	sp|P04346|HBBA_BOSJA/sp|P67820|HBB_BUBBU/sp|P67819|HBB_BOSGF/sp|P09422|HBB_BISBO/tr|D4QBD8|D4QBD8_BOSJA/tr|D4QBD7|D4QBD7_BOSJA/tr|D4QBF0|D4QBF0_BOSGF/tr|D4QBD6|D4QBD6_BOSJA/tr|D4QBE7|D4QBE7_9CETA/tr|D4QBB5|D4QBB5_BOSIN/tr|D4QBD0|D4QBD0_BOSIN/tr|D4QBC5|D4QBC5_BOSIN/tr|D4QBB3|D4QBB3_BOVIN/tr|D4QBE8|D4QBE8_9CETA/tr|D4QBD2|D4QBD2_BOSIN/tr|A8E196|A8E196_BUBBU/tr|D4QBF7|D4QBF7_BISBI/tr|A8E197|A8E197_BU…		4.65	0		0	2	MASCOT		T
	P20170700320_SHUI_NIU,9097	K.VHVDEVGGEALGR.L	1337.68	-0.00051	2	1	53.82	0	0.000195	0|0	sp|P04346|HBBA_BOSJA/sp|P67820|HBB_BUBBU/sp|P67819|HBB_BOSGF/sp|P09422|HBB_BISBO/tr|D4QBD8|D4QBD8_BOSJA/tr|D4QBD7|D4QBD7_BOSJA/tr|D4QBF0|D4QBF0_BOSGF/tr|D4QBD6|D4QBD6_BOSJA/tr|D4QBE7|D4QBE7_9CETA/tr|D4QBB5|D4QBB5_BOSIN/tr|D4QBD0|D4QBD0_BOSIN/tr|D4QBC5|D4QBC5_BOSIN/tr|D4QBB3|D4QBB3_BOVIN/tr|D4QBE8|D4QBE8_9CETA/tr|D4QBD2|D4QBD2_BOSIN/tr|A8E196|A8E196_BUBBU/tr|D4QBF7|D4QBF7_BISBI/tr|A8E197|A8E197_BU…		4.65	0		0	2	MASCOT		T
	P20170700320_SHUI_NIU,9120	K.VHVDEVGGEALGR.L	1337.68	0.00041	1	1	69.51	0	1.23e-05	0|0	sp|P04346|HBBA_BOSJA/sp|P67820|HBB_BUBBU/sp|P67819|HBB_BOSGF/sp|P09422|HBB_BISBO/tr|D4QBD8|D4QBD8_BOSJA/tr|D4QBD7|D4QBD7_BOSJA/tr|D4QBF0|D4QBF0_BOSGF/tr|D4QBD6|D4QBD6_BOSJA/tr|D4QBE7|D4QBE7_9CETA/tr|D4QBB5|D4QBB5_BOSIN/tr|D4QBD0|D4QBD0_BOSIN/tr|D4QBC5|D4QBC5_BOSIN/tr|D4QBB3|D4QBB3_BOVIN/tr|D4QBE8|D4QBE8_9CETA/tr|D4QBD2|D4QBD2_BOSIN/tr|A8E196|A8E196_BUBBU/tr|D4QBF7|D4QBF7_BISBI/tr|A8E197|A8E197_BU…		4.65	0		0	2	MASCOT		T
	P20170700320_SHUI_NIU,9299	K.VHVDEVGGEALGR.L	1337.68	-0.00017	3	1	62.74	0	2.52e-05	0|0	sp|P04346|HBBA_BOSJA/sp|P67820|HBB_BUBBU/sp|P67819|HBB_BOSGF/sp|P09422|HBB_BISBO/tr|D4QBD8|D4QBD8_BOSJA/tr|D4QBD7|D4QBD7_BOSJA/tr|D4QBF0|D4QBF0_BOSGF/tr|D4QBD6|D4QBD6_BOSJA/tr|D4QBE7|D4QBE7_9CETA/tr|D4QBB5|D4QBB5_BOSIN/tr|D4QBD0|D4QBD0_BOSIN/tr|D4QBC5|D4QBC5_BOSIN/tr|D4QBB3|D4QBB3_BOVIN/tr|D4QBE8|D4QBE8_9CETA/tr|D4QBD2|D4QBD2_BOSIN/tr|A8E196|A8E196_BUBBU/tr|D4QBF7|D4QBF7_BISBI/tr|A8E197|A8E197_BU…		4.65	0		0	2	MASCOT		T
	P20170700320_SHUI_NIU,9478	K.VHVDEVGGEALGR.L	1337.68	-0.00019	2	1	62.04	0	2.96e-05	0|0	sp|P04346|HBBA_BOSJA/sp|P67820|HBB_BUBBU/sp|P67819|HBB_BOSGF/sp|P09422|HBB_BISBO/tr|D4QBD8|D4QBD8_BOSJA/tr|D4QBD7|D4QBD7_BOSJA/tr|D4QBF0|D4QBF0_BOSGF/tr|D4QBD6|D4QBD6_BOSJA/tr|D4QBE7|D4QBE7_9CETA/tr|D4QBB5|D4QBB5_BOSIN/tr|D4QBD0|D4QBD0_BOSIN/tr|D4QBC5|D4QBC5_BOSIN/tr|D4QBB3|D4QBB3_BOVIN/tr|D4QBE8|D4QBE8_9CETA/tr|D4QBD2|D4QBD2_BOSIN/tr|A8E196|A8E196_BUBBU/tr|D4QBF7|D4QBF7_BISBI/tr|A8E197|A8E197_BU…		4.65	0		0	2	MASCOT		T
	P20170700320_SHUI_NIU,9500	K.VHVDEVGGEALGR.L	1337.68	0.00121	1	1	71.98	0	6.95e-06	0|0	sp|P04346|HBBA_BOSJA/sp|P67820|HBB_BUBBU/sp|P67819|HBB_BOSGF/sp|P09422|HBB_BISBO/tr|D4QBD8|D4QBD8_BOSJA/tr|D4QBD7|D4QBD7_BOSJA/tr|D4QBF0|D4QBF0_BOSGF/tr|D4QBD6|D4QBD6_BOSJA/tr|D4QBE7|D4QBE7_9CETA/tr|D4QBB5|D4QBB5_BOSIN/tr|D4QBD0|D4QBD0_BOSIN/tr|D4QBC5|D4QBC5_BOSIN/tr|D4QBB3|D4QBB3_BOVIN/tr|D4QBE8|D4QBE8_9CETA/tr|D4QBD2|D4QBD2_BOSIN/tr|A8E196|A8E196_BUBBU/tr|D4QBF7|D4QBF7_BISBI/tr|A8E197|A8E197_BU…		4.65	0		0	2	MASCOT		T
	P20170700320_SHUI_NIU,9624	K.VHVDEVGGEALGR.L	1337.68	-5e-05	3	1	71.31	0	3.5e-06	0|0	sp|P04346|HBBA_BOSJA/sp|P67820|HBB_BUBBU/sp|P67819|HBB_BOSGF/sp|P09422|HBB_BISBO/tr|D4QBD8|D4QBD8_BOSJA/tr|D4QBD7|D4QBD7_BOSJA/tr|D4QBF0|D4QBF0_BOSGF/tr|D4QBD6|D4QBD6_BOSJA/tr|D4QBE7|D4QBE7_9CETA/tr|D4QBB5|D4QBB5_BOSIN/tr|D4QBD0|D4QBD0_BOSIN/tr|D4QBC5|D4QBC5_BOSIN/tr|D4QBB3|D4QBB3_BOVIN/tr|D4QBE8|D4QBE8_9CETA/tr|D4QBD2|D4QBD2_BOSIN/tr|A8E196|A8E196_BUBBU/tr|D4QBF7|D4QBF7_BISBI/tr|A8E197|A8E197_BU…		4.65	0		0	2	MASCOT		T
	P20170700320_SHUI_NIU,9801	K.VHVDEVGGEALGR.L	1337.68	-0.00057	2	1	64.59	0	1.64e-05	0|0	sp|P04346|HBBA_BOSJA/sp|P67820|HBB_BUBBU/sp|P67819|HBB_BOSGF/sp|P09422|HBB_BISBO/tr|D4QBD8|D4QBD8_BOSJA/tr|D4QBD7|D4QBD7_BOSJA/tr|D4QBF0|D4QBF0_BOSGF/tr|D4QBD6|D4QBD6_BOSJA/tr|D4QBE7|D4QBE7_9CETA/tr|D4QBB5|D4QBB5_BOSIN/tr|D4QBD0|D4QBD0_BOSIN/tr|D4QBC5|D4QBC5_BOSIN/tr|D4QBB3|D4QBB3_BOVIN/tr|D4QBE8|D4QBE8_9CETA/tr|D4QBD2|D4QBD2_BOSIN/tr|A8E196|A8E196_BUBBU/tr|D4QBF7|D4QBF7_BISBI/tr|A8E197|A8E197_BU…		4.65	0		0	2	MASCOT		T
	P20170700320_SHUI_NIU,9879	K.VHVDEVGGEALGR.L	1337.68	-0.00033	2	1	43.36	0	0.00217	0|0	sp|P04346|HBBA_BOSJA/sp|P67820|HBB_BUBBU/sp|P67819|HBB_BOSGF/sp|P09422|HBB_BISBO/tr|D4QBD8|D4QBD8_BOSJA/tr|D4QBD7|D4QBD7_BOSJA/tr|D4QBF0|D4QBF0_BOSGF/tr|D4QBD6|D4QBD6_BOSJA/tr|D4QBE7|D4QBE7_9CETA/tr|D4QBB5|D4QBB5_BOSIN/tr|D4QBD0|D4QBD0_BOSIN/tr|D4QBC5|D4QBC5_BOSIN/tr|D4QBB3|D4QBB3_BOVIN/tr|D4QBE8|D4QBE8_9CETA/tr|D4QBD2|D4QBD2_BOSIN/tr|A8E196|A8E196_BUBBU/tr|D4QBF7|D4QBF7_BISBI/tr|A8E197|A8E197_BU…		4.65	0		0	2	MASCOT		T
	P20170700320_SHUI_NIU,9985	K.VHVDEVGGEALGR.L	1337.68	-0.00035	3	1	66.81	0	9.81e-06	0|0	sp|P04346|HBBA_BOSJA/sp|P67820|HBB_BUBBU/sp|P67819|HBB_BOSGF/sp|P09422|HBB_BISBO/tr|D4QBD8|D4QBD8_BOSJA/tr|D4QBD7|D4QBD7_BOSJA/tr|D4QBF0|D4QBF0_BOSGF/tr|D4QBD6|D4QBD6_BOSJA/tr|D4QBE7|D4QBE7_9CETA/tr|D4QBB5|D4QBB5_BOSIN/tr|D4QBD0|D4QBD0_BOSIN/tr|D4QBC5|D4QBC5_BOSIN/tr|D4QBB3|D4QBB3_BOVIN/tr|D4QBE8|D4QBE8_9CETA/tr|D4QBD2|D4QBD2_BOSIN/tr|A8E196|A8E196_BUBBU/tr|D4QBF7|D4QBF7_BISBI/tr|A8E197|A8E197_BU…		4.65	0		0	2	MASCOT		T
	P20170700320_SHUI_NIU,10221	K.VHVDEVGGEALGR.L	1337.68	-0.00013	2	1	57.61	0	8.2e-05	0|0	sp|P04346|HBBA_BOSJA/sp|P67820|HBB_BUBBU/sp|P67819|HBB_BOSGF/sp|P09422|HBB_BISBO/tr|D4QBD8|D4QBD8_BOSJA/tr|D4QBD7|D4QBD7_BOSJA/tr|D4QBF0|D4QBF0_BOSGF/tr|D4QBD6|D4QBD6_BOSJA/tr|D4QBE7|D4QBE7_9CETA/tr|D4QBB5|D4QBB5_BOSIN/tr|D4QBD0|D4QBD0_BOSIN/tr|D4QBC5|D4QBC5_BOSIN/tr|D4QBB3|D4QBB3_BOVIN/tr|D4QBE8|D4QBE8_9CETA/tr|D4QBD2|D4QBD2_BOSIN/tr|A8E196|A8E196_BUBBU/tr|D4QBF7|D4QBF7_BISBI/tr|A8E197|A8E197_BU…		4.65	0		0	2	MASCOT		T
	P20170700320_SHUI_NIU,10270	K.VHVDEVGGEALGR.L	1337.68	-0.00017	2	1	39.82	0	0.00493	0|0	sp|P04346|HBBA_BOSJA/sp|P67820|HBB_BUBBU/sp|P67819|HBB_BOSGF/sp|P09422|HBB_BISBO/tr|D4QBD8|D4QBD8_BOSJA/tr|D4QBD7|D4QBD7_BOSJA/tr|D4QBF0|D4QBF0_BOSGF/tr|D4QBD6|D4QBD6_BOSJA/tr|D4QBE7|D4QBE7_9CETA/tr|D4QBB5|D4QBB5_BOSIN/tr|D4QBD0|D4QBD0_BOSIN/tr|D4QBC5|D4QBC5_BOSIN/tr|D4QBB3|D4QBB3_BOVIN/tr|D4QBE8|D4QBE8_9CETA/tr|D4QBD2|D4QBD2_BOSIN/tr|A8E196|A8E196_BUBBU/tr|D4QBF7|D4QBF7_BISBI/tr|A8E197|A8E197_BU…		4.65	0		0	2	MASCOT		T
	P20170700320_SHUI_NIU,10326	K.VHVDEVGGEALGR.L	1337.68	0.0004	3	1	66.3	0	1.09e-05	0|0	sp|P04346|HBBA_BOSJA/sp|P67820|HBB_BUBBU/sp|P67819|HBB_BOSGF/sp|P09422|HBB_BISBO/tr|D4QBD8|D4QBD8_BOSJA/tr|D4QBD7|D4QBD7_BOSJA/tr|D4QBF0|D4QBF0_BOSGF/tr|D4QBD6|D4QBD6_BOSJA/tr|D4QBE7|D4QBE7_9CETA/tr|D4QBB5|D4QBB5_BOSIN/tr|D4QBD0|D4QBD0_BOSIN/tr|D4QBC5|D4QBC5_BOSIN/tr|D4QBB3|D4QBB3_BOVIN/tr|D4QBE8|D4QBE8_9CETA/tr|D4QBD2|D4QBD2_BOSIN/tr|A8E196|A8E196_BUBBU/tr|D4QBF7|D4QBF7_BISBI/tr|A8E197|A8E197_BU…		4.65	0		0	2	MASCOT		T
	P20170700320_SHUI_NIU,10667	K.VHVDEVGGEALGR.L	1337.68	0.0001	3	1	62.39	0	2.73e-05	0|0	sp|P04346|HBBA_BOSJA/sp|P67820|HBB_BUBBU/sp|P67819|HBB_BOSGF/sp|P09422|HBB_BISBO/tr|D4QBD8|D4QBD8_BOSJA/tr|D4QBD7|D4QBD7_BOSJA/tr|D4QBF0|D4QBF0_BOSGF/tr|D4QBD6|D4QBD6_BOSJA/tr|D4QBE7|D4QBE7_9CETA/tr|D4QBB5|D4QBB5_BOSIN/tr|D4QBD0|D4QBD0_BOSIN/tr|D4QBC5|D4QBC5_BOSIN/tr|D4QBB3|D4QBB3_BOVIN/tr|D4QBE8|D4QBE8_9CETA/tr|D4QBD2|D4QBD2_BOSIN/tr|A8E196|A8E196_BUBBU/tr|D4QBF7|D4QBF7_BISBI/tr|A8E197|A8E197_BU…		4.65	0		0	2	MASCOT		T
	P20170700320_SHUI_NIU,10732	K.VHVDEVGGEALGR.L	1337.68	-9e-05	1	1	80.29	0	1.03e-06	0|0	sp|P04346|HBBA_BOSJA/sp|P67820|HBB_BUBBU/sp|P67819|HBB_BOSGF/sp|P09422|HBB_BISBO/tr|D4QBD8|D4QBD8_BOSJA/tr|D4QBD7|D4QBD7_BOSJA/tr|D4QBF0|D4QBF0_BOSGF/tr|D4QBD6|D4QBD6_BOSJA/tr|D4QBE7|D4QBE7_9CETA/tr|D4QBB5|D4QBB5_BOSIN/tr|D4QBD0|D4QBD0_BOSIN/tr|D4QBC5|D4QBC5_BOSIN/tr|D4QBB3|D4QBB3_BOVIN/tr|D4QBE8|D4QBE8_9CETA/tr|D4QBD2|D4QBD2_BOSIN/tr|A8E196|A8E196_BUBBU/tr|D4QBF7|D4QBF7_BISBI/tr|A8E197|A8E197_BU…		4.65	0		0	2	MASCOT		T
	P20170700320_SHUI_NIU,10815	K.VHVDEVGGEALGR.L	1337.68	0.00015	2	1	55.87	0	0.000122	0|0	sp|P04346|HBBA_BOSJA/sp|P67820|HBB_BUBBU/sp|P67819|HBB_BOSGF/sp|P09422|HBB_BISBO/tr|D4QBD8|D4QBD8_BOSJA/tr|D4QBD7|D4QBD7_BOSJA/tr|D4QBF0|D4QBF0_BOSGF/tr|D4QBD6|D4QBD6_BOSJA/tr|D4QBE7|D4QBE7_9CETA/tr|D4QBB5|D4QBB5_BOSIN/tr|D4QBD0|D4QBD0_BOSIN/tr|D4QBC5|D4QBC5_BOSIN/tr|D4QBB3|D4QBB3_BOVIN/tr|D4QBE8|D4QBE8_9CETA/tr|D4QBD2|D4QBD2_BOSIN/tr|A8E196|A8E196_BUBBU/tr|D4QBF7|D4QBF7_BISBI/tr|A8E197|A8E197_BU…		4.65	0		0	2	MASCOT		T
	P20170700320_SHUI_NIU,10855	K.VHVDEVGGEALGR.L	1337.68	-5e-05	2	1	40.58	0	0.00414	0|0	sp|P04346|HBBA_BOSJA/sp|P67820|HBB_BUBBU/sp|P67819|HBB_BOSGF/sp|P09422|HBB_BISBO/tr|D4QBD8|D4QBD8_BOSJA/tr|D4QBD7|D4QBD7_BOSJA/tr|D4QBF0|D4QBF0_BOSGF/tr|D4QBD6|D4QBD6_BOSJA/tr|D4QBE7|D4QBE7_9CETA/tr|D4QBB5|D4QBB5_BOSIN/tr|D4QBD0|D4QBD0_BOSIN/tr|D4QBC5|D4QBC5_BOSIN/tr|D4QBB3|D4QBB3_BOVIN/tr|D4QBE8|D4QBE8_9CETA/tr|D4QBD2|D4QBD2_BOSIN/tr|A8E196|A8E196_BUBBU/tr|D4QBF7|D4QBF7_BISBI/tr|A8E197|A8E197_BU…		4.65	0		0	2	MASCOT		T
	P20170700320_SHUI_NIU,10998	K.VHVDEVGGEALGR.L	1337.68	-0.002	3	1	69.32	0	5.29e-06	0|0	sp|P04346|HBBA_BOSJA/sp|P67820|HBB_BUBBU/sp|P67819|HBB_BOSGF/sp|P09422|HBB_BISBO/tr|D4QBD8|D4QBD8_BOSJA/tr|D4QBD7|D4QBD7_BOSJA/tr|D4QBF0|D4QBF0_BOSGF/tr|D4QBD6|D4QBD6_BOSJA/tr|D4QBE7|D4QBE7_9CETA/tr|D4QBB5|D4QBB5_BOSIN/tr|D4QBD0|D4QBD0_BOSIN/tr|D4QBC5|D4QBC5_BOSIN/tr|D4QBB3|D4QBB3_BOVIN/tr|D4QBE8|D4QBE8_9CETA/tr|D4QBD2|D4QBD2_BOSIN/tr|A8E196|A8E196_BUBBU/tr|D4QBF7|D4QBF7_BISBI/tr|A8E197|A8E197_BU…		4.65	0		0	2	MASCOT		T
	P20170700320_SHUI_NIU,11220	K.VHVDEVGGEALGR.L	1337.68	-0.00291	2	1	66.45	0	1.05e-05	0|0	sp|P04346|HBBA_BOSJA/sp|P67820|HBB_BUBBU/sp|P67819|HBB_BOSGF/sp|P09422|HBB_BISBO/tr|D4QBD8|D4QBD8_BOSJA/tr|D4QBD7|D4QBD7_BOSJA/tr|D4QBF0|D4QBF0_BOSGF/tr|D4QBD6|D4QBD6_BOSJA/tr|D4QBE7|D4QBE7_9CETA/tr|D4QBB5|D4QBB5_BOSIN/tr|D4QBD0|D4QBD0_BOSIN/tr|D4QBC5|D4QBC5_BOSIN/tr|D4QBB3|D4QBB3_BOVIN/tr|D4QBE8|D4QBE8_9CETA/tr|D4QBD2|D4QBD2_BOSIN/tr|A8E196|A8E196_BUBBU/tr|D4QBF7|D4QBF7_BISBI/tr|A8E197|A8E197_BU…		4.65	0		0	2	MASCOT		T
	P20170700320_SHUI_NIU,11398	K.VHVDEVGGEALGR.L	1337.68	-0.0005	3	1	65.17	0	1.43e-05	0|0	sp|P04346|HBBA_BOSJA/sp|P67820|HBB_BUBBU/sp|P67819|HBB_BOSGF/sp|P09422|HBB_BISBO/tr|D4QBD8|D4QBD8_BOSJA/tr|D4QBD7|D4QBD7_BOSJA/tr|D4QBF0|D4QBF0_BOSGF/tr|D4QBD6|D4QBD6_BOSJA/tr|D4QBE7|D4QBE7_9CETA/tr|D4QBB5|D4QBB5_BOSIN/tr|D4QBD0|D4QBD0_BOSIN/tr|D4QBC5|D4QBC5_BOSIN/tr|D4QBB3|D4QBB3_BOVIN/tr|D4QBE8|D4QBE8_9CETA/tr|D4QBD2|D4QBD2_BOSIN/tr|A8E196|A8E196_BUBBU/tr|D4QBF7|D4QBF7_BISBI/tr|A8E197|A8E197_BU…		4.65	0		0	2	MASCOT		T
	P20170700320_SHUI_NIU,11623	K.VHVDEVGGEALGR.L	1337.68	-0.00145	2	1	54.84	0	0.00015	0|0	sp|P04346|HBBA_BOSJA/sp|P67820|HBB_BUBBU/sp|P67819|HBB_BOSGF/sp|P09422|HBB_BISBO/tr|D4QBD8|D4QBD8_BOSJA/tr|D4QBD7|D4QBD7_BOSJA/tr|D4QBF0|D4QBF0_BOSGF/tr|D4QBD6|D4QBD6_BOSJA/tr|D4QBE7|D4QBE7_9CETA/tr|D4QBB5|D4QBB5_BOSIN/tr|D4QBD0|D4QBD0_BOSIN/tr|D4QBC5|D4QBC5_BOSIN/tr|D4QBB3|D4QBB3_BOVIN/tr|D4QBE8|D4QBE8_9CETA/tr|D4QBD2|D4QBD2_BOSIN/tr|A8E196|A8E196_BUBBU/tr|D4QBF7|D4QBF7_BISBI/tr|A8E197|A8E197_BU…		4.65	0		0	2	MASCOT		T
	P20170700320_SHUI_NIU,11838	K.VHVDEVGGEALGR.L	1337.68	-0.00068	3	1	66.32	0	1.1e-05	0|0	sp|P04346|HBBA_BOSJA/sp|P67820|HBB_BUBBU/sp|P67819|HBB_BOSGF/sp|P09422|HBB_BISBO/tr|D4QBD8|D4QBD8_BOSJA/tr|D4QBD7|D4QBD7_BOSJA/tr|D4QBF0|D4QBF0_BOSGF/tr|D4QBD6|D4QBD6_BOSJA/tr|D4QBE7|D4QBE7_9CETA/tr|D4QBB5|D4QBB5_BOSIN/tr|D4QBD0|D4QBD0_BOSIN/tr|D4QBC5|D4QBC5_BOSIN/tr|D4QBB3|D4QBB3_BOVIN/tr|D4QBE8|D4QBE8_9CETA/tr|D4QBD2|D4QBD2_BOSIN/tr|A8E196|A8E196_BUBBU/tr|D4QBF7|D4QBF7_BISBI/tr|A8E197|A8E197_BU…		4.65	0		0	2	MASCOT		T
	P20170700320_SHUI_NIU,12134	K.VHVDEVGGEALGR.L	1337.68	-0.00025	2	1	62.6	0	2.59e-05	0|0	sp|P04346|HBBA_BOSJA/sp|P67820|HBB_BUBBU/sp|P67819|HBB_BOSGF/sp|P09422|HBB_BISBO/tr|D4QBD8|D4QBD8_BOSJA/tr|D4QBD7|D4QBD7_BOSJA/tr|D4QBF0|D4QBF0_BOSGF/tr|D4QBD6|D4QBD6_BOSJA/tr|D4QBE7|D4QBE7_9CETA/tr|D4QBB5|D4QBB5_BOSIN/tr|D4QBD0|D4QBD0_BOSIN/tr|D4QBC5|D4QBC5_BOSIN/tr|D4QBB3|D4QBB3_BOVIN/tr|D4QBE8|D4QBE8_9CETA/tr|D4QBD2|D4QBD2_BOSIN/tr|A8E196|A8E196_BUBBU/tr|D4QBF7|D4QBF7_BISBI/tr|A8E197|A8E197_BU…		4.65	0		0	2	MASCOT		T
	P20170700320_SHUI_NIU,12380	K.VHVDEVGGEALGR.L	1337.68	-2e-05	3	1	62.14	0	2.89e-05	0|0	sp|P04346|HBBA_BOSJA/sp|P67820|HBB_BUBBU/sp|P67819|HBB_BOSGF/sp|P09422|HBB_BISBO/tr|D4QBD8|D4QBD8_BOSJA/tr|D4QBD7|D4QBD7_BOSJA/tr|D4QBF0|D4QBF0_BOSGF/tr|D4QBD6|D4QBD6_BOSJA/tr|D4QBE7|D4QBE7_9CETA/tr|D4QBB5|D4QBB5_BOSIN/tr|D4QBD0|D4QBD0_BOSIN/tr|D4QBC5|D4QBC5_BOSIN/tr|D4QBB3|D4QBB3_BOVIN/tr|D4QBE8|D4QBE8_9CETA/tr|D4QBD2|D4QBD2_BOSIN/tr|A8E196|A8E196_BUBBU/tr|D4QBF7|D4QBF7_BISBI/tr|A8E197|A8E197_BU…		4.65	0		0	2	MASCOT		T
	P20170700320_SHUI_NIU,12602	K.VHVDEVGGEALGR.L	1337.68	-0.00071	2	1	64.16	0	4.18e-05	0|0	sp|P04346|HBBA_BOSJA/sp|P67820|HBB_BUBBU/sp|P67819|HBB_BOSGF/sp|P09422|HBB_BISBO/tr|D4QBD8|D4QBD8_BOSJA/tr|D4QBD7|D4QBD7_BOSJA/tr|D4QBF0|D4QBF0_BOSGF/tr|D4QBD6|D4QBD6_BOSJA/tr|D4QBE7|D4QBE7_9CETA/tr|D4QBB5|D4QBB5_BOSIN/tr|D4QBD0|D4QBD0_BOSIN/tr|D4QBC5|D4QBC5_BOSIN/tr|D4QBB3|D4QBB3_BOVIN/tr|D4QBE8|D4QBE8_9CETA/tr|D4QBD2|D4QBD2_BOSIN/tr|A8E196|A8E196_BUBBU/tr|D4QBF7|D4QBF7_BISBI/tr|A8E197|A8E197_BU…		4.65	0		0	2	MASCOT		T
	P20170700320_SHUI_NIU,12755	K.VHVDEVGGEALGR.L	1337.68	-0.00182	3	1	67.41	0	8.21e-06	0|0	sp|P04346|HBBA_BOSJA/sp|P67820|HBB_BUBBU/sp|P67819|HBB_BOSGF/sp|P09422|HBB_BISBO/tr|D4QBD8|D4QBD8_BOSJA/tr|D4QBD7|D4QBD7_BOSJA/tr|D4QBF0|D4QBF0_BOSGF/tr|D4QBD6|D4QBD6_BOSJA/tr|D4QBE7|D4QBE7_9CETA/tr|D4QBB5|D4QBB5_BOSIN/tr|D4QBD0|D4QBD0_BOSIN/tr|D4QBC5|D4QBC5_BOSIN/tr|D4QBB3|D4QBB3_BOVIN/tr|D4QBE8|D4QBE8_9CETA/tr|D4QBD2|D4QBD2_BOSIN/tr|A8E196|A8E196_BUBBU/tr|D4QBF7|D4QBF7_BISBI/tr|A8E197|A8E197_BU…		4.65	0		0	2	MASCOT		T
	P20170700320_SHUI_NIU,12952	K.VHVDEVGGEALGR.L	1337.68	0.00023	2	1	55.02	0	0.000148	0|0	sp|P04346|HBBA_BOSJA/sp|P67820|HBB_BUBBU/sp|P67819|HBB_BOSGF/sp|P09422|HBB_BISBO/tr|D4QBD8|D4QBD8_BOSJA/tr|D4QBD7|D4QBD7_BOSJA/tr|D4QBF0|D4QBF0_BOSGF/tr|D4QBD6|D4QBD6_BOSJA/tr|D4QBE7|D4QBE7_9CETA/tr|D4QBB5|D4QBB5_BOSIN/tr|D4QBD0|D4QBD0_BOSIN/tr|D4QBC5|D4QBC5_BOSIN/tr|D4QBB3|D4QBB3_BOVIN/tr|D4QBE8|D4QBE8_9CETA/tr|D4QBD2|D4QBD2_BOSIN/tr|A8E196|A8E196_BUBBU/tr|D4QBF7|D4QBF7_BISBI/tr|A8E197|A8E197_BU…		4.65	0		0	2	MASCOT		T
	P20170700320_SHUI_NIU,13116	K.VHVDEVGGEALGR.L	1337.68	0.00091	3	1	73.03	0	2.3e-06	0|0	sp|P04346|HBBA_BOSJA/sp|P67820|HBB_BUBBU/sp|P67819|HBB_BOSGF/sp|P09422|HBB_BISBO/tr|D4QBD8|D4QBD8_BOSJA/tr|D4QBD7|D4QBD7_BOSJA/tr|D4QBF0|D4QBF0_BOSGF/tr|D4QBD6|D4QBD6_BOSJA/tr|D4QBE7|D4QBE7_9CETA/tr|D4QBB5|D4QBB5_BOSIN/tr|D4QBD0|D4QBD0_BOSIN/tr|D4QBC5|D4QBC5_BOSIN/tr|D4QBB3|D4QBB3_BOVIN/tr|D4QBE8|D4QBE8_9CETA/tr|D4QBD2|D4QBD2_BOSIN/tr|A8E196|A8E196_BUBBU/tr|D4QBF7|D4QBF7_BISBI/tr|A8E197|A8E197_BU…		4.65	0		0	2	MASCOT		T
	P20170700320_SHUI_NIU,13347	K.VHVDEVGGEALGR.L	1337.68	0.00287	2	1	58.89	0	5.86e-05	0|0	sp|P04346|HBBA_BOSJA/sp|P67820|HBB_BUBBU/sp|P67819|HBB_BOSGF/sp|P09422|HBB_BISBO/tr|D4QBD8|D4QBD8_BOSJA/tr|D4QBD7|D4QBD7_BOSJA/tr|D4QBF0|D4QBF0_BOSGF/tr|D4QBD6|D4QBD6_BOSJA/tr|D4QBE7|D4QBE7_9CETA/tr|D4QBB5|D4QBB5_BOSIN/tr|D4QBD0|D4QBD0_BOSIN/tr|D4QBC5|D4QBC5_BOSIN/tr|D4QBB3|D4QBB3_BOVIN/tr|D4QBE8|D4QBE8_9CETA/tr|D4QBD2|D4QBD2_BOSIN/tr|A8E196|A8E196_BUBBU/tr|D4QBF7|D4QBF7_BISBI/tr|A8E197|A8E197_BU…		4.65	0		0	2	MASCOT		T
	P20170700320_SHUI_NIU,13522	K.VHVDEVGGEALGR.L	1337.68	0.00169	3	1	66.36	0	9.95e-06	0|0	sp|P04346|HBBA_BOSJA/sp|P67820|HBB_BUBBU/sp|P67819|HBB_BOSGF/sp|P09422|HBB_BISBO/tr|D4QBD8|D4QBD8_BOSJA/tr|D4QBD7|D4QBD7_BOSJA/tr|D4QBF0|D4QBF0_BOSGF/tr|D4QBD6|D4QBD6_BOSJA/tr|D4QBE7|D4QBE7_9CETA/tr|D4QBB5|D4QBB5_BOSIN/tr|D4QBD0|D4QBD0_BOSIN/tr|D4QBC5|D4QBC5_BOSIN/tr|D4QBB3|D4QBB3_BOVIN/tr|D4QBE8|D4QBE8_9CETA/tr|D4QBD2|D4QBD2_BOSIN/tr|A8E196|A8E196_BUBBU/tr|D4QBF7|D4QBF7_BISBI/tr|A8E197|A8E197_BU…		4.65	0		0	2	MASCOT		T
	P20170700320_SHUI_NIU,13789	K.VHVDEVGGEALGR.L	1337.68	0.00055	2	1	62.83	0	2.43e-05	0|0	sp|P04346|HBBA_BOSJA/sp|P67820|HBB_BUBBU/sp|P67819|HBB_BOSGF/sp|P09422|HBB_BISBO/tr|D4QBD8|D4QBD8_BOSJA/tr|D4QBD7|D4QBD7_BOSJA/tr|D4QBF0|D4QBF0_BOSGF/tr|D4QBD6|D4QBD6_BOSJA/tr|D4QBE7|D4QBE7_9CETA/tr|D4QBB5|D4QBB5_BOSIN/tr|D4QBD0|D4QBD0_BOSIN/tr|D4QBC5|D4QBC5_BOSIN/tr|D4QBB3|D4QBB3_BOVIN/tr|D4QBE8|D4QBE8_9CETA/tr|D4QBD2|D4QBD2_BOSIN/tr|A8E196|A8E196_BUBBU/tr|D4QBF7|D4QBF7_BISBI/tr|A8E197|A8E197_BU…		4.65	0		0	2	MASCOT		T
	P20170700320_SHUI_NIU,14017	K.VHVDEVGGEALGR.L	1337.68	-0.00029	3	1	68.84	0	6.15e-06	0|0	sp|P04346|HBBA_BOSJA/sp|P67820|HBB_BUBBU/sp|P67819|HBB_BOSGF/sp|P09422|HBB_BISBO/tr|D4QBD8|D4QBD8_BOSJA/tr|D4QBD7|D4QBD7_BOSJA/tr|D4QBF0|D4QBF0_BOSGF/tr|D4QBD6|D4QBD6_BOSJA/tr|D4QBE7|D4QBE7_9CETA/tr|D4QBB5|D4QBB5_BOSIN/tr|D4QBD0|D4QBD0_BOSIN/tr|D4QBC5|D4QBC5_BOSIN/tr|D4QBB3|D4QBB3_BOVIN/tr|D4QBE8|D4QBE8_9CETA/tr|D4QBD2|D4QBD2_BOSIN/tr|A8E196|A8E196_BUBBU/tr|D4QBF7|D4QBF7_BISBI/tr|A8E197|A8E197_BU…		4.65	0		0	2	MASCOT		T
	P20170700320_SHUI_NIU,14443	K.VHVDEVGGEALGR.L	1337.68	-0.00065	2	1	64.58	0	1.64e-05	0|0	sp|P04346|HBBA_BOSJA/sp|P67820|HBB_BUBBU/sp|P67819|HBB_BOSGF/sp|P09422|HBB_BISBO/tr|D4QBD8|D4QBD8_BOSJA/tr|D4QBD7|D4QBD7_BOSJA/tr|D4QBF0|D4QBF0_BOSGF/tr|D4QBD6|D4QBD6_BOSJA/tr|D4QBE7|D4QBE7_9CETA/tr|D4QBB5|D4QBB5_BOSIN/tr|D4QBD0|D4QBD0_BOSIN/tr|D4QBC5|D4QBC5_BOSIN/tr|D4QBB3|D4QBB3_BOVIN/tr|D4QBE8|D4QBE8_9CETA/tr|D4QBD2|D4QBD2_BOSIN/tr|A8E196|A8E196_BUBBU/tr|D4QBF7|D4QBF7_BISBI/tr|A8E197|A8E197_BU…		4.65	0		0	2	MASCOT		T
	P20170700320_SHUI_NIU,14492	K.VHVDEVGGEALGR.L	1337.68	0.0031	3	1	79.03	0	5.68e-07	0|0	sp|P04346|HBBA_BOSJA/sp|P67820|HBB_BUBBU/sp|P67819|HBB_BOSGF/sp|P09422|HBB_BISBO/tr|D4QBD8|D4QBD8_BOSJA/tr|D4QBD7|D4QBD7_BOSJA/tr|D4QBF0|D4QBF0_BOSGF/tr|D4QBD6|D4QBD6_BOSJA/tr|D4QBE7|D4QBE7_9CETA/tr|D4QBB5|D4QBB5_BOSIN/tr|D4QBD0|D4QBD0_BOSIN/tr|D4QBC5|D4QBC5_BOSIN/tr|D4QBB3|D4QBB3_BOVIN/tr|D4QBE8|D4QBE8_9CETA/tr|D4QBD2|D4QBD2_BOSIN/tr|A8E196|A8E196_BUBBU/tr|D4QBF7|D4QBF7_BISBI/tr|A8E197|A8E197_BU…		4.65	0		0	2	MASCOT		T
	P20170700320_SHUI_NIU,14958	K.VHVDEVGGEALGR.L	1337.68	-0.00053	2	1	70.12	0	4.58e-06	0|0	sp|P04346|HBBA_BOSJA/sp|P67820|HBB_BUBBU/sp|P67819|HBB_BOSGF/sp|P09422|HBB_BISBO/tr|D4QBD8|D4QBD8_BOSJA/tr|D4QBD7|D4QBD7_BOSJA/tr|D4QBF0|D4QBF0_BOSGF/tr|D4QBD6|D4QBD6_BOSJA/tr|D4QBE7|D4QBE7_9CETA/tr|D4QBB5|D4QBB5_BOSIN/tr|D4QBD0|D4QBD0_BOSIN/tr|D4QBC5|D4QBC5_BOSIN/tr|D4QBB3|D4QBB3_BOVIN/tr|D4QBE8|D4QBE8_9CETA/tr|D4QBD2|D4QBD2_BOSIN/tr|A8E196|A8E196_BUBBU/tr|D4QBF7|D4QBF7_BISBI/tr|A8E197|A8E197_BU…		4.65	0		0	2	MASCOT		T
	P20170700320_SHUI_NIU,15018	K.VHVDEVGGEALGR.L	1337.68	-0.00011	3	1	60.58	0	4.14e-05	0|0	sp|P04346|HBBA_BOSJA/sp|P67820|HBB_BUBBU/sp|P67819|HBB_BOSGF/sp|P09422|HBB_BISBO/tr|D4QBD8|D4QBD8_BOSJA/tr|D4QBD7|D4QBD7_BOSJA/tr|D4QBF0|D4QBF0_BOSGF/tr|D4QBD6|D4QBD6_BOSJA/tr|D4QBE7|D4QBE7_9CETA/tr|D4QBB5|D4QBB5_BOSIN/tr|D4QBD0|D4QBD0_BOSIN/tr|D4QBC5|D4QBC5_BOSIN/tr|D4QBB3|D4QBB3_BOVIN/tr|D4QBE8|D4QBE8_9CETA/tr|D4QBD2|D4QBD2_BOSIN/tr|A8E196|A8E196_BUBBU/tr|D4QBF7|D4QBF7_BISBI/tr|A8E197|A8E197_BU…		4.65	0		0	2	MASCOT		T
	P20170700320_SHUI_NIU,15526	K.VHVDEVGGEALGR.L	1337.68	-0.00075	2	1	43.49	0	0.00211	0|0	sp|P04346|HBBA_BOSJA/sp|P67820|HBB_BUBBU/sp|P67819|HBB_BOSGF/sp|P09422|HBB_BISBO/tr|D4QBD8|D4QBD8_BOSJA/tr|D4QBD7|D4QBD7_BOSJA/tr|D4QBF0|D4QBF0_BOSGF/tr|D4QBD6|D4QBD6_BOSJA/tr|D4QBE7|D4QBE7_9CETA/tr|D4QBB5|D4QBB5_BOSIN/tr|D4QBD0|D4QBD0_BOSIN/tr|D4QBC5|D4QBC5_BOSIN/tr|D4QBB3|D4QBB3_BOVIN/tr|D4QBE8|D4QBE8_9CETA/tr|D4QBD2|D4QBD2_BOSIN/tr|A8E196|A8E196_BUBBU/tr|D4QBF7|D4QBF7_BISBI/tr|A8E197|A8E197_BU…		4.65	0		0	2	MASCOT		T
	P20170700320_SHUI_NIU,15583	K.VHVDEVGGEALGR.L	1337.68	-0.00089	3	1	66.23	0	1.12e-05	0|0	sp|P04346|HBBA_BOSJA/sp|P67820|HBB_BUBBU/sp|P67819|HBB_BOSGF/sp|P09422|HBB_BISBO/tr|D4QBD8|D4QBD8_BOSJA/tr|D4QBD7|D4QBD7_BOSJA/tr|D4QBF0|D4QBF0_BOSGF/tr|D4QBD6|D4QBD6_BOSJA/tr|D4QBE7|D4QBE7_9CETA/tr|D4QBB5|D4QBB5_BOSIN/tr|D4QBD0|D4QBD0_BOSIN/tr|D4QBC5|D4QBC5_BOSIN/tr|D4QBB3|D4QBB3_BOVIN/tr|D4QBE8|D4QBE8_9CETA/tr|D4QBD2|D4QBD2_BOSIN/tr|A8E196|A8E196_BUBBU/tr|D4QBF7|D4QBF7_BISBI/tr|A8E197|A8E197_BU…		4.65	0		0	2	MASCOT		T
	P20170700320_SHUI_NIU,16112	K.VHVDEVGGEALGR.L	1337.68	0.00107	2	1	55.76	0	0.000124	0|0	sp|P04346|HBBA_BOSJA/sp|P67820|HBB_BUBBU/sp|P67819|HBB_BOSGF/sp|P09422|HBB_BISBO/tr|D4QBD8|D4QBD8_BOSJA/tr|D4QBD7|D4QBD7_BOSJA/tr|D4QBF0|D4QBF0_BOSGF/tr|D4QBD6|D4QBD6_BOSJA/tr|D4QBE7|D4QBE7_9CETA/tr|D4QBB5|D4QBB5_BOSIN/tr|D4QBD0|D4QBD0_BOSIN/tr|D4QBC5|D4QBC5_BOSIN/tr|D4QBB3|D4QBB3_BOVIN/tr|D4QBE8|D4QBE8_9CETA/tr|D4QBD2|D4QBD2_BOSIN/tr|A8E196|A8E196_BUBBU/tr|D4QBF7|D4QBF7_BISBI/tr|A8E197|A8E197_BU…		4.65	0		0	2	MASCOT		T
	P20170700320_SHUI_NIU,16159	K.VHVDEVGGEALGR.L	1337.68	0.0001	3	1	69.51	0	5.29e-06	0|0	sp|P04346|HBBA_BOSJA/sp|P67820|HBB_BUBBU/sp|P67819|HBB_BOSGF/sp|P09422|HBB_BISBO/tr|D4QBD8|D4QBD8_BOSJA/tr|D4QBD7|D4QBD7_BOSJA/tr|D4QBF0|D4QBF0_BOSGF/tr|D4QBD6|D4QBD6_BOSJA/tr|D4QBE7|D4QBE7_9CETA/tr|D4QBB5|D4QBB5_BOSIN/tr|D4QBD0|D4QBD0_BOSIN/tr|D4QBC5|D4QBC5_BOSIN/tr|D4QBB3|D4QBB3_BOVIN/tr|D4QBE8|D4QBE8_9CETA/tr|D4QBD2|D4QBD2_BOSIN/tr|A8E196|A8E196_BUBBU/tr|D4QBF7|D4QBF7_BISBI/tr|A8E197|A8E197_BU…		4.65	0		0	2	MASCOT		T
	P20170700320_SHUI_NIU,16566	K.VHVDEVGGEALGR.L	1337.68	-0.00183	2	1	64.42	0	1.63e-05	0|0	sp|P04346|HBBA_BOSJA/sp|P67820|HBB_BUBBU/sp|P67819|HBB_BOSGF/sp|P09422|HBB_BISBO/tr|D4QBD8|D4QBD8_BOSJA/tr|D4QBD7|D4QBD7_BOSJA/tr|D4QBF0|D4QBF0_BOSGF/tr|D4QBD6|D4QBD6_BOSJA/tr|D4QBE7|D4QBE7_9CETA/tr|D4QBB5|D4QBB5_BOSIN/tr|D4QBD0|D4QBD0_BOSIN/tr|D4QBC5|D4QBC5_BOSIN/tr|D4QBB3|D4QBB3_BOVIN/tr|D4QBE8|D4QBE8_9CETA/tr|D4QBD2|D4QBD2_BOSIN/tr|A8E196|A8E196_BUBBU/tr|D4QBF7|D4QBF7_BISBI/tr|A8E197|A8E197_BU…		4.65	0		0	2	MASCOT		T
	P20170700320_SHUI_NIU,16622	K.VHVDEVGGEALGR.L	1337.68	0.00037	3	1	49.12	0	0.000571	0|0	sp|P04346|HBBA_BOSJA/sp|P67820|HBB_BUBBU/sp|P67819|HBB_BOSGF/sp|P09422|HBB_BISBO/tr|D4QBD8|D4QBD8_BOSJA/tr|D4QBD7|D4QBD7_BOSJA/tr|D4QBF0|D4QBF0_BOSGF/tr|D4QBD6|D4QBD6_BOSJA/tr|D4QBE7|D4QBE7_9CETA/tr|D4QBB5|D4QBB5_BOSIN/tr|D4QBD0|D4QBD0_BOSIN/tr|D4QBC5|D4QBC5_BOSIN/tr|D4QBB3|D4QBB3_BOVIN/tr|D4QBE8|D4QBE8_9CETA/tr|D4QBD2|D4QBD2_BOSIN/tr|A8E196|A8E196_BUBBU/tr|D4QBF7|D4QBF7_BISBI/tr|A8E197|A8E197_BU…		4.65	0		0	2	MASCOT		T
	P20170700320_SHUI_NIU,17129	K.VHVDEVGGEALGR.L	1337.68	0.00249	2	1	56.21	0	0.000254	0|0	sp|P04346|HBBA_BOSJA/sp|P67820|HBB_BUBBU/sp|P67819|HBB_BOSGF/sp|P09422|HBB_BISBO/tr|D4QBD8|D4QBD8_BOSJA/tr|D4QBD7|D4QBD7_BOSJA/tr|D4QBF0|D4QBF0_BOSGF/tr|D4QBD6|D4QBD6_BOSJA/tr|D4QBE7|D4QBE7_9CETA/tr|D4QBB5|D4QBB5_BOSIN/tr|D4QBD0|D4QBD0_BOSIN/tr|D4QBC5|D4QBC5_BOSIN/tr|D4QBB3|D4QBB3_BOVIN/tr|D4QBE8|D4QBE8_9CETA/tr|D4QBD2|D4QBD2_BOSIN/tr|A8E196|A8E196_BUBBU/tr|D4QBF7|D4QBF7_BISBI/tr|A8E197|A8E197_BU…		4.65	0		0	2	MASCOT		T
	P20170700320_SHUI_NIU,17166	K.VHVDEVGGEALGR.L	1337.68	-0.00083	3	1	61.05	0	3.69e-05	0|0	sp|P04346|HBBA_BOSJA/sp|P67820|HBB_BUBBU/sp|P67819|HBB_BOSGF/sp|P09422|HBB_BISBO/tr|D4QBD8|D4QBD8_BOSJA/tr|D4QBD7|D4QBD7_BOSJA/tr|D4QBF0|D4QBF0_BOSGF/tr|D4QBD6|D4QBD6_BOSJA/tr|D4QBE7|D4QBE7_9CETA/tr|D4QBB5|D4QBB5_BOSIN/tr|D4QBD0|D4QBD0_BOSIN/tr|D4QBC5|D4QBC5_BOSIN/tr|D4QBB3|D4QBB3_BOVIN/tr|D4QBE8|D4QBE8_9CETA/tr|D4QBD2|D4QBD2_BOSIN/tr|A8E196|A8E196_BUBBU/tr|D4QBF7|D4QBF7_BISBI/tr|A8E197|A8E197_BU…		4.65	0		0	2	MASCOT		T
	P20170700320_SHUI_NIU,17512	K.VHVDEVGGEALGR.L	1337.68	-0.00531	2	1	53.92	0	0.000414	0|0	sp|P04346|HBBA_BOSJA/sp|P67820|HBB_BUBBU/sp|P67819|HBB_BOSGF/sp|P09422|HBB_BISBO/tr|D4QBD8|D4QBD8_BOSJA/tr|D4QBD7|D4QBD7_BOSJA/tr|D4QBF0|D4QBF0_BOSGF/tr|D4QBD6|D4QBD6_BOSJA/tr|D4QBE7|D4QBE7_9CETA/tr|D4QBB5|D4QBB5_BOSIN/tr|D4QBD0|D4QBD0_BOSIN/tr|D4QBC5|D4QBC5_BOSIN/tr|D4QBB3|D4QBB3_BOVIN/tr|D4QBE8|D4QBE8_9CETA/tr|D4QBD2|D4QBD2_BOSIN/tr|A8E196|A8E196_BUBBU/tr|D4QBF7|D4QBF7_BISBI/tr|A8E197|A8E197_BU…		4.65	0		0	2	MASCOT		T
	P20170700320_SHUI_NIU,17954	K.VHVDEVGGEALGR.L	1337.68	-0.00203	3	1	48.14	0	0.000694	0|0	sp|P04346|HBBA_BOSJA/sp|P67820|HBB_BUBBU/sp|P67819|HBB_BOSGF/sp|P09422|HBB_BISBO/tr|D4QBD8|D4QBD8_BOSJA/tr|D4QBD7|D4QBD7_BOSJA/tr|D4QBF0|D4QBF0_BOSGF/tr|D4QBD6|D4QBD6_BOSJA/tr|D4QBE7|D4QBE7_9CETA/tr|D4QBB5|D4QBB5_BOSIN/tr|D4QBD0|D4QBD0_BOSIN/tr|D4QBC5|D4QBC5_BOSIN/tr|D4QBB3|D4QBB3_BOVIN/tr|D4QBE8|D4QBE8_9CETA/tr|D4QBD2|D4QBD2_BOSIN/tr|A8E196|A8E196_BUBBU/tr|D4QBF7|D4QBF7_BISBI/tr|A8E197|A8E197_BU…		4.65	0		0	2	MASCOT		T
	P20170700320_SHUI_NIU,18345	K.VHVDEVGGEALGR.L	1337.68	7e-05	3	1	52.56	0	0.000262	0|0	sp|P04346|HBBA_BOSJA/sp|P67820|HBB_BUBBU/sp|P67819|HBB_BOSGF/sp|P09422|HBB_BISBO/tr|D4QBD8|D4QBD8_BOSJA/tr|D4QBD7|D4QBD7_BOSJA/tr|D4QBF0|D4QBF0_BOSGF/tr|D4QBD6|D4QBD6_BOSJA/tr|D4QBE7|D4QBE7_9CETA/tr|D4QBB5|D4QBB5_BOSIN/tr|D4QBD0|D4QBD0_BOSIN/tr|D4QBC5|D4QBC5_BOSIN/tr|D4QBB3|D4QBB3_BOVIN/tr|D4QBE8|D4QBE8_9CETA/tr|D4QBD2|D4QBD2_BOSIN/tr|A8E196|A8E196_BUBBU/tr|D4QBF7|D4QBF7_BISBI/tr|A8E197|A8E197_BU…		4.65	0		0	2	MASCOT		T
	P20170700320_SHUI_NIU,18503	K.VHVDEVGGEALGR.L	1337.68	-0.00049	2	1	44.44	0	0.00169	0|0	sp|P04346|HBBA_BOSJA/sp|P67820|HBB_BUBBU/sp|P67819|HBB_BOSGF/sp|P09422|HBB_BISBO/tr|D4QBD8|D4QBD8_BOSJA/tr|D4QBD7|D4QBD7_BOSJA/tr|D4QBF0|D4QBF0_BOSGF/tr|D4QBD6|D4QBD6_BOSJA/tr|D4QBE7|D4QBE7_9CETA/tr|D4QBB5|D4QBB5_BOSIN/tr|D4QBD0|D4QBD0_BOSIN/tr|D4QBC5|D4QBC5_BOSIN/tr|D4QBB3|D4QBB3_BOVIN/tr|D4QBE8|D4QBE8_9CETA/tr|D4QBD2|D4QBD2_BOSIN/tr|A8E196|A8E196_BUBBU/tr|D4QBF7|D4QBF7_BISBI/tr|A8E197|A8E197_BU…		4.65	0		0	2	MASCOT		T
	P20170700320_SHUI_NIU,18892	K.VHVDEVGGEALGR.L	1337.68	-0.00353	3	1	51.95	0	0.000304	0|0	sp|P04346|HBBA_BOSJA/sp|P67820|HBB_BUBBU/sp|P67819|HBB_BOSGF/sp|P09422|HBB_BISBO/tr|D4QBD8|D4QBD8_BOSJA/tr|D4QBD7|D4QBD7_BOSJA/tr|D4QBF0|D4QBF0_BOSGF/tr|D4QBD6|D4QBD6_BOSJA/tr|D4QBE7|D4QBE7_9CETA/tr|D4QBB5|D4QBB5_BOSIN/tr|D4QBD0|D4QBD0_BOSIN/tr|D4QBC5|D4QBC5_BOSIN/tr|D4QBB3|D4QBB3_BOVIN/tr|D4QBE8|D4QBE8_9CETA/tr|D4QBD2|D4QBD2_BOSIN/tr|A8E196|A8E196_BUBBU/tr|D4QBF7|D4QBF7_BISBI/tr|A8E197|A8E197_BU…		4.65	0		0	2	MASCOT		T
	P20170700320_SHUI_NIU,19448	K.VHVDEVGGEALGR.L	1337.68	0.00457	3	1	52.3	0	0.000263	0|0	sp|P04346|HBBA_BOSJA/sp|P67820|HBB_BUBBU/sp|P67819|HBB_BOSGF/sp|P09422|HBB_BISBO/tr|D4QBD8|D4QBD8_BOSJA/tr|D4QBD7|D4QBD7_BOSJA/tr|D4QBF0|D4QBF0_BOSGF/tr|D4QBD6|D4QBD6_BOSJA/tr|D4QBE7|D4QBE7_9CETA/tr|D4QBB5|D4QBB5_BOSIN/tr|D4QBD0|D4QBD0_BOSIN/tr|D4QBC5|D4QBC5_BOSIN/tr|D4QBB3|D4QBB3_BOVIN/tr|D4QBE8|D4QBE8_9CETA/tr|D4QBD2|D4QBD2_BOSIN/tr|A8E196|A8E196_BUBBU/tr|D4QBF7|D4QBF7_BISBI/tr|A8E197|A8E197_BU…		4.65	0		0	2	MASCOT		T
	P20170700320_SHUI_NIU,20107	K.VHVDEVGGEALGR.L	1337.68	-0.00233	3	1	56.2	0	0.000108	0|0	sp|P04346|HBBA_BOSJA/sp|P67820|HBB_BUBBU/sp|P67819|HBB_BOSGF/sp|P09422|HBB_BISBO/tr|D4QBD8|D4QBD8_BOSJA/tr|D4QBD7|D4QBD7_BOSJA/tr|D4QBF0|D4QBF0_BOSGF/tr|D4QBD6|D4QBD6_BOSJA/tr|D4QBE7|D4QBE7_9CETA/tr|D4QBB5|D4QBB5_BOSIN/tr|D4QBD0|D4QBD0_BOSIN/tr|D4QBC5|D4QBC5_BOSIN/tr|D4QBB3|D4QBB3_BOVIN/tr|D4QBE8|D4QBE8_9CETA/tr|D4QBD2|D4QBD2_BOSIN/tr|A8E196|A8E196_BUBBU/tr|D4QBF7|D4QBF7_BISBI/tr|A8E197|A8E197_BU…		4.65	0		0	2	MASCOT		T
	P20170700320_SHUI_NIU,20183	K.VHVDEVGGEALGR.L	1337.68	-0.00879	2	1	46.79	0	0.000967	0|0	sp|P04346|HBBA_BOSJA/sp|P67820|HBB_BUBBU/sp|P67819|HBB_BOSGF/sp|P09422|HBB_BISBO/tr|D4QBD8|D4QBD8_BOSJA/tr|D4QBD7|D4QBD7_BOSJA/tr|D4QBF0|D4QBF0_BOSGF/tr|D4QBD6|D4QBD6_BOSJA/tr|D4QBE7|D4QBE7_9CETA/tr|D4QBB5|D4QBB5_BOSIN/tr|D4QBD0|D4QBD0_BOSIN/tr|D4QBC5|D4QBC5_BOSIN/tr|D4QBB3|D4QBB3_BOVIN/tr|D4QBE8|D4QBE8_9CETA/tr|D4QBD2|D4QBD2_BOSIN/tr|A8E196|A8E196_BUBBU/tr|D4QBF7|D4QBF7_BISBI/tr|A8E197|A8E197_BU…		4.65	0		0	2	MASCOT		T
	P20170700320_SHUI_NIU,20551	K.VHVDEVGGEALGR.L	1337.68	-0.00113	3	1	61.04	0	3.6e-05	0|0	sp|P04346|HBBA_BOSJA/sp|P67820|HBB_BUBBU/sp|P67819|HBB_BOSGF/sp|P09422|HBB_BISBO/tr|D4QBD8|D4QBD8_BOSJA/tr|D4QBD7|D4QBD7_BOSJA/tr|D4QBF0|D4QBF0_BOSGF/tr|D4QBD6|D4QBD6_BOSJA/tr|D4QBE7|D4QBE7_9CETA/tr|D4QBB5|D4QBB5_BOSIN/tr|D4QBD0|D4QBD0_BOSIN/tr|D4QBC5|D4QBC5_BOSIN/tr|D4QBB3|D4QBB3_BOVIN/tr|D4QBE8|D4QBE8_9CETA/tr|D4QBD2|D4QBD2_BOSIN/tr|A8E196|A8E196_BUBBU/tr|D4QBF7|D4QBF7_BISBI/tr|A8E197|A8E197_BU…		4.65	0		0	2	MASCOT		T
	P20170700320_SHUI_NIU,20629	K.VHVDEVGGEALGR.L	1337.68	0.00029	2	1	49.5	0	0.00122	0|0	sp|P04346|HBBA_BOSJA/sp|P67820|HBB_BUBBU/sp|P67819|HBB_BOSGF/sp|P09422|HBB_BISBO/tr|D4QBD8|D4QBD8_BOSJA/tr|D4QBD7|D4QBD7_BOSJA/tr|D4QBF0|D4QBF0_BOSGF/tr|D4QBD6|D4QBD6_BOSJA/tr|D4QBE7|D4QBE7_9CETA/tr|D4QBB5|D4QBB5_BOSIN/tr|D4QBD0|D4QBD0_BOSIN/tr|D4QBC5|D4QBC5_BOSIN/tr|D4QBB3|D4QBB3_BOVIN/tr|D4QBE8|D4QBE8_9CETA/tr|D4QBD2|D4QBD2_BOSIN/tr|A8E196|A8E196_BUBBU/tr|D4QBF7|D4QBF7_BISBI/tr|A8E197|A8E197_BU…		4.65	0		0	2	MASCOT		T
	P20170700320_SHUI_NIU,21046	K.VHVDEVGGEALGR.L	1337.68	-0.00203	3	1	62.74	0	2.41e-05	0|0	sp|P04346|HBBA_BOSJA/sp|P67820|HBB_BUBBU/sp|P67819|HBB_BOSGF/sp|P09422|HBB_BISBO/tr|D4QBD8|D4QBD8_BOSJA/tr|D4QBD7|D4QBD7_BOSJA/tr|D4QBF0|D4QBF0_BOSGF/tr|D4QBD6|D4QBD6_BOSJA/tr|D4QBE7|D4QBE7_9CETA/tr|D4QBB5|D4QBB5_BOSIN/tr|D4QBD0|D4QBD0_BOSIN/tr|D4QBC5|D4QBC5_BOSIN/tr|D4QBB3|D4QBB3_BOVIN/tr|D4QBE8|D4QBE8_9CETA/tr|D4QBD2|D4QBD2_BOSIN/tr|A8E196|A8E196_BUBBU/tr|D4QBF7|D4QBF7_BISBI/tr|A8E197|A8E197_BU…		4.65	0		0	2	MASCOT		T
	P20170700320_SHUI_NIU,21984	K.VHVDEVGGEALGR.L	1337.68	-0.00231	2	1	37.35	0	0.0187	0|0	sp|P04346|HBBA_BOSJA/sp|P67820|HBB_BUBBU/sp|P67819|HBB_BOSGF/sp|P09422|HBB_BISBO/tr|D4QBD8|D4QBD8_BOSJA/tr|D4QBD7|D4QBD7_BOSJA/tr|D4QBF0|D4QBF0_BOSGF/tr|D4QBD6|D4QBD6_BOSJA/tr|D4QBE7|D4QBE7_9CETA/tr|D4QBB5|D4QBB5_BOSIN/tr|D4QBD0|D4QBD0_BOSIN/tr|D4QBC5|D4QBC5_BOSIN/tr|D4QBB3|D4QBB3_BOVIN/tr|D4QBE8|D4QBE8_9CETA/tr|D4QBD2|D4QBD2_BOSIN/tr|A8E196|A8E196_BUBBU/tr|D4QBF7|D4QBF7_BISBI/tr|A8E197|A8E197_BU…		4.65	0		0	2	MASCOT		T
	P20170700320_SHUI_NIU,22211	K.VHVDEVGGEALGR.L	1337.68	0.00202	3	1	57.04	0	8.51e-05	0|0	sp|P04346|HBBA_BOSJA/sp|P67820|HBB_BUBBU/sp|P67819|HBB_BOSGF/sp|P09422|HBB_BISBO/tr|D4QBD8|D4QBD8_BOSJA/tr|D4QBD7|D4QBD7_BOSJA/tr|D4QBF0|D4QBF0_BOSGF/tr|D4QBD6|D4QBD6_BOSJA/tr|D4QBE7|D4QBE7_9CETA/tr|D4QBB5|D4QBB5_BOSIN/tr|D4QBD0|D4QBD0_BOSIN/tr|D4QBC5|D4QBC5_BOSIN/tr|D4QBB3|D4QBB3_BOVIN/tr|D4QBE8|D4QBE8_9CETA/tr|D4QBD2|D4QBD2_BOSIN/tr|A8E196|A8E196_BUBBU/tr|D4QBF7|D4QBF7_BISBI/tr|A8E197|A8E197_BU…		4.65	0		0	2	MASCOT		T
	P20170700320_SHUI_NIU,22592	K.VHVDEVGGEALGR.L	1337.68	0.00489	2	1	54.13	0	0.000411	0|0	sp|P04346|HBBA_BOSJA/sp|P67820|HBB_BUBBU/sp|P67819|HBB_BOSGF/sp|P09422|HBB_BISBO/tr|D4QBD8|D4QBD8_BOSJA/tr|D4QBD7|D4QBD7_BOSJA/tr|D4QBF0|D4QBF0_BOSGF/tr|D4QBD6|D4QBD6_BOSJA/tr|D4QBE7|D4QBE7_9CETA/tr|D4QBB5|D4QBB5_BOSIN/tr|D4QBD0|D4QBD0_BOSIN/tr|D4QBC5|D4QBC5_BOSIN/tr|D4QBB3|D4QBB3_BOVIN/tr|D4QBE8|D4QBE8_9CETA/tr|D4QBD2|D4QBD2_BOSIN/tr|A8E196|A8E196_BUBBU/tr|D4QBF7|D4QBF7_BISBI/tr|A8E197|A8E197_BU…		4.65	0		0	2	MASCOT		T
	P20170700320_SHUI_NIU,22749	K.VHVDEVGGEALGR.L	1337.68	-0.00023	3	1	61.28	0	3.51e-05	0|0	sp|P04346|HBBA_BOSJA/sp|P67820|HBB_BUBBU/sp|P67819|HBB_BOSGF/sp|P09422|HBB_BISBO/tr|D4QBD8|D4QBD8_BOSJA/tr|D4QBD7|D4QBD7_BOSJA/tr|D4QBF0|D4QBF0_BOSGF/tr|D4QBD6|D4QBD6_BOSJA/tr|D4QBE7|D4QBE7_9CETA/tr|D4QBB5|D4QBB5_BOSIN/tr|D4QBD0|D4QBD0_BOSIN/tr|D4QBC5|D4QBC5_BOSIN/tr|D4QBB3|D4QBB3_BOVIN/tr|D4QBE8|D4QBE8_9CETA/tr|D4QBD2|D4QBD2_BOSIN/tr|A8E196|A8E196_BUBBU/tr|D4QBF7|D4QBF7_BISBI/tr|A8E197|A8E197_BU…		4.65	0		0	2	MASCOT		T
	P20170700320_SHUI_NIU,23193	K.VHVDEVGGEALGR.L	1337.68	-3e-05	2	1	59.38	0	5.46e-05	0|0	sp|P04346|HBBA_BOSJA/sp|P67820|HBB_BUBBU/sp|P67819|HBB_BOSGF/sp|P09422|HBB_BISBO/tr|D4QBD8|D4QBD8_BOSJA/tr|D4QBD7|D4QBD7_BOSJA/tr|D4QBF0|D4QBF0_BOSGF/tr|D4QBD6|D4QBD6_BOSJA/tr|D4QBE7|D4QBE7_9CETA/tr|D4QBB5|D4QBB5_BOSIN/tr|D4QBD0|D4QBD0_BOSIN/tr|D4QBC5|D4QBC5_BOSIN/tr|D4QBB3|D4QBB3_BOVIN/tr|D4QBE8|D4QBE8_9CETA/tr|D4QBD2|D4QBD2_BOSIN/tr|A8E196|A8E196_BUBBU/tr|D4QBF7|D4QBF7_BISBI/tr|A8E197|A8E197_BU…		4.65	0		0	2	MASCOT		T
	P20170700320_SHUI_NIU,23362	K.VHVDEVGGEALGR.L	1337.68	-0.00101	3	1	55.44	0	0.000134	0|0	sp|P04346|HBBA_BOSJA/sp|P67820|HBB_BUBBU/sp|P67819|HBB_BOSGF/sp|P09422|HBB_BISBO/tr|D4QBD8|D4QBD8_BOSJA/tr|D4QBD7|D4QBD7_BOSJA/tr|D4QBF0|D4QBF0_BOSGF/tr|D4QBD6|D4QBD6_BOSJA/tr|D4QBE7|D4QBE7_9CETA/tr|D4QBB5|D4QBB5_BOSIN/tr|D4QBD0|D4QBD0_BOSIN/tr|D4QBC5|D4QBC5_BOSIN/tr|D4QBB3|D4QBB3_BOVIN/tr|D4QBE8|D4QBE8_9CETA/tr|D4QBD2|D4QBD2_BOSIN/tr|A8E196|A8E196_BUBBU/tr|D4QBF7|D4QBF7_BISBI/tr|A8E197|A8E197_BU…		4.65	0		0	2	MASCOT		T
	P20170700320_SHUI_NIU,23792	K.VHVDEVGGEALGR.L	1337.68	0.00043	2	1	71.53	0	3.28e-06	0|0	sp|P04346|HBBA_BOSJA/sp|P67820|HBB_BUBBU/sp|P67819|HBB_BOSGF/sp|P09422|HBB_BISBO/tr|D4QBD8|D4QBD8_BOSJA/tr|D4QBD7|D4QBD7_BOSJA/tr|D4QBF0|D4QBF0_BOSGF/tr|D4QBD6|D4QBD6_BOSJA/tr|D4QBE7|D4QBE7_9CETA/tr|D4QBB5|D4QBB5_BOSIN/tr|D4QBD0|D4QBD0_BOSIN/tr|D4QBC5|D4QBC5_BOSIN/tr|D4QBB3|D4QBB3_BOVIN/tr|D4QBE8|D4QBE8_9CETA/tr|D4QBD2|D4QBD2_BOSIN/tr|A8E196|A8E196_BUBBU/tr|D4QBF7|D4QBF7_BISBI/tr|A8E197|A8E197_BU…		4.65	0		0	2	MASCOT		T
	P20170700320_SHUI_NIU,23958	K.VHVDEVGGEALGR.L	1337.68	-0.0002	3	1	50.85	0	0.000389	0|0	sp|P04346|HBBA_BOSJA/sp|P67820|HBB_BUBBU/sp|P67819|HBB_BOSGF/sp|P09422|HBB_BISBO/tr|D4QBD8|D4QBD8_BOSJA/tr|D4QBD7|D4QBD7_BOSJA/tr|D4QBF0|D4QBF0_BOSGF/tr|D4QBD6|D4QBD6_BOSJA/tr|D4QBE7|D4QBE7_9CETA/tr|D4QBB5|D4QBB5_BOSIN/tr|D4QBD0|D4QBD0_BOSIN/tr|D4QBC5|D4QBC5_BOSIN/tr|D4QBB3|D4QBB3_BOVIN/tr|D4QBE8|D4QBE8_9CETA/tr|D4QBD2|D4QBD2_BOSIN/tr|A8E196|A8E196_BUBBU/tr|D4QBF7|D4QBF7_BISBI/tr|A8E197|A8E197_BU…		4.65	0		0	2	MASCOT		T
	P20170700320_SHUI_NIU,7827	K.VLDSFSNGM*K.H	1113.52	0.00016	2	1	56.24	0	0.00013	0|0	sp|P67820|HBB_BUBBU/sp|P67819|HBB_BOSGF/sp|P04245|HBB_TRAST/sp|P09422|HBB_BISBO/sp|P02072|HBB_BOSMU/sp|P02070|HBB_BOVIN/tr|D4QBD8|D4QBD8_BOSJA/tr|D4QBD7|D4QBD7_BOSJA/tr|D4QBB4|D4QBB4_BOVIN/tr|D4QBF0|D4QBF0_BOSGF/tr|D4QBD6|D4QBD6_BOSJA/tr|D4QBF4|D4QBF4_BOSMU/tr|D4QBB8|D4QBB8_BOSIN/tr|D4QBE7|D4QBE7_9CETA/tr|D4QBB5|D4QBB5_BOSIN/tr|D4QBD0|D4QBD0_BOSIN/tr|D4QBD1|D4QBD1_BOSIN/tr|D4QBC5|D4QBC5_BOSIN/tr|…		5.81	0	15.994919 Oxidation (M)	0	2	MASCOT		T
	P20170700320_SHUI_NIU,8472	K.VLDSFSNGM*K.H	1113.52	-0.00024	2	1	38.92	0	0.0073	0|0	sp|P67820|HBB_BUBBU/sp|P67819|HBB_BOSGF/sp|P04245|HBB_TRAST/sp|P09422|HBB_BISBO/sp|P02072|HBB_BOSMU/sp|P02070|HBB_BOVIN/tr|D4QBD8|D4QBD8_BOSJA/tr|D4QBD7|D4QBD7_BOSJA/tr|D4QBB4|D4QBB4_BOVIN/tr|D4QBF0|D4QBF0_BOSGF/tr|D4QBD6|D4QBD6_BOSJA/tr|D4QBF4|D4QBF4_BOSMU/tr|D4QBB8|D4QBB8_BOSIN/tr|D4QBE7|D4QBE7_9CETA/tr|D4QBB5|D4QBB5_BOSIN/tr|D4QBD0|D4QBD0_BOSIN/tr|D4QBD1|D4QBD1_BOSIN/tr|D4QBC5|D4QBC5_BOSIN/tr|…		5.81	0	15.994919 Oxidation (M)	0	2	MASCOT		T
	P20170700320_SHUI_NIU,11098	K.VLDSFSNGM*K.H	1113.52	-0.00046	2	1	59.82	0	2.32e-05	0|0	sp|P67820|HBB_BUBBU/sp|P67819|HBB_BOSGF/sp|P04245|HBB_TRAST/sp|P09422|HBB_BISBO/sp|P02072|HBB_BOSMU/sp|P02070|HBB_BOVIN/tr|D4QBD8|D4QBD8_BOSJA/tr|D4QBD7|D4QBD7_BOSJA/tr|D4QBB4|D4QBB4_BOVIN/tr|D4QBF0|D4QBF0_BOSGF/tr|D4QBD6|D4QBD6_BOSJA/tr|D4QBF4|D4QBF4_BOSMU/tr|D4QBB8|D4QBB8_BOSIN/tr|D4QBE7|D4QBE7_9CETA/tr|D4QBB5|D4QBB5_BOSIN/tr|D4QBD0|D4QBD0_BOSIN/tr|D4QBD1|D4QBD1_BOSIN/tr|D4QBC5|D4QBC5_BOSIN/tr|…		5.81	0	15.994919 Oxidation (M)	0	2	MASCOT		T
	P20170700320_SHUI_NIU,11500	K.VLDSFSNGM*K.H	1113.52	0.00018	2	1	61.69	0	1.36e-05	0|0	sp|P67820|HBB_BUBBU/sp|P67819|HBB_BOSGF/sp|P04245|HBB_TRAST/sp|P09422|HBB_BISBO/sp|P02072|HBB_BOSMU/sp|P02070|HBB_BOVIN/tr|D4QBD8|D4QBD8_BOSJA/tr|D4QBD7|D4QBD7_BOSJA/tr|D4QBB4|D4QBB4_BOVIN/tr|D4QBF0|D4QBF0_BOSGF/tr|D4QBD6|D4QBD6_BOSJA/tr|D4QBF4|D4QBF4_BOSMU/tr|D4QBB8|D4QBB8_BOSIN/tr|D4QBE7|D4QBE7_9CETA/tr|D4QBB5|D4QBB5_BOSIN/tr|D4QBD0|D4QBD0_BOSIN/tr|D4QBD1|D4QBD1_BOSIN/tr|D4QBC5|D4QBC5_BOSIN/tr|…		5.81	0	15.994919 Oxidation (M)	0	2	MASCOT		T
	P20170700320_SHUI_NIU,12143	K.VLDSFSNGM*K.H	1113.52	-4e-05	2	1	57.75	0	9.18e-05	0|0	sp|P67820|HBB_BUBBU/sp|P67819|HBB_BOSGF/sp|P04245|HBB_TRAST/sp|P09422|HBB_BISBO/sp|P02072|HBB_BOSMU/sp|P02070|HBB_BOVIN/tr|D4QBD8|D4QBD8_BOSJA/tr|D4QBD7|D4QBD7_BOSJA/tr|D4QBB4|D4QBB4_BOVIN/tr|D4QBF0|D4QBF0_BOSGF/tr|D4QBD6|D4QBD6_BOSJA/tr|D4QBF4|D4QBF4_BOSMU/tr|D4QBB8|D4QBB8_BOSIN/tr|D4QBE7|D4QBE7_9CETA/tr|D4QBB5|D4QBB5_BOSIN/tr|D4QBD0|D4QBD0_BOSIN/tr|D4QBD1|D4QBD1_BOSIN/tr|D4QBC5|D4QBC5_BOSIN/tr|…		5.81	0	15.994919 Oxidation (M)	0	2	MASCOT		T
	P20170700320_SHUI_NIU,8795	K.VLDSFSNGMK.H	1097.53	0.0002	3	1	25.73	0	0.0801	0|0	sp|P67820|HBB_BUBBU/sp|P67819|HBB_BOSGF/sp|P04245|HBB_TRAST/sp|P09422|HBB_BISBO/sp|P02072|HBB_BOSMU/sp|P02070|HBB_BOVIN/tr|D4QBD8|D4QBD8_BOSJA/tr|D4QBD7|D4QBD7_BOSJA/tr|D4QBB4|D4QBB4_BOVIN/tr|D4QBF0|D4QBF0_BOSGF/tr|D4QBD6|D4QBD6_BOSJA/tr|D4QBF4|D4QBF4_BOSMU/tr|D4QBB8|D4QBB8_BOSIN/tr|D4QBE7|D4QBE7_9CETA/tr|D4QBB5|D4QBB5_BOSIN/tr|D4QBD0|D4QBD0_BOSIN/tr|D4QBD1|D4QBD1_BOSIN/tr|D4QBC5|D4QBC5_BOSIN/tr|…		5.81	0		0	2	MASCOT		T
	P20170700320_SHUI_NIU,12195	K.VLDSFSNGMK.H	1097.53	-0.00095	2	1	38.31	0	0.016	0|0	sp|P67820|HBB_BUBBU/sp|P67819|HBB_BOSGF/sp|P04245|HBB_TRAST/sp|P09422|HBB_BISBO/sp|P02072|HBB_BOSMU/sp|P02070|HBB_BOVIN/tr|D4QBD8|D4QBD8_BOSJA/tr|D4QBD7|D4QBD7_BOSJA/tr|D4QBB4|D4QBB4_BOVIN/tr|D4QBF0|D4QBF0_BOSGF/tr|D4QBD6|D4QBD6_BOSJA/tr|D4QBF4|D4QBF4_BOSMU/tr|D4QBB8|D4QBB8_BOSIN/tr|D4QBE7|D4QBE7_9CETA/tr|D4QBB5|D4QBB5_BOSIN/tr|D4QBD0|D4QBD0_BOSIN/tr|D4QBD1|D4QBD1_BOSIN/tr|D4QBC5|D4QBC5_BOSIN/tr|…		5.81	0		0	2	MASCOT		T
	P20170700320_SHUI_NIU,12426	K.VLDSFSNGMK.H	1097.53	-0.00133	2	1	50.12	0	0.000309	0|0	sp|P67820|HBB_BUBBU/sp|P67819|HBB_BOSGF/sp|P04245|HBB_TRAST/sp|P09422|HBB_BISBO/sp|P02072|HBB_BOSMU/sp|P02070|HBB_BOVIN/tr|D4QBD8|D4QBD8_BOSJA/tr|D4QBD7|D4QBD7_BOSJA/tr|D4QBB4|D4QBB4_BOVIN/tr|D4QBF0|D4QBF0_BOSGF/tr|D4QBD6|D4QBD6_BOSJA/tr|D4QBF4|D4QBF4_BOSMU/tr|D4QBB8|D4QBB8_BOSIN/tr|D4QBE7|D4QBE7_9CETA/tr|D4QBB5|D4QBB5_BOSIN/tr|D4QBD0|D4QBD0_BOSIN/tr|D4QBD1|D4QBD1_BOSIN/tr|D4QBC5|D4QBC5_BOSIN/tr|…		5.81	0		0	2	MASCOT		T
	P20170700320_SHUI_NIU,12784	K.VLDSFSNGMK.H	1097.53	-0.00182	2	1	70.04	0	3.15e-06	0|0	sp|P67820|HBB_BUBBU/sp|P67819|HBB_BOSGF/sp|P04245|HBB_TRAST/sp|P09422|HBB_BISBO/sp|P02072|HBB_BOSMU/sp|P02070|HBB_BOVIN/tr|D4QBD8|D4QBD8_BOSJA/tr|D4QBD7|D4QBD7_BOSJA/tr|D4QBB4|D4QBB4_BOVIN/tr|D4QBF0|D4QBF0_BOSGF/tr|D4QBD6|D4QBD6_BOSJA/tr|D4QBF4|D4QBF4_BOSMU/tr|D4QBB8|D4QBB8_BOSIN/tr|D4QBE7|D4QBE7_9CETA/tr|D4QBB5|D4QBB5_BOSIN/tr|D4QBD0|D4QBD0_BOSIN/tr|D4QBD1|D4QBD1_BOSIN/tr|D4QBC5|D4QBC5_BOSIN/tr|…		5.81	0		0	2	MASCOT		T
	P20170700320_SHUI_NIU,13146	K.VLDSFSNGMK.H	1097.53	0.00065	2	1	70.15	0	2.89e-06	0|0	sp|P67820|HBB_BUBBU/sp|P67819|HBB_BOSGF/sp|P04245|HBB_TRAST/sp|P09422|HBB_BISBO/sp|P02072|HBB_BOSMU/sp|P02070|HBB_BOVIN/tr|D4QBD8|D4QBD8_BOSJA/tr|D4QBD7|D4QBD7_BOSJA/tr|D4QBB4|D4QBB4_BOVIN/tr|D4QBF0|D4QBF0_BOSGF/tr|D4QBD6|D4QBD6_BOSJA/tr|D4QBF4|D4QBF4_BOSMU/tr|D4QBB8|D4QBB8_BOSIN/tr|D4QBE7|D4QBE7_9CETA/tr|D4QBB5|D4QBB5_BOSIN/tr|D4QBD0|D4QBD0_BOSIN/tr|D4QBD1|D4QBD1_BOSIN/tr|D4QBC5|D4QBC5_BOSIN/tr|…		5.81	0		0	2	MASCOT		T
	P20170700320_SHUI_NIU,17869	K.VLDSFSNGMK.H	1097.53	0.00185	2	1	44.35	0	0.00371	0|0	sp|P67820|HBB_BUBBU/sp|P67819|HBB_BOSGF/sp|P04245|HBB_TRAST/sp|P09422|HBB_BISBO/sp|P02072|HBB_BOSMU/sp|P02070|HBB_BOVIN/tr|D4QBD8|D4QBD8_BOSJA/tr|D4QBD7|D4QBD7_BOSJA/tr|D4QBB4|D4QBB4_BOVIN/tr|D4QBF0|D4QBF0_BOSGF/tr|D4QBD6|D4QBD6_BOSJA/tr|D4QBF4|D4QBF4_BOSMU/tr|D4QBB8|D4QBB8_BOSIN/tr|D4QBE7|D4QBE7_9CETA/tr|D4QBB5|D4QBB5_BOSIN/tr|D4QBD0|D4QBD0_BOSIN/tr|D4QBD1|D4QBD1_BOSIN/tr|D4QBC5|D4QBC5_BOSIN/tr|…		5.81	0		0	2	MASCOT		T
	P20170700320_SHUI_NIU,18228	K.VLDSFSNGMK.H	1097.53	0.00824	2	1	45.09	0	0.00282	0|0	sp|P67820|HBB_BUBBU/sp|P67819|HBB_BOSGF/sp|P04245|HBB_TRAST/sp|P09422|HBB_BISBO/sp|P02072|HBB_BOSMU/sp|P02070|HBB_BOVIN/tr|D4QBD8|D4QBD8_BOSJA/tr|D4QBD7|D4QBD7_BOSJA/tr|D4QBB4|D4QBB4_BOVIN/tr|D4QBF0|D4QBF0_BOSGF/tr|D4QBD6|D4QBD6_BOSJA/tr|D4QBF4|D4QBF4_BOSMU/tr|D4QBB8|D4QBB8_BOSIN/tr|D4QBE7|D4QBE7_9CETA/tr|D4QBB5|D4QBB5_BOSIN/tr|D4QBD0|D4QBD0_BOSIN/tr|D4QBD1|D4QBD1_BOSIN/tr|D4QBC5|D4QBC5_BOSIN/tr|…		5.81	0		0	2	MASCOT		T
	P20170700320_SHUI_NIU,18927	K.VLDSFSNGMK.H	1097.53	0.00545	2	1	46.78	0	0.00197	0|0	sp|P67820|HBB_BUBBU/sp|P67819|HBB_BOSGF/sp|P04245|HBB_TRAST/sp|P09422|HBB_BISBO/sp|P02072|HBB_BOSMU/sp|P02070|HBB_BOVIN/tr|D4QBD8|D4QBD8_BOSJA/tr|D4QBD7|D4QBD7_BOSJA/tr|D4QBB4|D4QBB4_BOVIN/tr|D4QBF0|D4QBF0_BOSGF/tr|D4QBD6|D4QBD6_BOSJA/tr|D4QBF4|D4QBF4_BOSMU/tr|D4QBB8|D4QBB8_BOSIN/tr|D4QBE7|D4QBE7_9CETA/tr|D4QBB5|D4QBB5_BOSIN/tr|D4QBD0|D4QBD0_BOSIN/tr|D4QBD1|D4QBD1_BOSIN/tr|D4QBC5|D4QBC5_BOSIN/tr|…		5.81	0		0	2	MASCOT		T
	P20170700320_SHUI_NIU,19682	K.VLDSFSNGMK.H	1097.53	0.00165	2	1	32.03	0	0.0633	0|0	sp|P67820|HBB_BUBBU/sp|P67819|HBB_BOSGF/sp|P04245|HBB_TRAST/sp|P09422|HBB_BISBO/sp|P02072|HBB_BOSMU/sp|P02070|HBB_BOVIN/tr|D4QBD8|D4QBD8_BOSJA/tr|D4QBD7|D4QBD7_BOSJA/tr|D4QBB4|D4QBB4_BOVIN/tr|D4QBF0|D4QBF0_BOSGF/tr|D4QBD6|D4QBD6_BOSJA/tr|D4QBF4|D4QBF4_BOSMU/tr|D4QBB8|D4QBB8_BOSIN/tr|D4QBE7|D4QBE7_9CETA/tr|D4QBB5|D4QBB5_BOSIN/tr|D4QBD0|D4QBD0_BOSIN/tr|D4QBD1|D4QBD1_BOSIN/tr|D4QBC5|D4QBC5_BOSIN/tr|…		5.81	0		0	2	MASCOT		T
	P20170700320_SHUI_NIU,20029	K.VLDSFSNGMK.H	1097.53	0.00185	2	1	30.92	0	0.0818	0|0	sp|P67820|HBB_BUBBU/sp|P67819|HBB_BOSGF/sp|P04245|HBB_TRAST/sp|P09422|HBB_BISBO/sp|P02072|HBB_BOSMU/sp|P02070|HBB_BOVIN/tr|D4QBD8|D4QBD8_BOSJA/tr|D4QBD7|D4QBD7_BOSJA/tr|D4QBB4|D4QBB4_BOVIN/tr|D4QBF0|D4QBF0_BOSGF/tr|D4QBD6|D4QBD6_BOSJA/tr|D4QBF4|D4QBF4_BOSMU/tr|D4QBB8|D4QBB8_BOSIN/tr|D4QBE7|D4QBE7_9CETA/tr|D4QBB5|D4QBB5_BOSIN/tr|D4QBD0|D4QBD0_BOSIN/tr|D4QBD1|D4QBD1_BOSIN/tr|D4QBC5|D4QBC5_BOSIN/tr|…		5.81	0		0	2	MASCOT		T
	P20170700320_SHUI_NIU,23419	K.VLDSFSNGMK.H	1097.53	0.00124	2	1	34.05	0	0.0406	0|0	sp|P67820|HBB_BUBBU/sp|P67819|HBB_BOSGF/sp|P04245|HBB_TRAST/sp|P09422|HBB_BISBO/sp|P02072|HBB_BOSMU/sp|P02070|HBB_BOVIN/tr|D4QBD8|D4QBD8_BOSJA/tr|D4QBD7|D4QBD7_BOSJA/tr|D4QBB4|D4QBB4_BOVIN/tr|D4QBF0|D4QBF0_BOSGF/tr|D4QBD6|D4QBD6_BOSJA/tr|D4QBF4|D4QBF4_BOSMU/tr|D4QBB8|D4QBB8_BOSIN/tr|D4QBE7|D4QBE7_9CETA/tr|D4QBB5|D4QBB5_BOSIN/tr|D4QBD0|D4QBD0_BOSIN/tr|D4QBD1|D4QBD1_BOSIN/tr|D4QBC5|D4QBC5_BOSIN/tr|…		5.81	0		0	2	MASCOT		T
	P20170700320_SHUI_NIU,19324	K.VLDSFSNGMKHLDDLK.G	1818.91	0.00197	3	1	32.7	0	0.0248	0|0	sp|P67820|HBB_BUBBU/sp|P67819|HBB_BOSGF/sp|P04245|HBB_TRAST/sp|P09422|HBB_BISBO/sp|P02072|HBB_BOSMU/sp|P02070|HBB_BOVIN/tr|D4QBD8|D4QBD8_BOSJA/tr|D4QBD7|D4QBD7_BOSJA/tr|D4QBB4|D4QBB4_BOVIN/tr|D4QBF0|D4QBF0_BOSGF/tr|D4QBD6|D4QBD6_BOSJA/tr|D4QBF4|D4QBF4_BOSMU/tr|D4QBB8|D4QBB8_BOSIN/tr|D4QBE7|D4QBE7_9CETA/tr|D4QBB5|D4QBB5_BOSIN/tr|D4QBD0|D4QBD0_BOSIN/tr|D4QBD1|D4QBD1_BOSIN/tr|D4QBC5|D4QBC5_BOSIN/tr|…		5.3	1		0	2	MASCOT		T
	P20170700320_SHUI_NIU,9203	K.VVAGVANALAHR.Y	1177.68	-0.00152	2	1	72.94	0	4.57e-06	0|0	sp|P04346|HBBA_BOSJA/sp|P67820|HBB_BUBBU/sp|P67819|HBB_BOSGF/sp|P02070|HBB_BOVIN/tr|D4QBD8|D4QBD8_BOSJA/tr|D4QBD7|D4QBD7_BOSJA/tr|D4QBB4|D4QBB4_BOVIN/tr|D4QBF0|D4QBF0_BOSGF/tr|D4QBD6|D4QBD6_BOSJA/tr|D4QBB8|D4QBB8_BOSIN/tr|D4QBE7|D4QBE7_9CETA/tr|D4QBB5|D4QBB5_BOSIN/tr|D4QBD0|D4QBD0_BOSIN/tr|D4QBD1|D4QBD1_BOSIN/tr|D4QBC5|D4QBC5_BOSIN/tr|D4QBE2|D4QBE2_BOSJA/tr|D4QBB3|D4QBB3_BOVIN/tr|D4QBE6|D4QBE6_9C…		9.73	0		0	2	MASCOT		T
	P20170700320_SHUI_NIU,9205	K.VVAGVANALAHR.Y	1177.68	6e-05	3	1	80.25	0	1.17e-06	0|0	sp|P04346|HBBA_BOSJA/sp|P67820|HBB_BUBBU/sp|P67819|HBB_BOSGF/sp|P02070|HBB_BOVIN/tr|D4QBD8|D4QBD8_BOSJA/tr|D4QBD7|D4QBD7_BOSJA/tr|D4QBB4|D4QBB4_BOVIN/tr|D4QBF0|D4QBF0_BOSGF/tr|D4QBD6|D4QBD6_BOSJA/tr|D4QBB8|D4QBB8_BOSIN/tr|D4QBE7|D4QBE7_9CETA/tr|D4QBB5|D4QBB5_BOSIN/tr|D4QBD0|D4QBD0_BOSIN/tr|D4QBD1|D4QBD1_BOSIN/tr|D4QBC5|D4QBC5_BOSIN/tr|D4QBE2|D4QBE2_BOSJA/tr|D4QBB3|D4QBB3_BOVIN/tr|D4QBE6|D4QBE6_9C…		9.73	0		0	2	MASCOT		T
	P20170700320_SHUI_NIU,9553	K.VVAGVANALAHR.Y	1177.68	-8e-05	2	1	104.21	0	1.17e-09	0|0	sp|P04346|HBBA_BOSJA/sp|P67820|HBB_BUBBU/sp|P67819|HBB_BOSGF/sp|P02070|HBB_BOVIN/tr|D4QBD8|D4QBD8_BOSJA/tr|D4QBD7|D4QBD7_BOSJA/tr|D4QBB4|D4QBB4_BOVIN/tr|D4QBF0|D4QBF0_BOSGF/tr|D4QBD6|D4QBD6_BOSJA/tr|D4QBB8|D4QBB8_BOSIN/tr|D4QBE7|D4QBE7_9CETA/tr|D4QBB5|D4QBB5_BOSIN/tr|D4QBD0|D4QBD0_BOSIN/tr|D4QBD1|D4QBD1_BOSIN/tr|D4QBC5|D4QBC5_BOSIN/tr|D4QBE2|D4QBE2_BOSJA/tr|D4QBB3|D4QBB3_BOVIN/tr|D4QBE6|D4QBE6_9C…		9.73	0		0	2	MASCOT		T
	P20170700320_SHUI_NIU,9555	K.VVAGVANALAHR.Y	1177.68	9e-05	3	1	72.12	0	1.9e-06	0|0	sp|P04346|HBBA_BOSJA/sp|P67820|HBB_BUBBU/sp|P67819|HBB_BOSGF/sp|P02070|HBB_BOVIN/tr|D4QBD8|D4QBD8_BOSJA/tr|D4QBD7|D4QBD7_BOSJA/tr|D4QBB4|D4QBB4_BOVIN/tr|D4QBF0|D4QBF0_BOSGF/tr|D4QBD6|D4QBD6_BOSJA/tr|D4QBB8|D4QBB8_BOSIN/tr|D4QBE7|D4QBE7_9CETA/tr|D4QBB5|D4QBB5_BOSIN/tr|D4QBD0|D4QBD0_BOSIN/tr|D4QBD1|D4QBD1_BOSIN/tr|D4QBC5|D4QBC5_BOSIN/tr|D4QBE2|D4QBE2_BOSJA/tr|D4QBB3|D4QBB3_BOVIN/tr|D4QBE6|D4QBE6_9C…		9.73	0		0	2	MASCOT		T
	P20170700320_SHUI_NIU,9916	K.VVAGVANALAHR.Y	1177.68	0.00036	2	1	98	0	4.91e-09	0|0	sp|P04346|HBBA_BOSJA/sp|P67820|HBB_BUBBU/sp|P67819|HBB_BOSGF/sp|P02070|HBB_BOVIN/tr|D4QBD8|D4QBD8_BOSJA/tr|D4QBD7|D4QBD7_BOSJA/tr|D4QBB4|D4QBB4_BOVIN/tr|D4QBF0|D4QBF0_BOSGF/tr|D4QBD6|D4QBD6_BOSJA/tr|D4QBB8|D4QBB8_BOSIN/tr|D4QBE7|D4QBE7_9CETA/tr|D4QBB5|D4QBB5_BOSIN/tr|D4QBD0|D4QBD0_BOSIN/tr|D4QBD1|D4QBD1_BOSIN/tr|D4QBC5|D4QBC5_BOSIN/tr|D4QBE2|D4QBE2_BOSJA/tr|D4QBB3|D4QBB3_BOVIN/tr|D4QBE6|D4QBE6_9C…		9.73	0		0	2	MASCOT		T
	P20170700320_SHUI_NIU,9917	K.VVAGVANALAHR.Y	1177.68	0.00039	3	1	72.49	0	1.74e-06	0|0	sp|P04346|HBBA_BOSJA/sp|P67820|HBB_BUBBU/sp|P67819|HBB_BOSGF/sp|P02070|HBB_BOVIN/tr|D4QBD8|D4QBD8_BOSJA/tr|D4QBD7|D4QBD7_BOSJA/tr|D4QBB4|D4QBB4_BOVIN/tr|D4QBF0|D4QBF0_BOSGF/tr|D4QBD6|D4QBD6_BOSJA/tr|D4QBB8|D4QBB8_BOSIN/tr|D4QBE7|D4QBE7_9CETA/tr|D4QBB5|D4QBB5_BOSIN/tr|D4QBD0|D4QBD0_BOSIN/tr|D4QBD1|D4QBD1_BOSIN/tr|D4QBC5|D4QBC5_BOSIN/tr|D4QBE2|D4QBE2_BOSJA/tr|D4QBB3|D4QBB3_BOVIN/tr|D4QBE6|D4QBE6_9C…		9.73	0		0	2	MASCOT		T
	P20170700320_SHUI_NIU,10252	K.VVAGVANALAHR.Y	1177.68	0.00082	2	1	100.98	0	2.47e-09	0|0	sp|P04346|HBBA_BOSJA/sp|P67820|HBB_BUBBU/sp|P67819|HBB_BOSGF/sp|P02070|HBB_BOVIN/tr|D4QBD8|D4QBD8_BOSJA/tr|D4QBD7|D4QBD7_BOSJA/tr|D4QBB4|D4QBB4_BOVIN/tr|D4QBF0|D4QBF0_BOSGF/tr|D4QBD6|D4QBD6_BOSJA/tr|D4QBB8|D4QBB8_BOSIN/tr|D4QBE7|D4QBE7_9CETA/tr|D4QBB5|D4QBB5_BOSIN/tr|D4QBD0|D4QBD0_BOSIN/tr|D4QBD1|D4QBD1_BOSIN/tr|D4QBC5|D4QBC5_BOSIN/tr|D4QBE2|D4QBE2_BOSJA/tr|D4QBB3|D4QBB3_BOVIN/tr|D4QBE6|D4QBE6_9C…		9.73	0		0	2	MASCOT		T
	P20170700320_SHUI_NIU,10253	K.VVAGVANALAHR.Y	1177.68	0.00087	3	1	73.67	0	1.33e-06	0|0	sp|P04346|HBBA_BOSJA/sp|P67820|HBB_BUBBU/sp|P67819|HBB_BOSGF/sp|P02070|HBB_BOVIN/tr|D4QBD8|D4QBD8_BOSJA/tr|D4QBD7|D4QBD7_BOSJA/tr|D4QBB4|D4QBB4_BOVIN/tr|D4QBF0|D4QBF0_BOSGF/tr|D4QBD6|D4QBD6_BOSJA/tr|D4QBB8|D4QBB8_BOSIN/tr|D4QBE7|D4QBE7_9CETA/tr|D4QBB5|D4QBB5_BOSIN/tr|D4QBD0|D4QBD0_BOSIN/tr|D4QBD1|D4QBD1_BOSIN/tr|D4QBC5|D4QBC5_BOSIN/tr|D4QBE2|D4QBE2_BOSJA/tr|D4QBB3|D4QBB3_BOVIN/tr|D4QBE6|D4QBE6_9C…		9.73	0		0	2	MASCOT		T
	P20170700320_SHUI_NIU,10592	K.VVAGVANALAHR.Y	1177.68	0.0004	2	1	91.86	0	2.02e-08	0|0	sp|P04346|HBBA_BOSJA/sp|P67820|HBB_BUBBU/sp|P67819|HBB_BOSGF/sp|P02070|HBB_BOVIN/tr|D4QBD8|D4QBD8_BOSJA/tr|D4QBD7|D4QBD7_BOSJA/tr|D4QBB4|D4QBB4_BOVIN/tr|D4QBF0|D4QBF0_BOSGF/tr|D4QBD6|D4QBD6_BOSJA/tr|D4QBB8|D4QBB8_BOSIN/tr|D4QBE7|D4QBE7_9CETA/tr|D4QBB5|D4QBB5_BOSIN/tr|D4QBD0|D4QBD0_BOSIN/tr|D4QBD1|D4QBD1_BOSIN/tr|D4QBC5|D4QBC5_BOSIN/tr|D4QBE2|D4QBE2_BOSJA/tr|D4QBB3|D4QBB3_BOVIN/tr|D4QBE6|D4QBE6_9C…		9.73	0		0	2	MASCOT		T
	P20170700320_SHUI_NIU,10593	K.VVAGVANALAHR.Y	1177.68	0.0006	3	1	76.09	0	7.61e-07	0|0	sp|P04346|HBBA_BOSJA/sp|P67820|HBB_BUBBU/sp|P67819|HBB_BOSGF/sp|P02070|HBB_BOVIN/tr|D4QBD8|D4QBD8_BOSJA/tr|D4QBD7|D4QBD7_BOSJA/tr|D4QBB4|D4QBB4_BOVIN/tr|D4QBF0|D4QBF0_BOSGF/tr|D4QBD6|D4QBD6_BOSJA/tr|D4QBB8|D4QBB8_BOSIN/tr|D4QBE7|D4QBE7_9CETA/tr|D4QBB5|D4QBB5_BOSIN/tr|D4QBD0|D4QBD0_BOSIN/tr|D4QBD1|D4QBD1_BOSIN/tr|D4QBC5|D4QBC5_BOSIN/tr|D4QBE2|D4QBE2_BOSJA/tr|D4QBB3|D4QBB3_BOVIN/tr|D4QBE6|D4QBE6_9C…		9.73	0		0	2	MASCOT		T
	P20170700320_SHUI_NIU,10927	K.VVAGVANALAHR.Y	1177.68	-0.00038	2	1	103.62	0	1.34e-09	0|0	sp|P04346|HBBA_BOSJA/sp|P67820|HBB_BUBBU/sp|P67819|HBB_BOSGF/sp|P02070|HBB_BOVIN/tr|D4QBD8|D4QBD8_BOSJA/tr|D4QBD7|D4QBD7_BOSJA/tr|D4QBB4|D4QBB4_BOVIN/tr|D4QBF0|D4QBF0_BOSGF/tr|D4QBD6|D4QBD6_BOSJA/tr|D4QBB8|D4QBB8_BOSIN/tr|D4QBE7|D4QBE7_9CETA/tr|D4QBB5|D4QBB5_BOSIN/tr|D4QBD0|D4QBD0_BOSIN/tr|D4QBD1|D4QBD1_BOSIN/tr|D4QBC5|D4QBC5_BOSIN/tr|D4QBE2|D4QBE2_BOSJA/tr|D4QBB3|D4QBB3_BOVIN/tr|D4QBE6|D4QBE6_9C…		9.73	0		0	2	MASCOT		T
	P20170700320_SHUI_NIU,10931	K.VVAGVANALAHR.Y	1177.68	0.00036	3	1	78.4	0	1.79e-06	0|0	sp|P04346|HBBA_BOSJA/sp|P67820|HBB_BUBBU/sp|P67819|HBB_BOSGF/sp|P02070|HBB_BOVIN/tr|D4QBD8|D4QBD8_BOSJA/tr|D4QBD7|D4QBD7_BOSJA/tr|D4QBB4|D4QBB4_BOVIN/tr|D4QBF0|D4QBF0_BOSGF/tr|D4QBD6|D4QBD6_BOSJA/tr|D4QBB8|D4QBB8_BOSIN/tr|D4QBE7|D4QBE7_9CETA/tr|D4QBB5|D4QBB5_BOSIN/tr|D4QBD0|D4QBD0_BOSIN/tr|D4QBD1|D4QBD1_BOSIN/tr|D4QBC5|D4QBC5_BOSIN/tr|D4QBE2|D4QBE2_BOSJA/tr|D4QBB3|D4QBB3_BOVIN/tr|D4QBE6|D4QBE6_9C…		9.73	0		0	2	MASCOT		T
	P20170700320_SHUI_NIU,11315	K.VVAGVANALAHR.Y	1177.68	4e-05	2	1	94.03	0	1.22e-08	0|0	sp|P04346|HBBA_BOSJA/sp|P67820|HBB_BUBBU/sp|P67819|HBB_BOSGF/sp|P02070|HBB_BOVIN/tr|D4QBD8|D4QBD8_BOSJA/tr|D4QBD7|D4QBD7_BOSJA/tr|D4QBB4|D4QBB4_BOVIN/tr|D4QBF0|D4QBF0_BOSGF/tr|D4QBD6|D4QBD6_BOSJA/tr|D4QBB8|D4QBB8_BOSIN/tr|D4QBE7|D4QBE7_9CETA/tr|D4QBB5|D4QBB5_BOSIN/tr|D4QBD0|D4QBD0_BOSIN/tr|D4QBD1|D4QBD1_BOSIN/tr|D4QBC5|D4QBC5_BOSIN/tr|D4QBE2|D4QBE2_BOSJA/tr|D4QBB3|D4QBB3_BOVIN/tr|D4QBE6|D4QBE6_9C…		9.73	0		0	2	MASCOT		T
	P20170700320_SHUI_NIU,11318	K.VVAGVANALAHR.Y	1177.68	-3e-05	3	1	84.69	0	1.05e-07	0|0	sp|P04346|HBBA_BOSJA/sp|P67820|HBB_BUBBU/sp|P67819|HBB_BOSGF/sp|P02070|HBB_BOVIN/tr|D4QBD8|D4QBD8_BOSJA/tr|D4QBD7|D4QBD7_BOSJA/tr|D4QBB4|D4QBB4_BOVIN/tr|D4QBF0|D4QBF0_BOSGF/tr|D4QBD6|D4QBD6_BOSJA/tr|D4QBB8|D4QBB8_BOSIN/tr|D4QBE7|D4QBE7_9CETA/tr|D4QBB5|D4QBB5_BOSIN/tr|D4QBD0|D4QBD0_BOSIN/tr|D4QBD1|D4QBD1_BOSIN/tr|D4QBC5|D4QBC5_BOSIN/tr|D4QBE2|D4QBE2_BOSJA/tr|D4QBB3|D4QBB3_BOVIN/tr|D4QBE6|D4QBE6_9C…		9.73	0		0	2	MASCOT		T
	P20170700320_SHUI_NIU,11737	K.VVAGVANALAHR.Y	1177.68	0.0008	2	1	86.05	0	7.69e-08	0|0	sp|P04346|HBBA_BOSJA/sp|P67820|HBB_BUBBU/sp|P67819|HBB_BOSGF/sp|P02070|HBB_BOVIN/tr|D4QBD8|D4QBD8_BOSJA/tr|D4QBD7|D4QBD7_BOSJA/tr|D4QBB4|D4QBB4_BOVIN/tr|D4QBF0|D4QBF0_BOSGF/tr|D4QBD6|D4QBD6_BOSJA/tr|D4QBB8|D4QBB8_BOSIN/tr|D4QBE7|D4QBE7_9CETA/tr|D4QBB5|D4QBB5_BOSIN/tr|D4QBD0|D4QBD0_BOSIN/tr|D4QBD1|D4QBD1_BOSIN/tr|D4QBC5|D4QBC5_BOSIN/tr|D4QBE2|D4QBE2_BOSJA/tr|D4QBB3|D4QBB3_BOVIN/tr|D4QBE6|D4QBE6_9C…		9.73	0		0	2	MASCOT		T
	P20170700320_SHUI_NIU,11740	K.VVAGVANALAHR.Y	1177.68	0.00069	3	1	78.81	0	4.07e-07	0|0	sp|P04346|HBBA_BOSJA/sp|P67820|HBB_BUBBU/sp|P67819|HBB_BOSGF/sp|P02070|HBB_BOVIN/tr|D4QBD8|D4QBD8_BOSJA/tr|D4QBD7|D4QBD7_BOSJA/tr|D4QBB4|D4QBB4_BOVIN/tr|D4QBF0|D4QBF0_BOSGF/tr|D4QBD6|D4QBD6_BOSJA/tr|D4QBB8|D4QBB8_BOSIN/tr|D4QBE7|D4QBE7_9CETA/tr|D4QBB5|D4QBB5_BOSIN/tr|D4QBD0|D4QBD0_BOSIN/tr|D4QBD1|D4QBD1_BOSIN/tr|D4QBC5|D4QBC5_BOSIN/tr|D4QBE2|D4QBE2_BOSJA/tr|D4QBB3|D4QBB3_BOVIN/tr|D4QBE6|D4QBE6_9C…		9.73	0		0	2	MASCOT		T
	P20170700320_SHUI_NIU,12254	K.VVAGVANALAHR.Y	1177.68	8e-05	2	1	92.05	0	1.93e-08	0|0	sp|P04346|HBBA_BOSJA/sp|P67820|HBB_BUBBU/sp|P67819|HBB_BOSGF/sp|P02070|HBB_BOVIN/tr|D4QBD8|D4QBD8_BOSJA/tr|D4QBD7|D4QBD7_BOSJA/tr|D4QBB4|D4QBB4_BOVIN/tr|D4QBF0|D4QBF0_BOSGF/tr|D4QBD6|D4QBD6_BOSJA/tr|D4QBB8|D4QBB8_BOSIN/tr|D4QBE7|D4QBE7_9CETA/tr|D4QBB5|D4QBB5_BOSIN/tr|D4QBD0|D4QBD0_BOSIN/tr|D4QBD1|D4QBD1_BOSIN/tr|D4QBC5|D4QBC5_BOSIN/tr|D4QBE2|D4QBE2_BOSJA/tr|D4QBB3|D4QBB3_BOVIN/tr|D4QBE6|D4QBE6_9C…		9.73	0		0	2	MASCOT		T
	P20170700320_SHUI_NIU,12263	K.VVAGVANALAHR.Y	1177.68	0.0003	3	1	90.28	0	2.9e-08	0|0	sp|P04346|HBBA_BOSJA/sp|P67820|HBB_BUBBU/sp|P67819|HBB_BOSGF/sp|P02070|HBB_BOVIN/tr|D4QBD8|D4QBD8_BOSJA/tr|D4QBD7|D4QBD7_BOSJA/tr|D4QBB4|D4QBB4_BOVIN/tr|D4QBF0|D4QBF0_BOSGF/tr|D4QBD6|D4QBD6_BOSJA/tr|D4QBB8|D4QBB8_BOSIN/tr|D4QBE7|D4QBE7_9CETA/tr|D4QBB5|D4QBB5_BOSIN/tr|D4QBD0|D4QBD0_BOSIN/tr|D4QBD1|D4QBD1_BOSIN/tr|D4QBC5|D4QBC5_BOSIN/tr|D4QBE2|D4QBE2_BOSJA/tr|D4QBB3|D4QBB3_BOVIN/tr|D4QBE6|D4QBE6_9C…		9.73	0		0	2	MASCOT		T
	P20170700320_SHUI_NIU,12679	K.VVAGVANALAHR.Y	1177.68	0.0033	2	1	77.85	0	5.33e-07	0|0	sp|P04346|HBBA_BOSJA/sp|P67820|HBB_BUBBU/sp|P67819|HBB_BOSGF/sp|P02070|HBB_BOVIN/tr|D4QBD8|D4QBD8_BOSJA/tr|D4QBD7|D4QBD7_BOSJA/tr|D4QBB4|D4QBB4_BOVIN/tr|D4QBF0|D4QBF0_BOSGF/tr|D4QBD6|D4QBD6_BOSJA/tr|D4QBB8|D4QBB8_BOSIN/tr|D4QBE7|D4QBE7_9CETA/tr|D4QBB5|D4QBB5_BOSIN/tr|D4QBD0|D4QBD0_BOSIN/tr|D4QBD1|D4QBD1_BOSIN/tr|D4QBC5|D4QBC5_BOSIN/tr|D4QBE2|D4QBE2_BOSJA/tr|D4QBB3|D4QBB3_BOVIN/tr|D4QBE6|D4QBE6_9C…		9.73	0		0	2	MASCOT		T
	P20170700320_SHUI_NIU,13037	K.VVAGVANALAHR.Y	1177.68	0.00208	2	1	85.44	0	2.08e-07	0|0	sp|P04346|HBBA_BOSJA/sp|P67820|HBB_BUBBU/sp|P67819|HBB_BOSGF/sp|P02070|HBB_BOVIN/tr|D4QBD8|D4QBD8_BOSJA/tr|D4QBD7|D4QBD7_BOSJA/tr|D4QBB4|D4QBB4_BOVIN/tr|D4QBF0|D4QBF0_BOSGF/tr|D4QBD6|D4QBD6_BOSJA/tr|D4QBB8|D4QBB8_BOSIN/tr|D4QBE7|D4QBE7_9CETA/tr|D4QBB5|D4QBB5_BOSIN/tr|D4QBD0|D4QBD0_BOSIN/tr|D4QBD1|D4QBD1_BOSIN/tr|D4QBC5|D4QBC5_BOSIN/tr|D4QBE2|D4QBE2_BOSJA/tr|D4QBB3|D4QBB3_BOVIN/tr|D4QBE6|D4QBE6_9C…		9.73	0		0	2	MASCOT		T
	P20170700320_SHUI_NIU,13085	K.VVAGVANALAHR.Y	1177.68	-0.00036	3	1	69.48	0	3.49e-06	0|0	sp|P04346|HBBA_BOSJA/sp|P67820|HBB_BUBBU/sp|P67819|HBB_BOSGF/sp|P02070|HBB_BOVIN/tr|D4QBD8|D4QBD8_BOSJA/tr|D4QBD7|D4QBD7_BOSJA/tr|D4QBB4|D4QBB4_BOVIN/tr|D4QBF0|D4QBF0_BOSGF/tr|D4QBD6|D4QBD6_BOSJA/tr|D4QBB8|D4QBB8_BOSIN/tr|D4QBE7|D4QBE7_9CETA/tr|D4QBB5|D4QBB5_BOSIN/tr|D4QBD0|D4QBD0_BOSIN/tr|D4QBD1|D4QBD1_BOSIN/tr|D4QBC5|D4QBC5_BOSIN/tr|D4QBE2|D4QBE2_BOSJA/tr|D4QBB3|D4QBB3_BOVIN/tr|D4QBE6|D4QBE6_9C…		9.73	0		0	2	MASCOT		T
	P20170700320_SHUI_NIU,13433	K.VVAGVANALAHR.Y	1177.68	0.0027	2	1	95.51	0	9.11e-09	0|0	sp|P04346|HBBA_BOSJA/sp|P67820|HBB_BUBBU/sp|P67819|HBB_BOSGF/sp|P02070|HBB_BOVIN/tr|D4QBD8|D4QBD8_BOSJA/tr|D4QBD7|D4QBD7_BOSJA/tr|D4QBB4|D4QBB4_BOVIN/tr|D4QBF0|D4QBF0_BOSGF/tr|D4QBD6|D4QBD6_BOSJA/tr|D4QBB8|D4QBB8_BOSIN/tr|D4QBE7|D4QBE7_9CETA/tr|D4QBB5|D4QBB5_BOSIN/tr|D4QBD0|D4QBD0_BOSIN/tr|D4QBD1|D4QBD1_BOSIN/tr|D4QBC5|D4QBC5_BOSIN/tr|D4QBE2|D4QBE2_BOSJA/tr|D4QBB3|D4QBB3_BOVIN/tr|D4QBE6|D4QBE6_9C…		9.73	0		0	2	MASCOT		T
	P20170700320_SHUI_NIU,13490	K.VVAGVANALAHR.Y	1177.68	0.00246	3	1	72.07	0	7.7e-06	0|0	sp|P04346|HBBA_BOSJA/sp|P67820|HBB_BUBBU/sp|P67819|HBB_BOSGF/sp|P02070|HBB_BOVIN/tr|D4QBD8|D4QBD8_BOSJA/tr|D4QBD7|D4QBD7_BOSJA/tr|D4QBB4|D4QBB4_BOVIN/tr|D4QBF0|D4QBF0_BOSGF/tr|D4QBD6|D4QBD6_BOSJA/tr|D4QBB8|D4QBB8_BOSIN/tr|D4QBE7|D4QBE7_9CETA/tr|D4QBB5|D4QBB5_BOSIN/tr|D4QBD0|D4QBD0_BOSIN/tr|D4QBD1|D4QBD1_BOSIN/tr|D4QBC5|D4QBC5_BOSIN/tr|D4QBE2|D4QBE2_BOSJA/tr|D4QBB3|D4QBB3_BOVIN/tr|D4QBE6|D4QBE6_9C…		9.73	0		0	2	MASCOT		T
	P20170700320_SHUI_NIU,13920	K.VVAGVANALAHR.Y	1177.68	0.00038	2	1	103.02	0	1.54e-09	0|0	sp|P04346|HBBA_BOSJA/sp|P67820|HBB_BUBBU/sp|P67819|HBB_BOSGF/sp|P02070|HBB_BOVIN/tr|D4QBD8|D4QBD8_BOSJA/tr|D4QBD7|D4QBD7_BOSJA/tr|D4QBB4|D4QBB4_BOVIN/tr|D4QBF0|D4QBF0_BOSGF/tr|D4QBD6|D4QBD6_BOSJA/tr|D4QBB8|D4QBB8_BOSIN/tr|D4QBE7|D4QBE7_9CETA/tr|D4QBB5|D4QBB5_BOSIN/tr|D4QBD0|D4QBD0_BOSIN/tr|D4QBD1|D4QBD1_BOSIN/tr|D4QBC5|D4QBC5_BOSIN/tr|D4QBE2|D4QBE2_BOSJA/tr|D4QBB3|D4QBB3_BOVIN/tr|D4QBE6|D4QBE6_9C…		9.73	0		0	2	MASCOT		T
	P20170700320_SHUI_NIU,13989	K.VVAGVANALAHR.Y	1177.68	3e-05	3	1	84.56	0	1.08e-07	0|0	sp|P04346|HBBA_BOSJA/sp|P67820|HBB_BUBBU/sp|P67819|HBB_BOSGF/sp|P02070|HBB_BOVIN/tr|D4QBD8|D4QBD8_BOSJA/tr|D4QBD7|D4QBD7_BOSJA/tr|D4QBB4|D4QBB4_BOVIN/tr|D4QBF0|D4QBF0_BOSGF/tr|D4QBD6|D4QBD6_BOSJA/tr|D4QBB8|D4QBB8_BOSIN/tr|D4QBE7|D4QBE7_9CETA/tr|D4QBB5|D4QBB5_BOSIN/tr|D4QBD0|D4QBD0_BOSIN/tr|D4QBD1|D4QBD1_BOSIN/tr|D4QBC5|D4QBC5_BOSIN/tr|D4QBE2|D4QBE2_BOSJA/tr|D4QBB3|D4QBB3_BOVIN/tr|D4QBE6|D4QBE6_9C…		9.73	0		0	2	MASCOT		T
	P20170700320_SHUI_NIU,14115	K.VVAGVANALAHR.Y	1177.68	0.00056	2	1	75.4	0	8.93e-07	0|0	sp|P04346|HBBA_BOSJA/sp|P67820|HBB_BUBBU/sp|P67819|HBB_BOSGF/sp|P02070|HBB_BOVIN/tr|D4QBD8|D4QBD8_BOSJA/tr|D4QBD7|D4QBD7_BOSJA/tr|D4QBB4|D4QBB4_BOVIN/tr|D4QBF0|D4QBF0_BOSGF/tr|D4QBD6|D4QBD6_BOSJA/tr|D4QBB8|D4QBB8_BOSIN/tr|D4QBE7|D4QBE7_9CETA/tr|D4QBB5|D4QBB5_BOSIN/tr|D4QBD0|D4QBD0_BOSIN/tr|D4QBD1|D4QBD1_BOSIN/tr|D4QBC5|D4QBC5_BOSIN/tr|D4QBE2|D4QBE2_BOSJA/tr|D4QBB3|D4QBB3_BOVIN/tr|D4QBE6|D4QBE6_9C…		9.73	0		0	2	MASCOT		T
	P20170700320_SHUI_NIU,14459	K.VVAGVANALAHR.Y	1177.68	0.00129	3	1	72.57	0	1.7e-06	0|0	sp|P04346|HBBA_BOSJA/sp|P67820|HBB_BUBBU/sp|P67819|HBB_BOSGF/sp|P02070|HBB_BOVIN/tr|D4QBD8|D4QBD8_BOSJA/tr|D4QBD7|D4QBD7_BOSJA/tr|D4QBB4|D4QBB4_BOVIN/tr|D4QBF0|D4QBF0_BOSGF/tr|D4QBD6|D4QBD6_BOSJA/tr|D4QBB8|D4QBB8_BOSIN/tr|D4QBE7|D4QBE7_9CETA/tr|D4QBB5|D4QBB5_BOSIN/tr|D4QBD0|D4QBD0_BOSIN/tr|D4QBD1|D4QBD1_BOSIN/tr|D4QBC5|D4QBC5_BOSIN/tr|D4QBE2|D4QBE2_BOSJA/tr|D4QBB3|D4QBB3_BOVIN/tr|D4QBE6|D4QBE6_9C…		9.73	0		0	2	MASCOT		T
	P20170700320_SHUI_NIU,14515	K.VVAGVANALAHR.Y	1177.68	0.00064	2	1	73.56	0	1.36e-06	0|0	sp|P04346|HBBA_BOSJA/sp|P67820|HBB_BUBBU/sp|P67819|HBB_BOSGF/sp|P02070|HBB_BOVIN/tr|D4QBD8|D4QBD8_BOSJA/tr|D4QBD7|D4QBD7_BOSJA/tr|D4QBB4|D4QBB4_BOVIN/tr|D4QBF0|D4QBF0_BOSGF/tr|D4QBD6|D4QBD6_BOSJA/tr|D4QBB8|D4QBB8_BOSIN/tr|D4QBE7|D4QBE7_9CETA/tr|D4QBB5|D4QBB5_BOSIN/tr|D4QBD0|D4QBD0_BOSIN/tr|D4QBD1|D4QBD1_BOSIN/tr|D4QBC5|D4QBC5_BOSIN/tr|D4QBE2|D4QBE2_BOSJA/tr|D4QBB3|D4QBB3_BOVIN/tr|D4QBE6|D4QBE6_9C…		9.73	0		0	2	MASCOT		T
	P20170700320_SHUI_NIU,14985	K.VVAGVANALAHR.Y	1177.68	-0.00054	3	1	65.14	0	3.73e-05	0|0	sp|P04346|HBBA_BOSJA/sp|P67820|HBB_BUBBU/sp|P67819|HBB_BOSGF/sp|P02070|HBB_BOVIN/tr|D4QBD8|D4QBD8_BOSJA/tr|D4QBD7|D4QBD7_BOSJA/tr|D4QBB4|D4QBB4_BOVIN/tr|D4QBF0|D4QBF0_BOSGF/tr|D4QBD6|D4QBD6_BOSJA/tr|D4QBB8|D4QBB8_BOSIN/tr|D4QBE7|D4QBE7_9CETA/tr|D4QBB5|D4QBB5_BOSIN/tr|D4QBD0|D4QBD0_BOSIN/tr|D4QBD1|D4QBD1_BOSIN/tr|D4QBC5|D4QBC5_BOSIN/tr|D4QBE2|D4QBE2_BOSJA/tr|D4QBB3|D4QBB3_BOVIN/tr|D4QBE6|D4QBE6_9C…		9.73	0		0	2	MASCOT		T
	P20170700320_SHUI_NIU,15057	K.VVAGVANALAHR.Y	1177.68	0.00172	2	1	47.17	0	0.00062	0|0	sp|P04346|HBBA_BOSJA/sp|P67820|HBB_BUBBU/sp|P67819|HBB_BOSGF/sp|P02070|HBB_BOVIN/tr|D4QBD8|D4QBD8_BOSJA/tr|D4QBD7|D4QBD7_BOSJA/tr|D4QBB4|D4QBB4_BOVIN/tr|D4QBF0|D4QBF0_BOSGF/tr|D4QBD6|D4QBD6_BOSJA/tr|D4QBB8|D4QBB8_BOSIN/tr|D4QBE7|D4QBE7_9CETA/tr|D4QBB5|D4QBB5_BOSIN/tr|D4QBD0|D4QBD0_BOSIN/tr|D4QBD1|D4QBD1_BOSIN/tr|D4QBC5|D4QBC5_BOSIN/tr|D4QBE2|D4QBE2_BOSJA/tr|D4QBB3|D4QBB3_BOVIN/tr|D4QBE6|D4QBE6_9C…		9.73	0		0	2	MASCOT		T
	P20170700320_SHUI_NIU,15560	K.VVAGVANALAHR.Y	1177.68	-0.00063	3	1	61.66	0	2.11e-05	0|0	sp|P04346|HBBA_BOSJA/sp|P67820|HBB_BUBBU/sp|P67819|HBB_BOSGF/sp|P02070|HBB_BOVIN/tr|D4QBD8|D4QBD8_BOSJA/tr|D4QBD7|D4QBD7_BOSJA/tr|D4QBB4|D4QBB4_BOVIN/tr|D4QBF0|D4QBF0_BOSGF/tr|D4QBD6|D4QBD6_BOSJA/tr|D4QBB8|D4QBB8_BOSIN/tr|D4QBE7|D4QBE7_9CETA/tr|D4QBB5|D4QBB5_BOSIN/tr|D4QBD0|D4QBD0_BOSIN/tr|D4QBD1|D4QBD1_BOSIN/tr|D4QBC5|D4QBC5_BOSIN/tr|D4QBE2|D4QBE2_BOSJA/tr|D4QBB3|D4QBB3_BOVIN/tr|D4QBE6|D4QBE6_9C…		9.73	0		0	2	MASCOT		T
	P20170700320_SHUI_NIU,15819	K.VVAGVANALAHR.Y	1177.68	-0.00114	2	1	49.5	0	0.000297	0|0	sp|P04346|HBBA_BOSJA/sp|P67820|HBB_BUBBU/sp|P67819|HBB_BOSGF/sp|P02070|HBB_BOVIN/tr|D4QBD8|D4QBD8_BOSJA/tr|D4QBD7|D4QBD7_BOSJA/tr|D4QBB4|D4QBB4_BOVIN/tr|D4QBF0|D4QBF0_BOSGF/tr|D4QBD6|D4QBD6_BOSJA/tr|D4QBB8|D4QBB8_BOSIN/tr|D4QBE7|D4QBE7_9CETA/tr|D4QBB5|D4QBB5_BOSIN/tr|D4QBD0|D4QBD0_BOSIN/tr|D4QBD1|D4QBD1_BOSIN/tr|D4QBC5|D4QBC5_BOSIN/tr|D4QBE2|D4QBE2_BOSJA/tr|D4QBB3|D4QBB3_BOVIN/tr|D4QBE6|D4QBE6_9C…		9.73	0		0	2	MASCOT		T
	P20170700320_SHUI_NIU,16358	K.VVAGVANALAHR.Y	1177.68	0.00068	2	1	76.17	0	1.71e-06	0|0	sp|P04346|HBBA_BOSJA/sp|P67820|HBB_BUBBU/sp|P67819|HBB_BOSGF/sp|P02070|HBB_BOVIN/tr|D4QBD8|D4QBD8_BOSJA/tr|D4QBD7|D4QBD7_BOSJA/tr|D4QBB4|D4QBB4_BOVIN/tr|D4QBF0|D4QBF0_BOSGF/tr|D4QBD6|D4QBD6_BOSJA/tr|D4QBB8|D4QBB8_BOSIN/tr|D4QBE7|D4QBE7_9CETA/tr|D4QBB5|D4QBB5_BOSIN/tr|D4QBD0|D4QBD0_BOSIN/tr|D4QBD1|D4QBD1_BOSIN/tr|D4QBC5|D4QBC5_BOSIN/tr|D4QBE2|D4QBE2_BOSJA/tr|D4QBB3|D4QBB3_BOVIN/tr|D4QBE6|D4QBE6_9C…		9.73	0		0	2	MASCOT		T
	P20170700320_SHUI_NIU,16879	K.VVAGVANALAHR.Y	1177.68	0.00268	2	1	26.36	0	0.168	0|0	sp|P04346|HBBA_BOSJA/sp|P67820|HBB_BUBBU/sp|P67819|HBB_BOSGF/sp|P02070|HBB_BOVIN/tr|D4QBD8|D4QBD8_BOSJA/tr|D4QBD7|D4QBD7_BOSJA/tr|D4QBB4|D4QBB4_BOVIN/tr|D4QBF0|D4QBF0_BOSGF/tr|D4QBD6|D4QBD6_BOSJA/tr|D4QBB8|D4QBB8_BOSIN/tr|D4QBE7|D4QBE7_9CETA/tr|D4QBB5|D4QBB5_BOSIN/tr|D4QBD0|D4QBD0_BOSIN/tr|D4QBD1|D4QBD1_BOSIN/tr|D4QBC5|D4QBC5_BOSIN/tr|D4QBE2|D4QBE2_BOSJA/tr|D4QBB3|D4QBB3_BOVIN/tr|D4QBE6|D4QBE6_9C…		9.73	0		0	2	MASCOT		T
	P20170700320_SHUI_NIU,18224	K.VVAGVANALAHR.Y	1177.68	0.00028	2	1	40.5	0	0.0063	0|0	sp|P04346|HBBA_BOSJA/sp|P67820|HBB_BUBBU/sp|P67819|HBB_BOSGF/sp|P02070|HBB_BOVIN/tr|D4QBD8|D4QBD8_BOSJA/tr|D4QBD7|D4QBD7_BOSJA/tr|D4QBB4|D4QBB4_BOVIN/tr|D4QBF0|D4QBF0_BOSGF/tr|D4QBD6|D4QBD6_BOSJA/tr|D4QBB8|D4QBB8_BOSIN/tr|D4QBE7|D4QBE7_9CETA/tr|D4QBB5|D4QBB5_BOSIN/tr|D4QBD0|D4QBD0_BOSIN/tr|D4QBD1|D4QBD1_BOSIN/tr|D4QBC5|D4QBC5_BOSIN/tr|D4QBE2|D4QBE2_BOSJA/tr|D4QBB3|D4QBB3_BOVIN/tr|D4QBE6|D4QBE6_9C…		9.73	0		0	2	MASCOT		T
	P20170700320_SHUI_NIU,18405	K.VVAGVANALAHR.Y	1177.68	-0.00024	3	1	59.48	0	0.000139	0|0	sp|P04346|HBBA_BOSJA/sp|P67820|HBB_BUBBU/sp|P67819|HBB_BOSGF/sp|P02070|HBB_BOVIN/tr|D4QBD8|D4QBD8_BOSJA/tr|D4QBD7|D4QBD7_BOSJA/tr|D4QBB4|D4QBB4_BOVIN/tr|D4QBF0|D4QBF0_BOSGF/tr|D4QBD6|D4QBD6_BOSJA/tr|D4QBB8|D4QBB8_BOSIN/tr|D4QBE7|D4QBE7_9CETA/tr|D4QBB5|D4QBB5_BOSIN/tr|D4QBD0|D4QBD0_BOSIN/tr|D4QBD1|D4QBD1_BOSIN/tr|D4QBC5|D4QBC5_BOSIN/tr|D4QBE2|D4QBE2_BOSJA/tr|D4QBB3|D4QBB3_BOVIN/tr|D4QBE6|D4QBE6_9C…		9.73	0		0	2	MASCOT		T
	P20170700320_SHUI_NIU,18706	K.VVAGVANALAHR.Y	1177.68	0.00188	2	1	61.16	0	5.54e-05	0|0	sp|P04346|HBBA_BOSJA/sp|P67820|HBB_BUBBU/sp|P67819|HBB_BOSGF/sp|P02070|HBB_BOVIN/tr|D4QBD8|D4QBD8_BOSJA/tr|D4QBD7|D4QBD7_BOSJA/tr|D4QBB4|D4QBB4_BOVIN/tr|D4QBF0|D4QBF0_BOSGF/tr|D4QBD6|D4QBD6_BOSJA/tr|D4QBB8|D4QBB8_BOSIN/tr|D4QBE7|D4QBE7_9CETA/tr|D4QBB5|D4QBB5_BOSIN/tr|D4QBD0|D4QBD0_BOSIN/tr|D4QBD1|D4QBD1_BOSIN/tr|D4QBC5|D4QBC5_BOSIN/tr|D4QBE2|D4QBE2_BOSJA/tr|D4QBB3|D4QBB3_BOVIN/tr|D4QBE6|D4QBE6_9C…		9.73	0		0	2	MASCOT		T
	P20170700320_SHUI_NIU,18901	K.VVAGVANALAHR.Y	1177.68	0.00096	3	1	46.63	0	0.000672	0|0	sp|P04346|HBBA_BOSJA/sp|P67820|HBB_BUBBU/sp|P67819|HBB_BOSGF/sp|P02070|HBB_BOVIN/tr|D4QBD8|D4QBD8_BOSJA/tr|D4QBD7|D4QBD7_BOSJA/tr|D4QBB4|D4QBB4_BOVIN/tr|D4QBF0|D4QBF0_BOSGF/tr|D4QBD6|D4QBD6_BOSJA/tr|D4QBB8|D4QBB8_BOSIN/tr|D4QBE7|D4QBE7_9CETA/tr|D4QBB5|D4QBB5_BOSIN/tr|D4QBD0|D4QBD0_BOSIN/tr|D4QBD1|D4QBD1_BOSIN/tr|D4QBC5|D4QBC5_BOSIN/tr|D4QBE2|D4QBE2_BOSJA/tr|D4QBB3|D4QBB3_BOVIN/tr|D4QBE6|D4QBE6_9C…		9.73	0		0	2	MASCOT		T
	P20170700320_SHUI_NIU,22861	K.VVAGVANALAHR.Y	1177.68	-0.00054	3	1	35.75	0	0.0324	0|0	sp|P04346|HBBA_BOSJA/sp|P67820|HBB_BUBBU/sp|P67819|HBB_BOSGF/sp|P02070|HBB_BOVIN/tr|D4QBD8|D4QBD8_BOSJA/tr|D4QBD7|D4QBD7_BOSJA/tr|D4QBB4|D4QBB4_BOVIN/tr|D4QBF0|D4QBF0_BOSGF/tr|D4QBD6|D4QBD6_BOSJA/tr|D4QBB8|D4QBB8_BOSIN/tr|D4QBE7|D4QBE7_9CETA/tr|D4QBB5|D4QBB5_BOSIN/tr|D4QBD0|D4QBD0_BOSIN/tr|D4QBD1|D4QBD1_BOSIN/tr|D4QBC5|D4QBC5_BOSIN/tr|D4QBE2|D4QBE2_BOSJA/tr|D4QBB3|D4QBB3_BOVIN/tr|D4QBE6|D4QBE6_9C…		9.73	0		0	2	MASCOT		T
	P20170700320_SHUI_NIU,23581	K.VVAGVANALAHR.Y	1177.68	0.00147	3	1	42.73	0	0.00165	0|0	sp|P04346|HBBA_BOSJA/sp|P67820|HBB_BUBBU/sp|P67819|HBB_BOSGF/sp|P02070|HBB_BOVIN/tr|D4QBD8|D4QBD8_BOSJA/tr|D4QBD7|D4QBD7_BOSJA/tr|D4QBB4|D4QBB4_BOVIN/tr|D4QBF0|D4QBF0_BOSGF/tr|D4QBD6|D4QBD6_BOSJA/tr|D4QBB8|D4QBB8_BOSIN/tr|D4QBE7|D4QBE7_9CETA/tr|D4QBB5|D4QBB5_BOSIN/tr|D4QBD0|D4QBD0_BOSIN/tr|D4QBD1|D4QBD1_BOSIN/tr|D4QBC5|D4QBC5_BOSIN/tr|D4QBE2|D4QBE2_BOSJA/tr|D4QBB3|D4QBB3_BOVIN/tr|D4QBE6|D4QBE6_9C…		9.73	0		0	2	MASCOT		T
	P20170700320_SHUI_NIU,23861	K.VVAGVANALAHR.Y	1177.68	-0.00334	2	1	64.68	0	9.19e-06	0|0	sp|P04346|HBBA_BOSJA/sp|P67820|HBB_BUBBU/sp|P67819|HBB_BOSGF/sp|P02070|HBB_BOVIN/tr|D4QBD8|D4QBD8_BOSJA/tr|D4QBD7|D4QBD7_BOSJA/tr|D4QBB4|D4QBB4_BOVIN/tr|D4QBF0|D4QBF0_BOSGF/tr|D4QBD6|D4QBD6_BOSJA/tr|D4QBB8|D4QBB8_BOSIN/tr|D4QBE7|D4QBE7_9CETA/tr|D4QBB5|D4QBB5_BOSIN/tr|D4QBD0|D4QBD0_BOSIN/tr|D4QBD1|D4QBD1_BOSIN/tr|D4QBC5|D4QBC5_BOSIN/tr|D4QBE2|D4QBE2_BOSJA/tr|D4QBB3|D4QBB3_BOVIN/tr|D4QBE6|D4QBE6_9C…		9.73	0		0	2	MASCOT		T
	P20170700320_SHUI_NIU,12212	K.VVAGVANALAHRYH.-	1477.8	0.00712	2	1	41.97	0	0.00674	0|0	sp|P04346|HBBA_BOSJA/sp|P67820|HBB_BUBBU/sp|P67819|HBB_BOSGF/sp|P02070|HBB_BOVIN/tr|D4QBD8|D4QBD8_BOSJA/tr|D4QBD7|D4QBD7_BOSJA/tr|D4QBB4|D4QBB4_BOVIN/tr|D4QBF0|D4QBF0_BOSGF/tr|D4QBD6|D4QBD6_BOSJA/tr|D4QBB8|D4QBB8_BOSIN/tr|D4QBE7|D4QBE7_9CETA/tr|D4QBB5|D4QBB5_BOSIN/tr|D4QBD0|D4QBD0_BOSIN/tr|D4QBD1|D4QBD1_BOSIN/tr|D4QBC5|D4QBC5_BOSIN/tr|D4QBE2|D4QBE2_BOSJA/tr|D4QBB3|D4QBB3_BOVIN/tr|D4QBE6|D4QBE6_9C…		8.73	1		0	2	MASCOT		T
	P20170700320_SHUI_NIU,13534	K.VVAGVANALAHRYH.-	1477.8	0.00164	3	1	35.78	0	0.0143	0|0	sp|P04346|HBBA_BOSJA/sp|P67820|HBB_BUBBU/sp|P67819|HBB_BOSGF/sp|P02070|HBB_BOVIN/tr|D4QBD8|D4QBD8_BOSJA/tr|D4QBD7|D4QBD7_BOSJA/tr|D4QBB4|D4QBB4_BOVIN/tr|D4QBF0|D4QBF0_BOSGF/tr|D4QBD6|D4QBD6_BOSJA/tr|D4QBB8|D4QBB8_BOSIN/tr|D4QBE7|D4QBE7_9CETA/tr|D4QBB5|D4QBB5_BOSIN/tr|D4QBD0|D4QBD0_BOSIN/tr|D4QBD1|D4QBD1_BOSIN/tr|D4QBC5|D4QBC5_BOSIN/tr|D4QBE2|D4QBE2_BOSJA/tr|D4QBB3|D4QBB3_BOVIN/tr|D4QBE6|D4QBE6_9C…		8.73	1		0	2	MASCOT		T
	P20170700320_SHUI_NIU,13559	K.VVAGVANALAHRYH.-	1477.8	0.00492	2	1	56.17	0	0.000257	0|0	sp|P04346|HBBA_BOSJA/sp|P67820|HBB_BUBBU/sp|P67819|HBB_BOSGF/sp|P02070|HBB_BOVIN/tr|D4QBD8|D4QBD8_BOSJA/tr|D4QBD7|D4QBD7_BOSJA/tr|D4QBB4|D4QBB4_BOVIN/tr|D4QBF0|D4QBF0_BOSGF/tr|D4QBD6|D4QBD6_BOSJA/tr|D4QBB8|D4QBB8_BOSIN/tr|D4QBE7|D4QBE7_9CETA/tr|D4QBB5|D4QBB5_BOSIN/tr|D4QBD0|D4QBD0_BOSIN/tr|D4QBD1|D4QBD1_BOSIN/tr|D4QBC5|D4QBC5_BOSIN/tr|D4QBE2|D4QBE2_BOSJA/tr|D4QBB3|D4QBB3_BOVIN/tr|D4QBE6|D4QBE6_9C…		8.73	1		0	2	MASCOT		T
	P20170700320_SHUI_NIU,2448	M.LTAEEK.A	690.367	-9e-05	2	1	28	0	0.108	0|0	sp|P04346|HBBA_BOSJA/sp|P67820|HBB_BUBBU/sp|P67819|HBB_BOSGF/sp|P04245|HBB_TRAST/sp|P09422|HBB_BISBO/sp|P02072|HBB_BOSMU/sp|P02070|HBB_BOVIN/tr|D4QBD8|D4QBD8_BOSJA/tr|D4QBD7|D4QBD7_BOSJA/tr|D4QBB4|D4QBB4_BOVIN/tr|D4QBF0|D4QBF0_BOSGF/tr|D4QBD6|D4QBD6_BOSJA/tr|D4QBF4|D4QBF4_BOSMU/tr|D4QBB8|D4QBB8_BOSIN/tr|D4QBE7|D4QBE7_9CETA/tr|D4QBB5|D4QBB5_BOSIN/tr|D4QBD0|D4QBD0_BOSIN/tr|D4QBD1|D4QBD1_BOSIN/tr|D4…		4.53	0		0	2	MASCOT		T
	P20170700320_SHUI_NIU,21403	R.FFESFGDLSTADAVM*NNPK.V	2105.95	-0.01939	3	1	33.75	0	0.0104	0|0	sp|P04346|HBBA_BOSJA/sp|P67820|HBB_BUBBU/sp|P67819|HBB_BOSGF/sp|P04245|HBB_TRAST/sp|P02070|HBB_BOVIN/tr|D4QBD8|D4QBD8_BOSJA/tr|D4QBD7|D4QBD7_BOSJA/tr|D4QBB4|D4QBB4_BOVIN/tr|D4QBF0|D4QBF0_BOSGF/tr|D4QBD6|D4QBD6_BOSJA/tr|D4QBB8|D4QBB8_BOSIN/tr|D4QBE7|D4QBE7_9CETA/tr|D4QBB5|D4QBB5_BOSIN/tr|D4QBD0|D4QBD0_BOSIN/tr|D4QBC5|D4QBC5_BOSIN/tr|D4QBB3|D4QBB3_BOVIN/tr|D4QBE6|D4QBE6_9CETA/tr|D4QBE8|D4QBE8_9CETA…		4.03	0	15.994919 Oxidation (M)	0	2	MASCOT		T
	P20170700320_SHUI_NIU,21918	R.FFESFGDLSTADAVM*NNPK.V	2105.95	-0.00187	3	1	50.88	0	0.000154	0|0	sp|P04346|HBBA_BOSJA/sp|P67820|HBB_BUBBU/sp|P67819|HBB_BOSGF/sp|P04245|HBB_TRAST/sp|P02070|HBB_BOVIN/tr|D4QBD8|D4QBD8_BOSJA/tr|D4QBD7|D4QBD7_BOSJA/tr|D4QBB4|D4QBB4_BOVIN/tr|D4QBF0|D4QBF0_BOSGF/tr|D4QBD6|D4QBD6_BOSJA/tr|D4QBB8|D4QBB8_BOSIN/tr|D4QBE7|D4QBE7_9CETA/tr|D4QBB5|D4QBB5_BOSIN/tr|D4QBD0|D4QBD0_BOSIN/tr|D4QBC5|D4QBC5_BOSIN/tr|D4QBB3|D4QBB3_BOVIN/tr|D4QBE6|D4QBE6_9CETA/tr|D4QBE8|D4QBE8_9CETA…		4.03	0	15.994919 Oxidation (M)	0	2	MASCOT		T
	P20170700320_SHUI_NIU,22224	R.FFESFGDLSTADAVM*NNPK.V	2105.95	0.00443	2	1	97.27	0	3.29e-09	0|0	sp|P04346|HBBA_BOSJA/sp|P67820|HBB_BUBBU/sp|P67819|HBB_BOSGF/sp|P04245|HBB_TRAST/sp|P02070|HBB_BOVIN/tr|D4QBD8|D4QBD8_BOSJA/tr|D4QBD7|D4QBD7_BOSJA/tr|D4QBB4|D4QBB4_BOVIN/tr|D4QBF0|D4QBF0_BOSGF/tr|D4QBD6|D4QBD6_BOSJA/tr|D4QBB8|D4QBB8_BOSIN/tr|D4QBE7|D4QBE7_9CETA/tr|D4QBB5|D4QBB5_BOSIN/tr|D4QBD0|D4QBD0_BOSIN/tr|D4QBC5|D4QBC5_BOSIN/tr|D4QBB3|D4QBB3_BOVIN/tr|D4QBE6|D4QBE6_9CETA/tr|D4QBE8|D4QBE8_9CETA…		4.03	0	15.994919 Oxidation (M)	0	2	MASCOT		T
	P20170700320_SHUI_NIU,23382	R.FFESFGDLSTADAVM*NNPK.V	2105.95	0.00089	2	1	74.6	0	6.47e-07	0|0	sp|P04346|HBBA_BOSJA/sp|P67820|HBB_BUBBU/sp|P67819|HBB_BOSGF/sp|P04245|HBB_TRAST/sp|P02070|HBB_BOVIN/tr|D4QBD8|D4QBD8_BOSJA/tr|D4QBD7|D4QBD7_BOSJA/tr|D4QBB4|D4QBB4_BOVIN/tr|D4QBF0|D4QBF0_BOSGF/tr|D4QBD6|D4QBD6_BOSJA/tr|D4QBB8|D4QBB8_BOSIN/tr|D4QBE7|D4QBE7_9CETA/tr|D4QBB5|D4QBB5_BOSIN/tr|D4QBD0|D4QBD0_BOSIN/tr|D4QBC5|D4QBC5_BOSIN/tr|D4QBB3|D4QBB3_BOVIN/tr|D4QBE6|D4QBE6_9CETA/tr|D4QBE8|D4QBE8_9CETA…		4.03	0	15.994919 Oxidation (M)	0	2	MASCOT		T
	P20170700320_SHUI_NIU,23515	R.FFESFGDLSTADAVM*NNPK.V	2105.95	-0.00229	3	1	27.85	0	0.0313	0|0	sp|P04346|HBBA_BOSJA/sp|P67820|HBB_BUBBU/sp|P67819|HBB_BOSGF/sp|P04245|HBB_TRAST/sp|P02070|HBB_BOVIN/tr|D4QBD8|D4QBD8_BOSJA/tr|D4QBD7|D4QBD7_BOSJA/tr|D4QBB4|D4QBB4_BOVIN/tr|D4QBF0|D4QBF0_BOSGF/tr|D4QBD6|D4QBD6_BOSJA/tr|D4QBB8|D4QBB8_BOSIN/tr|D4QBE7|D4QBE7_9CETA/tr|D4QBB5|D4QBB5_BOSIN/tr|D4QBD0|D4QBD0_BOSIN/tr|D4QBC5|D4QBC5_BOSIN/tr|D4QBB3|D4QBB3_BOVIN/tr|D4QBE6|D4QBE6_9CETA/tr|D4QBE8|D4QBE8_9CETA…		4.03	0	15.994919 Oxidation (M)	0	2	MASCOT		T
	P20170700320_SHUI_NIU,23983	R.FFESFGDLSTADAVM*NNPK.V	2105.95	0.00041	2	1	67.27	0	3.5e-06	0|0	sp|P04346|HBBA_BOSJA/sp|P67820|HBB_BUBBU/sp|P67819|HBB_BOSGF/sp|P04245|HBB_TRAST/sp|P02070|HBB_BOVIN/tr|D4QBD8|D4QBD8_BOSJA/tr|D4QBD7|D4QBD7_BOSJA/tr|D4QBB4|D4QBB4_BOVIN/tr|D4QBF0|D4QBF0_BOSGF/tr|D4QBD6|D4QBD6_BOSJA/tr|D4QBB8|D4QBB8_BOSIN/tr|D4QBE7|D4QBE7_9CETA/tr|D4QBB5|D4QBB5_BOSIN/tr|D4QBD0|D4QBD0_BOSIN/tr|D4QBC5|D4QBC5_BOSIN/tr|D4QBB3|D4QBB3_BOVIN/tr|D4QBE6|D4QBE6_9CETA/tr|D4QBE8|D4QBE8_9CETA…		4.03	0	15.994919 Oxidation (M)	0	2	MASCOT		T
	P20170700320_SHUI_NIU,21592	R.FFESFGDLSTADAVMNNPK.V	2089.95	-0.00091	3	1	43.6	0	0.00264	0|0	sp|P04346|HBBA_BOSJA/sp|P67820|HBB_BUBBU/sp|P67819|HBB_BOSGF/sp|P04245|HBB_TRAST/sp|P02070|HBB_BOVIN/tr|D4QBD8|D4QBD8_BOSJA/tr|D4QBD7|D4QBD7_BOSJA/tr|D4QBB4|D4QBB4_BOVIN/tr|D4QBF0|D4QBF0_BOSGF/tr|D4QBD6|D4QBD6_BOSJA/tr|D4QBB8|D4QBB8_BOSIN/tr|D4QBE7|D4QBE7_9CETA/tr|D4QBB5|D4QBB5_BOSIN/tr|D4QBD0|D4QBD0_BOSIN/tr|D4QBC5|D4QBC5_BOSIN/tr|D4QBB3|D4QBB3_BOVIN/tr|D4QBE6|D4QBE6_9CETA/tr|D4QBE8|D4QBE8_9CETA…		4.03	0		0	2	MASCOT		T
	P20170700320_SHUI_NIU,22283	R.FFESFGDLSTADAVMNNPK.V	2089.95	0.0053	3	1	47.91	0	0.00036	0|0	sp|P04346|HBBA_BOSJA/sp|P67820|HBB_BUBBU/sp|P67819|HBB_BOSGF/sp|P04245|HBB_TRAST/sp|P02070|HBB_BOVIN/tr|D4QBD8|D4QBD8_BOSJA/tr|D4QBD7|D4QBD7_BOSJA/tr|D4QBB4|D4QBB4_BOVIN/tr|D4QBF0|D4QBF0_BOSGF/tr|D4QBD6|D4QBD6_BOSJA/tr|D4QBB8|D4QBB8_BOSIN/tr|D4QBE7|D4QBE7_9CETA/tr|D4QBB5|D4QBB5_BOSIN/tr|D4QBD0|D4QBD0_BOSIN/tr|D4QBC5|D4QBC5_BOSIN/tr|D4QBB3|D4QBB3_BOVIN/tr|D4QBE6|D4QBE6_9CETA/tr|D4QBE8|D4QBE8_9CETA…		4.03	0		0	2	MASCOT		T
	P20170700320_SHUI_NIU,22679	R.FFESFGDLSTADAVMNNPK.V	2089.95	0.00251	2	1	114.51	0	8.12e-11	0|0	sp|P04346|HBBA_BOSJA/sp|P67820|HBB_BUBBU/sp|P67819|HBB_BOSGF/sp|P04245|HBB_TRAST/sp|P02070|HBB_BOVIN/tr|D4QBD8|D4QBD8_BOSJA/tr|D4QBD7|D4QBD7_BOSJA/tr|D4QBB4|D4QBB4_BOVIN/tr|D4QBF0|D4QBF0_BOSGF/tr|D4QBD6|D4QBD6_BOSJA/tr|D4QBB8|D4QBB8_BOSIN/tr|D4QBE7|D4QBE7_9CETA/tr|D4QBB5|D4QBB5_BOSIN/tr|D4QBD0|D4QBD0_BOSIN/tr|D4QBC5|D4QBC5_BOSIN/tr|D4QBB3|D4QBB3_BOVIN/tr|D4QBE6|D4QBE6_9CETA/tr|D4QBE8|D4QBE8_9CETA…		4.03	0		0	2	MASCOT		T
	P20170700320_SHUI_NIU,22816	R.FFESFGDLSTADAVMNNPK.V	2089.95	-0.00061	3	1	58.17	0	3.66e-05	0|0	sp|P04346|HBBA_BOSJA/sp|P67820|HBB_BUBBU/sp|P67819|HBB_BOSGF/sp|P04245|HBB_TRAST/sp|P02070|HBB_BOVIN/tr|D4QBD8|D4QBD8_BOSJA/tr|D4QBD7|D4QBD7_BOSJA/tr|D4QBB4|D4QBB4_BOVIN/tr|D4QBF0|D4QBF0_BOSGF/tr|D4QBD6|D4QBD6_BOSJA/tr|D4QBB8|D4QBB8_BOSIN/tr|D4QBE7|D4QBE7_9CETA/tr|D4QBB5|D4QBB5_BOSIN/tr|D4QBD0|D4QBD0_BOSIN/tr|D4QBC5|D4QBC5_BOSIN/tr|D4QBB3|D4QBB3_BOVIN/tr|D4QBE6|D4QBE6_9CETA/tr|D4QBE8|D4QBE8_9CETA…		4.03	0		0	2	MASCOT		T
	P20170700320_SHUI_NIU,23289	R.FFESFGDLSTADAVMNNPK.V	2089.95	-0.00291	2	1	104.81	0	7.88e-10	0|0	sp|P04346|HBBA_BOSJA/sp|P67820|HBB_BUBBU/sp|P67819|HBB_BOSGF/sp|P04245|HBB_TRAST/sp|P02070|HBB_BOVIN/tr|D4QBD8|D4QBD8_BOSJA/tr|D4QBD7|D4QBD7_BOSJA/tr|D4QBB4|D4QBB4_BOVIN/tr|D4QBF0|D4QBF0_BOSGF/tr|D4QBD6|D4QBD6_BOSJA/tr|D4QBB8|D4QBB8_BOSIN/tr|D4QBE7|D4QBE7_9CETA/tr|D4QBB5|D4QBB5_BOSIN/tr|D4QBD0|D4QBD0_BOSIN/tr|D4QBC5|D4QBC5_BOSIN/tr|D4QBB3|D4QBB3_BOVIN/tr|D4QBE6|D4QBE6_9CETA/tr|D4QBE8|D4QBE8_9CETA…		4.03	0		0	2	MASCOT		T
	P20170700320_SHUI_NIU,23438	R.FFESFGDLSTADAVMNNPK.V	2089.95	-0.0004	3	1	67.19	0	4.58e-06	0|0	sp|P04346|HBBA_BOSJA/sp|P67820|HBB_BUBBU/sp|P67819|HBB_BOSGF/sp|P04245|HBB_TRAST/sp|P02070|HBB_BOVIN/tr|D4QBD8|D4QBD8_BOSJA/tr|D4QBD7|D4QBD7_BOSJA/tr|D4QBB4|D4QBB4_BOVIN/tr|D4QBF0|D4QBF0_BOSGF/tr|D4QBD6|D4QBD6_BOSJA/tr|D4QBB8|D4QBB8_BOSIN/tr|D4QBE7|D4QBE7_9CETA/tr|D4QBB5|D4QBB5_BOSIN/tr|D4QBD0|D4QBD0_BOSIN/tr|D4QBC5|D4QBC5_BOSIN/tr|D4QBB3|D4QBB3_BOVIN/tr|D4QBE6|D4QBE6_9CETA/tr|D4QBE8|D4QBE8_9CETA…		4.03	0		0	2	MASCOT		T
	P20170700320_SHUI_NIU,23886	R.FFESFGDLSTADAVMNNPK.V	2089.95	-0.00123	2	1	122.16	0	1.45e-11	0|0	sp|P04346|HBBA_BOSJA/sp|P67820|HBB_BUBBU/sp|P67819|HBB_BOSGF/sp|P04245|HBB_TRAST/sp|P02070|HBB_BOVIN/tr|D4QBD8|D4QBD8_BOSJA/tr|D4QBD7|D4QBD7_BOSJA/tr|D4QBB4|D4QBB4_BOVIN/tr|D4QBF0|D4QBF0_BOSGF/tr|D4QBD6|D4QBD6_BOSJA/tr|D4QBB8|D4QBB8_BOSIN/tr|D4QBE7|D4QBE7_9CETA/tr|D4QBB5|D4QBB5_BOSIN/tr|D4QBD0|D4QBD0_BOSIN/tr|D4QBC5|D4QBC5_BOSIN/tr|D4QBB3|D4QBB3_BOVIN/tr|D4QBE6|D4QBE6_9CETA/tr|D4QBE8|D4QBE8_9CETA…		4.03	0		0	2	MASCOT		T
	P20170700320_SHUI_NIU,24029	R.FFESFGDLSTADAVMNNPK.V	2089.95	-0.00073	3	1	48.73	0	0.000322	0|0	sp|P04346|HBBA_BOSJA/sp|P67820|HBB_BUBBU/sp|P67819|HBB_BOSGF/sp|P04245|HBB_TRAST/sp|P02070|HBB_BOVIN/tr|D4QBD8|D4QBD8_BOSJA/tr|D4QBD7|D4QBD7_BOSJA/tr|D4QBB4|D4QBB4_BOVIN/tr|D4QBF0|D4QBF0_BOSGF/tr|D4QBD6|D4QBD6_BOSJA/tr|D4QBB8|D4QBB8_BOSIN/tr|D4QBE7|D4QBE7_9CETA/tr|D4QBB5|D4QBB5_BOSIN/tr|D4QBD0|D4QBD0_BOSIN/tr|D4QBC5|D4QBC5_BOSIN/tr|D4QBB3|D4QBB3_BOVIN/tr|D4QBE6|D4QBE6_9CETA/tr|D4QBE8|D4QBE8_9CETA…		4.03	0		0	2	MASCOT		T
	P20170700320_SHUI_NIU,22185	R.LLVVYPWTQR.F	1274.73	0.00164	2	1	51.23	0	0.000267	0|0	sp|P04346|HBBA_BOSJA/sp|P02081|HBBF_BOVIN/sp|P67820|HBB_BUBBU/sp|P67819|HBB_BOSGF/sp|P04245|HBB_TRAST/sp|P09422|HBB_BISBO/sp|P02072|HBB_BOSMU/sp|P02070|HBB_BOVIN/tr|D4QBD8|D4QBD8_BOSJA/tr|D4QBD7|D4QBD7_BOSJA/tr|D4QBB4|D4QBB4_BOVIN/tr|D4QBF0|D4QBF0_BOSGF/tr|E1BEL8|E1BEL8_BOVIN/tr|D4QBD6|D4QBD6_BOSJA/tr|D4QBF4|D4QBF4_BOSMU/tr|D4QBB8|D4QBB8_BOSIN/tr|D4QBE7|D4QBE7_9CETA/tr|D4QBB5|D4QBB5_BOSIN/tr|D4QB…		8.75	0		0	2	MASCOT		T
	P20170700320_SHUI_NIU,22210	R.LLVVYPWTQR.F	1274.73	0.00252	3	1	40.8	0	0.00294	0|0	sp|P04346|HBBA_BOSJA/sp|P02081|HBBF_BOVIN/sp|P67820|HBB_BUBBU/sp|P67819|HBB_BOSGF/sp|P04245|HBB_TRAST/sp|P09422|HBB_BISBO/sp|P02072|HBB_BOSMU/sp|P02070|HBB_BOVIN/tr|D4QBD8|D4QBD8_BOSJA/tr|D4QBD7|D4QBD7_BOSJA/tr|D4QBB4|D4QBB4_BOVIN/tr|D4QBF0|D4QBF0_BOSGF/tr|E1BEL8|E1BEL8_BOVIN/tr|D4QBD6|D4QBD6_BOSJA/tr|D4QBF4|D4QBF4_BOSMU/tr|D4QBB8|D4QBB8_BOSIN/tr|D4QBE7|D4QBE7_9CETA/tr|D4QBB5|D4QBB5_BOSIN/tr|D4QB…		8.75	0		0	2	MASCOT		T
	P20170700320_SHUI_NIU,22730	R.LLVVYPWTQR.F	1274.73	0.0028	2	1	51.22	0	0.000267	0|0	sp|P04346|HBBA_BOSJA/sp|P02081|HBBF_BOVIN/sp|P67820|HBB_BUBBU/sp|P67819|HBB_BOSGF/sp|P04245|HBB_TRAST/sp|P09422|HBB_BISBO/sp|P02072|HBB_BOSMU/sp|P02070|HBB_BOVIN/tr|D4QBD8|D4QBD8_BOSJA/tr|D4QBD7|D4QBD7_BOSJA/tr|D4QBB4|D4QBB4_BOVIN/tr|D4QBF0|D4QBF0_BOSGF/tr|E1BEL8|E1BEL8_BOVIN/tr|D4QBD6|D4QBD6_BOSJA/tr|D4QBF4|D4QBF4_BOSMU/tr|D4QBB8|D4QBB8_BOSIN/tr|D4QBE7|D4QBE7_9CETA/tr|D4QBB5|D4QBB5_BOSIN/tr|D4QB…		8.75	0		0	2	MASCOT		T
	P20170700320_SHUI_NIU,23352	R.LLVVYPWTQR.F	1274.73	0.00024	2	1	51.07	0	0.000263	0|0	sp|P04346|HBBA_BOSJA/sp|P02081|HBBF_BOVIN/sp|P67820|HBB_BUBBU/sp|P67819|HBB_BOSGF/sp|P04245|HBB_TRAST/sp|P09422|HBB_BISBO/sp|P02072|HBB_BOSMU/sp|P02070|HBB_BOVIN/tr|D4QBD8|D4QBD8_BOSJA/tr|D4QBD7|D4QBD7_BOSJA/tr|D4QBB4|D4QBB4_BOVIN/tr|D4QBF0|D4QBF0_BOSGF/tr|E1BEL8|E1BEL8_BOVIN/tr|D4QBD6|D4QBD6_BOSJA/tr|D4QBF4|D4QBF4_BOSMU/tr|D4QBB8|D4QBB8_BOSIN/tr|D4QBE7|D4QBE7_9CETA/tr|D4QBB5|D4QBB5_BOSIN/tr|D4QB…		8.75	0		0	2	MASCOT		T
	P20170700320_SHUI_NIU,23943	R.LLVVYPWTQR.F	1274.73	-0.00204	2	1	43.09	0	0.00163	0|0	sp|P04346|HBBA_BOSJA/sp|P02081|HBBF_BOVIN/sp|P67820|HBB_BUBBU/sp|P67819|HBB_BOSGF/sp|P04245|HBB_TRAST/sp|P09422|HBB_BISBO/sp|P02072|HBB_BOSMU/sp|P02070|HBB_BOVIN/tr|D4QBD8|D4QBD8_BOSJA/tr|D4QBD7|D4QBD7_BOSJA/tr|D4QBB4|D4QBB4_BOVIN/tr|D4QBF0|D4QBF0_BOSGF/tr|E1BEL8|E1BEL8_BOVIN/tr|D4QBD6|D4QBD6_BOSJA/tr|D4QBF4|D4QBF4_BOSMU/tr|D4QBB8|D4QBB8_BOSIN/tr|D4QBE7|D4QBE7_9CETA/tr|D4QBB5|D4QBB5_BOSIN/tr|D4QB…		8.75	0		0	2	MASCOT		T
$12-1	tr|D4QBB8|D4QBB8_BOSIN Hemoglobin beta OS=Bos indicus GN=HBB PE=3 SV=1	174	17	0.8345	15954.2	7.02
$12-2	tr|D4QBF3|D4QBF3_BOSMU Hemoglobin beta OS=Bos mutus grunniens GN=HBB PE=3 SV=1	174	17	0.8345	15954.2	7.02
$12-3	tr|D4QBE6|D4QBE6_9CETA Hemoglobin beta OS=Bos javanicus birmanicus x Bos indicus GN=HBB PE=3 SV=1	174	17	0.8345	15954.2	7.02
$12-4	sp|P02070|HBB_BOVIN Hemoglobin subunit beta OS=Bos taurus GN=HBB PE=1 SV=1	174	17	0.8345	15954.2	7.02
$12-5	tr|D4QBB4|D4QBB4_BOVIN Globin A1 OS=Bos taurus GN=HBB PE=3 SV=1	174	17	0.8345	15954.2	7.02
	P20170700320_SHUI_NIU,2673	-.M*LTAEEK.A	837.402	-0.00049	2	1	22.87	0	0.144	0|0	sp|P04346|HBBA_BOSJA/sp|P67820|HBB_BUBBU/sp|P67819|HBB_BOSGF/sp|P04245|HBB_TRAST/sp|P09422|HBB_BISBO/sp|P02072|HBB_BOSMU/sp|P02070|HBB_BOVIN/tr|D4QBD8|D4QBD8_BOSJA/tr|D4QBD7|D4QBD7_BOSJA/tr|D4QBB4|D4QBB4_BOVIN/tr|D4QBF0|D4QBF0_BOSGF/tr|D4QBD6|D4QBD6_BOSJA/tr|D4QBF4|D4QBF4_BOSMU/tr|D4QBB8|D4QBB8_BOSIN/tr|D4QBE7|D4QBE7_9CETA/tr|D4QBB5|D4QBB5_BOSIN/tr|D4QBD0|D4QBD0_BOSIN/tr|D4QBD1|D4QBD1_BOSIN/tr|D4…		4.53	0	15.994919 Oxidation (M)	0	2	MASCOT		T
	P20170700320_SHUI_NIU,3170	-.M*LTAEEK.A	837.402	-0.00103	2	1	42.83	0	0.00145	0|0	sp|P04346|HBBA_BOSJA/sp|P67820|HBB_BUBBU/sp|P67819|HBB_BOSGF/sp|P04245|HBB_TRAST/sp|P09422|HBB_BISBO/sp|P02072|HBB_BOSMU/sp|P02070|HBB_BOVIN/tr|D4QBD8|D4QBD8_BOSJA/tr|D4QBD7|D4QBD7_BOSJA/tr|D4QBB4|D4QBB4_BOVIN/tr|D4QBF0|D4QBF0_BOSGF/tr|D4QBD6|D4QBD6_BOSJA/tr|D4QBF4|D4QBF4_BOSMU/tr|D4QBB8|D4QBB8_BOSIN/tr|D4QBE7|D4QBE7_9CETA/tr|D4QBB5|D4QBB5_BOSIN/tr|D4QBD0|D4QBD0_BOSIN/tr|D4QBD1|D4QBD1_BOSIN/tr|D4…		4.53	0	15.994919 Oxidation (M)	0	2	MASCOT		T
	P20170700320_SHUI_NIU,3521	-.M*LTAEEK.A	837.402	0.00027	2	1	35.54	0	0.00776	0|0	sp|P04346|HBBA_BOSJA/sp|P67820|HBB_BUBBU/sp|P67819|HBB_BOSGF/sp|P04245|HBB_TRAST/sp|P09422|HBB_BISBO/sp|P02072|HBB_BOSMU/sp|P02070|HBB_BOVIN/tr|D4QBD8|D4QBD8_BOSJA/tr|D4QBD7|D4QBD7_BOSJA/tr|D4QBB4|D4QBB4_BOVIN/tr|D4QBF0|D4QBF0_BOSGF/tr|D4QBD6|D4QBD6_BOSJA/tr|D4QBF4|D4QBF4_BOSMU/tr|D4QBB8|D4QBB8_BOSIN/tr|D4QBE7|D4QBE7_9CETA/tr|D4QBB5|D4QBB5_BOSIN/tr|D4QBD0|D4QBD0_BOSIN/tr|D4QBD1|D4QBD1_BOSIN/tr|D4…		4.53	0	15.994919 Oxidation (M)	0	2	MASCOT		T
	P20170700320_SHUI_NIU,3892	-.M*LTAEEK.A	837.402	0.0003	2	1	22.51	0	0.399	0|0	sp|P04346|HBBA_BOSJA/sp|P67820|HBB_BUBBU/sp|P67819|HBB_BOSGF/sp|P04245|HBB_TRAST/sp|P09422|HBB_BISBO/sp|P02072|HBB_BOSMU/sp|P02070|HBB_BOVIN/tr|D4QBD8|D4QBD8_BOSJA/tr|D4QBD7|D4QBD7_BOSJA/tr|D4QBB4|D4QBB4_BOVIN/tr|D4QBF0|D4QBF0_BOSGF/tr|D4QBD6|D4QBD6_BOSJA/tr|D4QBF4|D4QBF4_BOSMU/tr|D4QBB8|D4QBB8_BOSIN/tr|D4QBE7|D4QBE7_9CETA/tr|D4QBB5|D4QBB5_BOSIN/tr|D4QBD0|D4QBD0_BOSIN/tr|D4QBD1|D4QBD1_BOSIN/tr|D4…		4.53	0	15.994919 Oxidation (M)	0	2	MASCOT		T
	P20170700320_SHUI_NIU,4176	-.M*LTAEEK.A	837.402	-0.00107	2	1	29.01	0	0.0349	0|0	sp|P04346|HBBA_BOSJA/sp|P67820|HBB_BUBBU/sp|P67819|HBB_BOSGF/sp|P04245|HBB_TRAST/sp|P09422|HBB_BISBO/sp|P02072|HBB_BOSMU/sp|P02070|HBB_BOVIN/tr|D4QBD8|D4QBD8_BOSJA/tr|D4QBD7|D4QBD7_BOSJA/tr|D4QBB4|D4QBB4_BOVIN/tr|D4QBF0|D4QBF0_BOSGF/tr|D4QBD6|D4QBD6_BOSJA/tr|D4QBF4|D4QBF4_BOSMU/tr|D4QBB8|D4QBB8_BOSIN/tr|D4QBE7|D4QBE7_9CETA/tr|D4QBB5|D4QBB5_BOSIN/tr|D4QBD0|D4QBD0_BOSIN/tr|D4QBD1|D4QBD1_BOSIN/tr|D4…		4.53	0	15.994919 Oxidation (M)	0	2	MASCOT		T
	P20170700320_SHUI_NIU,4483	-.M*LTAEEK.A	837.402	0.00189	2	1	37.65	0	0.0124	0|0	sp|P04346|HBBA_BOSJA/sp|P67820|HBB_BUBBU/sp|P67819|HBB_BOSGF/sp|P04245|HBB_TRAST/sp|P09422|HBB_BISBO/sp|P02072|HBB_BOSMU/sp|P02070|HBB_BOVIN/tr|D4QBD8|D4QBD8_BOSJA/tr|D4QBD7|D4QBD7_BOSJA/tr|D4QBB4|D4QBB4_BOVIN/tr|D4QBF0|D4QBF0_BOSGF/tr|D4QBD6|D4QBD6_BOSJA/tr|D4QBF4|D4QBF4_BOSMU/tr|D4QBB8|D4QBB8_BOSIN/tr|D4QBE7|D4QBE7_9CETA/tr|D4QBB5|D4QBB5_BOSIN/tr|D4QBD0|D4QBD0_BOSIN/tr|D4QBD1|D4QBD1_BOSIN/tr|D4…		4.53	0	15.994919 Oxidation (M)	0	2	MASCOT		T
	P20170700320_SHUI_NIU,4778	-.M*LTAEEK.A	837.402	0.0021	2	1	31.4	0	0.052	0|0	sp|P04346|HBBA_BOSJA/sp|P67820|HBB_BUBBU/sp|P67819|HBB_BOSGF/sp|P04245|HBB_TRAST/sp|P09422|HBB_BISBO/sp|P02072|HBB_BOSMU/sp|P02070|HBB_BOVIN/tr|D4QBD8|D4QBD8_BOSJA/tr|D4QBD7|D4QBD7_BOSJA/tr|D4QBB4|D4QBB4_BOVIN/tr|D4QBF0|D4QBF0_BOSGF/tr|D4QBD6|D4QBD6_BOSJA/tr|D4QBF4|D4QBF4_BOSMU/tr|D4QBB8|D4QBB8_BOSIN/tr|D4QBE7|D4QBE7_9CETA/tr|D4QBB5|D4QBB5_BOSIN/tr|D4QBD0|D4QBD0_BOSIN/tr|D4QBD1|D4QBD1_BOSIN/tr|D4…		4.53	0	15.994919 Oxidation (M)	0	2	MASCOT		T
	P20170700320_SHUI_NIU,17121	-.M*LTAEEKAAVTAFWGK.V	1768.89	0.00236	3	1	23.77	0	0.495	0|0	sp|P04346|HBBA_BOSJA/sp|P67820|HBB_BUBBU/sp|P67819|HBB_BOSGF/sp|P04245|HBB_TRAST/sp|P09422|HBB_BISBO/sp|P02072|HBB_BOSMU/sp|P02070|HBB_BOVIN/tr|D4QBD7|D4QBD7_BOSJA/tr|D4QBB4|D4QBB4_BOVIN/tr|D4QBF0|D4QBF0_BOSGF/tr|D4QBD6|D4QBD6_BOSJA/tr|D4QBF4|D4QBF4_BOSMU/tr|D4QBB8|D4QBB8_BOSIN/tr|D4QBE7|D4QBE7_9CETA/tr|D4QBB5|D4QBB5_BOSIN/tr|D4QBD0|D4QBD0_BOSIN/tr|D4QBD1|D4QBD1_BOSIN/tr|D4QBE2|D4QBE2_BOSJA/tr|D4…		5.9	1	15.994919 Oxidation (M)	0	2	MASCOT		T
	P20170700320_SHUI_NIU,4301	-.MLTAEEK.A	821.407	-0.00142	2	1	30.94	0	0.034	0|0	sp|P04346|HBBA_BOSJA/sp|P67820|HBB_BUBBU/sp|P67819|HBB_BOSGF/sp|P04245|HBB_TRAST/sp|P09422|HBB_BISBO/sp|P02072|HBB_BOSMU/sp|P02070|HBB_BOVIN/tr|D4QBD8|D4QBD8_BOSJA/tr|D4QBD7|D4QBD7_BOSJA/tr|D4QBB4|D4QBB4_BOVIN/tr|D4QBF0|D4QBF0_BOSGF/tr|D4QBD6|D4QBD6_BOSJA/tr|D4QBF4|D4QBF4_BOSMU/tr|D4QBB8|D4QBB8_BOSIN/tr|D4QBE7|D4QBE7_9CETA/tr|D4QBB5|D4QBB5_BOSIN/tr|D4QBD0|D4QBD0_BOSIN/tr|D4QBD1|D4QBD1_BOSIN/tr|D4…		4.53	0		0	2	MASCOT		T
	P20170700320_SHUI_NIU,4615	-.MLTAEEK.A	821.407	-0.00104	2	1	33.26	0	0.0199	0|0	sp|P04346|HBBA_BOSJA/sp|P67820|HBB_BUBBU/sp|P67819|HBB_BOSGF/sp|P04245|HBB_TRAST/sp|P09422|HBB_BISBO/sp|P02072|HBB_BOSMU/sp|P02070|HBB_BOVIN/tr|D4QBD8|D4QBD8_BOSJA/tr|D4QBD7|D4QBD7_BOSJA/tr|D4QBB4|D4QBB4_BOVIN/tr|D4QBF0|D4QBF0_BOSGF/tr|D4QBD6|D4QBD6_BOSJA/tr|D4QBF4|D4QBF4_BOSMU/tr|D4QBB8|D4QBB8_BOSIN/tr|D4QBE7|D4QBE7_9CETA/tr|D4QBB5|D4QBB5_BOSIN/tr|D4QBD0|D4QBD0_BOSIN/tr|D4QBD1|D4QBD1_BOSIN/tr|D4…		4.53	0		0	2	MASCOT		T
	P20170700320_SHUI_NIU,4911	-.MLTAEEK.A	821.407	0.0013	2	1	31.92	0	0.0273	0|0	sp|P04346|HBBA_BOSJA/sp|P67820|HBB_BUBBU/sp|P67819|HBB_BOSGF/sp|P04245|HBB_TRAST/sp|P09422|HBB_BISBO/sp|P02072|HBB_BOSMU/sp|P02070|HBB_BOVIN/tr|D4QBD8|D4QBD8_BOSJA/tr|D4QBD7|D4QBD7_BOSJA/tr|D4QBB4|D4QBB4_BOVIN/tr|D4QBF0|D4QBF0_BOSGF/tr|D4QBD6|D4QBD6_BOSJA/tr|D4QBF4|D4QBF4_BOSMU/tr|D4QBB8|D4QBB8_BOSIN/tr|D4QBE7|D4QBE7_9CETA/tr|D4QBB5|D4QBB5_BOSIN/tr|D4QBD0|D4QBD0_BOSIN/tr|D4QBD1|D4QBD1_BOSIN/tr|D4…		4.53	0		0	2	MASCOT		T
	P20170700320_SHUI_NIU,5229	-.MLTAEEK.A	821.407	0.00084	2	1	33.42	0	0.0192	0|0	sp|P04346|HBBA_BOSJA/sp|P67820|HBB_BUBBU/sp|P67819|HBB_BOSGF/sp|P04245|HBB_TRAST/sp|P09422|HBB_BISBO/sp|P02072|HBB_BOSMU/sp|P02070|HBB_BOVIN/tr|D4QBD8|D4QBD8_BOSJA/tr|D4QBD7|D4QBD7_BOSJA/tr|D4QBB4|D4QBB4_BOVIN/tr|D4QBF0|D4QBF0_BOSGF/tr|D4QBD6|D4QBD6_BOSJA/tr|D4QBF4|D4QBF4_BOSMU/tr|D4QBB8|D4QBB8_BOSIN/tr|D4QBE7|D4QBE7_9CETA/tr|D4QBB5|D4QBB5_BOSIN/tr|D4QBD0|D4QBD0_BOSIN/tr|D4QBD1|D4QBD1_BOSIN/tr|D4…		4.53	0		0	2	MASCOT		T
	P20170700320_SHUI_NIU,5623	-.MLTAEEK.A	821.407	-0.0005	2	1	33.57	0	0.0186	0|0	sp|P04346|HBBA_BOSJA/sp|P67820|HBB_BUBBU/sp|P67819|HBB_BOSGF/sp|P04245|HBB_TRAST/sp|P09422|HBB_BISBO/sp|P02072|HBB_BOSMU/sp|P02070|HBB_BOVIN/tr|D4QBD8|D4QBD8_BOSJA/tr|D4QBD7|D4QBD7_BOSJA/tr|D4QBB4|D4QBB4_BOVIN/tr|D4QBF0|D4QBF0_BOSGF/tr|D4QBD6|D4QBD6_BOSJA/tr|D4QBF4|D4QBF4_BOSMU/tr|D4QBB8|D4QBB8_BOSIN/tr|D4QBE7|D4QBE7_9CETA/tr|D4QBB5|D4QBB5_BOSIN/tr|D4QBD0|D4QBD0_BOSIN/tr|D4QBD1|D4QBD1_BOSIN/tr|D4…		4.53	0		0	2	MASCOT		T
	P20170700320_SHUI_NIU,6043	-.MLTAEEK.A	821.407	0.00048	2	1	36.3	0	0.0099	0|0	sp|P04346|HBBA_BOSJA/sp|P67820|HBB_BUBBU/sp|P67819|HBB_BOSGF/sp|P04245|HBB_TRAST/sp|P09422|HBB_BISBO/sp|P02072|HBB_BOSMU/sp|P02070|HBB_BOVIN/tr|D4QBD8|D4QBD8_BOSJA/tr|D4QBD7|D4QBD7_BOSJA/tr|D4QBB4|D4QBB4_BOVIN/tr|D4QBF0|D4QBF0_BOSGF/tr|D4QBD6|D4QBD6_BOSJA/tr|D4QBF4|D4QBF4_BOSMU/tr|D4QBB8|D4QBB8_BOSIN/tr|D4QBE7|D4QBE7_9CETA/tr|D4QBB5|D4QBB5_BOSIN/tr|D4QBD0|D4QBD0_BOSIN/tr|D4QBD1|D4QBD1_BOSIN/tr|D4…		4.53	0		0	2	MASCOT		T
	P20170700320_SHUI_NIU,6464	-.MLTAEEK.A	821.407	0.00012	2	1	32.36	0	0.0245	0|0	sp|P04346|HBBA_BOSJA/sp|P67820|HBB_BUBBU/sp|P67819|HBB_BOSGF/sp|P04245|HBB_TRAST/sp|P09422|HBB_BISBO/sp|P02072|HBB_BOSMU/sp|P02070|HBB_BOVIN/tr|D4QBD8|D4QBD8_BOSJA/tr|D4QBD7|D4QBD7_BOSJA/tr|D4QBB4|D4QBB4_BOVIN/tr|D4QBF0|D4QBF0_BOSGF/tr|D4QBD6|D4QBD6_BOSJA/tr|D4QBF4|D4QBF4_BOSMU/tr|D4QBB8|D4QBB8_BOSIN/tr|D4QBE7|D4QBE7_9CETA/tr|D4QBB5|D4QBB5_BOSIN/tr|D4QBD0|D4QBD0_BOSIN/tr|D4QBD1|D4QBD1_BOSIN/tr|D4…		4.53	0		0	2	MASCOT		T
	P20170700320_SHUI_NIU,6934	-.MLTAEEK.A	821.407	-0.00022	2	1	26.51	0	0.179	0|0	sp|P04346|HBBA_BOSJA/sp|P67820|HBB_BUBBU/sp|P67819|HBB_BOSGF/sp|P04245|HBB_TRAST/sp|P09422|HBB_BISBO/sp|P02072|HBB_BOSMU/sp|P02070|HBB_BOVIN/tr|D4QBD8|D4QBD8_BOSJA/tr|D4QBD7|D4QBD7_BOSJA/tr|D4QBB4|D4QBB4_BOVIN/tr|D4QBF0|D4QBF0_BOSGF/tr|D4QBD6|D4QBD6_BOSJA/tr|D4QBF4|D4QBF4_BOSMU/tr|D4QBB8|D4QBB8_BOSIN/tr|D4QBE7|D4QBE7_9CETA/tr|D4QBB5|D4QBB5_BOSIN/tr|D4QBD0|D4QBD0_BOSIN/tr|D4QBD1|D4QBD1_BOSIN/tr|D4…		4.53	0		0	2	MASCOT		T
	P20170700320_SHUI_NIU,7416	-.MLTAEEK.A	821.407	-0.0011	1	1	42.85	0	0.00586	0|0	sp|P04346|HBBA_BOSJA/sp|P67820|HBB_BUBBU/sp|P67819|HBB_BOSGF/sp|P04245|HBB_TRAST/sp|P09422|HBB_BISBO/sp|P02072|HBB_BOSMU/sp|P02070|HBB_BOVIN/tr|D4QBD8|D4QBD8_BOSJA/tr|D4QBD7|D4QBD7_BOSJA/tr|D4QBB4|D4QBB4_BOVIN/tr|D4QBF0|D4QBF0_BOSGF/tr|D4QBD6|D4QBD6_BOSJA/tr|D4QBF4|D4QBF4_BOSMU/tr|D4QBB8|D4QBB8_BOSIN/tr|D4QBE7|D4QBE7_9CETA/tr|D4QBB5|D4QBB5_BOSIN/tr|D4QBD0|D4QBD0_BOSIN/tr|D4QBD1|D4QBD1_BOSIN/tr|D4…		4.53	0		0	2	MASCOT		T
	P20170700320_SHUI_NIU,7938	-.MLTAEEK.A	821.407	0.00018	2	1	31.05	0	0.0615	0|0	sp|P04346|HBBA_BOSJA/sp|P67820|HBB_BUBBU/sp|P67819|HBB_BOSGF/sp|P04245|HBB_TRAST/sp|P09422|HBB_BISBO/sp|P02072|HBB_BOSMU/sp|P02070|HBB_BOVIN/tr|D4QBD8|D4QBD8_BOSJA/tr|D4QBD7|D4QBD7_BOSJA/tr|D4QBB4|D4QBB4_BOVIN/tr|D4QBF0|D4QBF0_BOSGF/tr|D4QBD6|D4QBD6_BOSJA/tr|D4QBF4|D4QBF4_BOSMU/tr|D4QBB8|D4QBB8_BOSIN/tr|D4QBE7|D4QBE7_9CETA/tr|D4QBB5|D4QBB5_BOSIN/tr|D4QBD0|D4QBD0_BOSIN/tr|D4QBD1|D4QBD1_BOSIN/tr|D4…		4.53	0		0	2	MASCOT		T
	P20170700320_SHUI_NIU,8334	-.MLTAEEK.A	821.407	-0.00308	2	1	33.1	0	0.0202	0|0	sp|P04346|HBBA_BOSJA/sp|P67820|HBB_BUBBU/sp|P67819|HBB_BOSGF/sp|P04245|HBB_TRAST/sp|P09422|HBB_BISBO/sp|P02072|HBB_BOSMU/sp|P02070|HBB_BOVIN/tr|D4QBD8|D4QBD8_BOSJA/tr|D4QBD7|D4QBD7_BOSJA/tr|D4QBB4|D4QBB4_BOVIN/tr|D4QBF0|D4QBF0_BOSGF/tr|D4QBD6|D4QBD6_BOSJA/tr|D4QBF4|D4QBF4_BOSMU/tr|D4QBB8|D4QBB8_BOSIN/tr|D4QBE7|D4QBE7_9CETA/tr|D4QBB5|D4QBB5_BOSIN/tr|D4QBD0|D4QBD0_BOSIN/tr|D4QBD1|D4QBD1_BOSIN/tr|D4…		4.53	0		0	2	MASCOT		T
	P20170700320_SHUI_NIU,22183	-.MLTAEEKAAVTAFWGK.V	1752.9	0.00337	2	1	82.77	0	2.37e-07	0|0	sp|P04346|HBBA_BOSJA/sp|P67820|HBB_BUBBU/sp|P67819|HBB_BOSGF/sp|P04245|HBB_TRAST/sp|P09422|HBB_BISBO/sp|P02072|HBB_BOSMU/sp|P02070|HBB_BOVIN/tr|D4QBD7|D4QBD7_BOSJA/tr|D4QBB4|D4QBB4_BOVIN/tr|D4QBF0|D4QBF0_BOSGF/tr|D4QBD6|D4QBD6_BOSJA/tr|D4QBF4|D4QBF4_BOSMU/tr|D4QBB8|D4QBB8_BOSIN/tr|D4QBE7|D4QBE7_9CETA/tr|D4QBB5|D4QBB5_BOSIN/tr|D4QBD0|D4QBD0_BOSIN/tr|D4QBD1|D4QBD1_BOSIN/tr|D4QBE2|D4QBE2_BOSJA/tr|D4…		5.9	1		0	2	MASCOT		T
	P20170700320_SHUI_NIU,14535	K.AAVTAFWGK.V	950.509	-0.0007	2	1	25.67	0	0.123	0|0	sp|P04346|HBBA_BOSJA/sp|P67820|HBB_BUBBU/sp|P67819|HBB_BOSGF/sp|P04245|HBB_TRAST/sp|P09422|HBB_BISBO/sp|P02072|HBB_BOSMU/sp|P02070|HBB_BOVIN/tr|D4QBD7|D4QBD7_BOSJA/tr|D4QBB4|D4QBB4_BOVIN/tr|D4QBF0|D4QBF0_BOSGF/tr|D4QBD6|D4QBD6_BOSJA/tr|D4QBF4|D4QBF4_BOSMU/tr|D4QBB8|D4QBB8_BOSIN/tr|D4QBE7|D4QBE7_9CETA/tr|D4QBB5|D4QBB5_BOSIN/tr|D4QBD0|D4QBD0_BOSIN/tr|D4QBD1|D4QBD1_BOSIN/tr|D4QBE2|D4QBE2_BOSJA/tr|D4…		8.8	0		0	2	MASCOT		T
	P20170700320_SHUI_NIU,17014	K.AAVTAFWGK.V	950.509	-0.0002	2	1	59.16	0	5.65e-05	0|0	sp|P04346|HBBA_BOSJA/sp|P67820|HBB_BUBBU/sp|P67819|HBB_BOSGF/sp|P04245|HBB_TRAST/sp|P09422|HBB_BISBO/sp|P02072|HBB_BOSMU/sp|P02070|HBB_BOVIN/tr|D4QBD7|D4QBD7_BOSJA/tr|D4QBB4|D4QBB4_BOVIN/tr|D4QBF0|D4QBF0_BOSGF/tr|D4QBD6|D4QBD6_BOSJA/tr|D4QBF4|D4QBF4_BOSMU/tr|D4QBB8|D4QBB8_BOSIN/tr|D4QBE7|D4QBE7_9CETA/tr|D4QBB5|D4QBB5_BOSIN/tr|D4QBD0|D4QBD0_BOSIN/tr|D4QBD1|D4QBD1_BOSIN/tr|D4QBE2|D4QBE2_BOSJA/tr|D4…		8.8	0		0	2	MASCOT		T
	P20170700320_SHUI_NIU,17421	K.AAVTAFWGK.V	950.509	0.00072	2	1	45.38	0	0.00133	0|0	sp|P04346|HBBA_BOSJA/sp|P67820|HBB_BUBBU/sp|P67819|HBB_BOSGF/sp|P04245|HBB_TRAST/sp|P09422|HBB_BISBO/sp|P02072|HBB_BOSMU/sp|P02070|HBB_BOVIN/tr|D4QBD7|D4QBD7_BOSJA/tr|D4QBB4|D4QBB4_BOVIN/tr|D4QBF0|D4QBF0_BOSGF/tr|D4QBD6|D4QBD6_BOSJA/tr|D4QBF4|D4QBF4_BOSMU/tr|D4QBB8|D4QBB8_BOSIN/tr|D4QBE7|D4QBE7_9CETA/tr|D4QBB5|D4QBB5_BOSIN/tr|D4QBD0|D4QBD0_BOSIN/tr|D4QBD1|D4QBD1_BOSIN/tr|D4QBE2|D4QBE2_BOSJA/tr|D4…		8.8	0		0	2	MASCOT		T
	P20170700320_SHUI_NIU,17785	K.AAVTAFWGK.V	950.509	0.00102	2	1	36.57	0	0.0101	0|0	sp|P04346|HBBA_BOSJA/sp|P67820|HBB_BUBBU/sp|P67819|HBB_BOSGF/sp|P04245|HBB_TRAST/sp|P09422|HBB_BISBO/sp|P02072|HBB_BOSMU/sp|P02070|HBB_BOVIN/tr|D4QBD7|D4QBD7_BOSJA/tr|D4QBB4|D4QBB4_BOVIN/tr|D4QBF0|D4QBF0_BOSGF/tr|D4QBD6|D4QBD6_BOSJA/tr|D4QBF4|D4QBF4_BOSMU/tr|D4QBB8|D4QBB8_BOSIN/tr|D4QBE7|D4QBE7_9CETA/tr|D4QBB5|D4QBB5_BOSIN/tr|D4QBD0|D4QBD0_BOSIN/tr|D4QBD1|D4QBD1_BOSIN/tr|D4QBE2|D4QBE2_BOSJA/tr|D4…		8.8	0		0	2	MASCOT		T
	P20170700320_SHUI_NIU,18124	K.AAVTAFWGK.V	950.509	0.00128	2	1	58.85	0	5.96e-05	0|0	sp|P04346|HBBA_BOSJA/sp|P67820|HBB_BUBBU/sp|P67819|HBB_BOSGF/sp|P04245|HBB_TRAST/sp|P09422|HBB_BISBO/sp|P02072|HBB_BOSMU/sp|P02070|HBB_BOVIN/tr|D4QBD7|D4QBD7_BOSJA/tr|D4QBB4|D4QBB4_BOVIN/tr|D4QBF0|D4QBF0_BOSGF/tr|D4QBD6|D4QBD6_BOSJA/tr|D4QBF4|D4QBF4_BOSMU/tr|D4QBB8|D4QBB8_BOSIN/tr|D4QBE7|D4QBE7_9CETA/tr|D4QBB5|D4QBB5_BOSIN/tr|D4QBD0|D4QBD0_BOSIN/tr|D4QBD1|D4QBD1_BOSIN/tr|D4QBE2|D4QBE2_BOSJA/tr|D4…		8.8	0		0	2	MASCOT		T
	P20170700320_SHUI_NIU,18528	K.AAVTAFWGK.V	950.509	-0.00082	2	1	59.2	0	5.48e-05	0|0	sp|P04346|HBBA_BOSJA/sp|P67820|HBB_BUBBU/sp|P67819|HBB_BOSGF/sp|P04245|HBB_TRAST/sp|P09422|HBB_BISBO/sp|P02072|HBB_BOSMU/sp|P02070|HBB_BOVIN/tr|D4QBD7|D4QBD7_BOSJA/tr|D4QBB4|D4QBB4_BOVIN/tr|D4QBF0|D4QBF0_BOSGF/tr|D4QBD6|D4QBD6_BOSJA/tr|D4QBF4|D4QBF4_BOSMU/tr|D4QBB8|D4QBB8_BOSIN/tr|D4QBE7|D4QBE7_9CETA/tr|D4QBB5|D4QBB5_BOSIN/tr|D4QBD0|D4QBD0_BOSIN/tr|D4QBD1|D4QBD1_BOSIN/tr|D4QBE2|D4QBE2_BOSJA/tr|D4…		8.8	0		0	2	MASCOT		T
	P20170700320_SHUI_NIU,19102	K.AAVTAFWGK.V	950.509	0.00098	2	1	58.38	0	6.67e-05	0|0	sp|P04346|HBBA_BOSJA/sp|P67820|HBB_BUBBU/sp|P67819|HBB_BOSGF/sp|P04245|HBB_TRAST/sp|P09422|HBB_BISBO/sp|P02072|HBB_BOSMU/sp|P02070|HBB_BOVIN/tr|D4QBD7|D4QBD7_BOSJA/tr|D4QBB4|D4QBB4_BOVIN/tr|D4QBF0|D4QBF0_BOSGF/tr|D4QBD6|D4QBD6_BOSJA/tr|D4QBF4|D4QBF4_BOSMU/tr|D4QBB8|D4QBB8_BOSIN/tr|D4QBE7|D4QBE7_9CETA/tr|D4QBB5|D4QBB5_BOSIN/tr|D4QBD0|D4QBD0_BOSIN/tr|D4QBD1|D4QBD1_BOSIN/tr|D4QBE2|D4QBE2_BOSJA/tr|D4…		8.8	0		0	2	MASCOT		T
	P20170700320_SHUI_NIU,22828	K.AAVTAFWGK.V	950.509	-0.0013	2	1	53.88	0	0.000185	0|0	sp|P04346|HBBA_BOSJA/sp|P67820|HBB_BUBBU/sp|P67819|HBB_BOSGF/sp|P04245|HBB_TRAST/sp|P09422|HBB_BISBO/sp|P02072|HBB_BOSMU/sp|P02070|HBB_BOVIN/tr|D4QBD7|D4QBD7_BOSJA/tr|D4QBB4|D4QBB4_BOVIN/tr|D4QBF0|D4QBF0_BOSGF/tr|D4QBD6|D4QBD6_BOSJA/tr|D4QBF4|D4QBF4_BOSMU/tr|D4QBB8|D4QBB8_BOSIN/tr|D4QBE7|D4QBE7_9CETA/tr|D4QBB5|D4QBB5_BOSIN/tr|D4QBD0|D4QBD0_BOSIN/tr|D4QBD1|D4QBD1_BOSIN/tr|D4QBE2|D4QBE2_BOSJA/tr|D4…		8.8	0		0	2	MASCOT		T
	P20170700320_SHUI_NIU,23611	K.AAVTAFWGK.V	950.509	-6e-05	2	1	52.8	0	0.000244	0|0	sp|P04346|HBBA_BOSJA/sp|P67820|HBB_BUBBU/sp|P67819|HBB_BOSGF/sp|P04245|HBB_TRAST/sp|P09422|HBB_BISBO/sp|P02072|HBB_BOSMU/sp|P02070|HBB_BOVIN/tr|D4QBD7|D4QBD7_BOSJA/tr|D4QBB4|D4QBB4_BOVIN/tr|D4QBF0|D4QBF0_BOSGF/tr|D4QBD6|D4QBD6_BOSJA/tr|D4QBF4|D4QBF4_BOSMU/tr|D4QBB8|D4QBB8_BOSIN/tr|D4QBE7|D4QBE7_9CETA/tr|D4QBB5|D4QBB5_BOSIN/tr|D4QBD0|D4QBD0_BOSIN/tr|D4QBD1|D4QBD1_BOSIN/tr|D4QBE2|D4QBE2_BOSJA/tr|D4…		8.8	0		0	2	MASCOT		T
	P20170700320_SHUI_NIU,17641	K.EFTPVLQADFQK.V	1422.73	0.00264	2	1	35.91	0	0.0117	0|0	sp|P04346|HBBA_BOSJA/sp|P67820|HBB_BUBBU/sp|P67819|HBB_BOSGF/sp|P09422|HBB_BISBO/sp|P02072|HBB_BOSMU/sp|P02070|HBB_BOVIN/tr|D4QBD7|D4QBD7_BOSJA/tr|D4QBB4|D4QBB4_BOVIN/tr|D4QBF0|D4QBF0_BOSGF/tr|D4QBD6|D4QBD6_BOSJA/tr|D4QBF4|D4QBF4_BOSMU/tr|D4QBB8|D4QBB8_BOSIN/tr|D4QBE7|D4QBE7_9CETA/tr|D4QBB5|D4QBB5_BOSIN/tr|D4QBD0|D4QBD0_BOSIN/tr|D4QBD1|D4QBD1_BOSIN/tr|D4QBE2|D4QBE2_BOSJA/tr|D4QBE6|D4QBE6_9CETA/tr…		4.37	0		0	2	MASCOT		T
	P20170700320_SHUI_NIU,17984	K.EFTPVLQADFQK.V	1422.73	0.0004	2	1	34.82	0	0.0146	0|0	sp|P04346|HBBA_BOSJA/sp|P67820|HBB_BUBBU/sp|P67819|HBB_BOSGF/sp|P09422|HBB_BISBO/sp|P02072|HBB_BOSMU/sp|P02070|HBB_BOVIN/tr|D4QBD7|D4QBD7_BOSJA/tr|D4QBB4|D4QBB4_BOVIN/tr|D4QBF0|D4QBF0_BOSGF/tr|D4QBD6|D4QBD6_BOSJA/tr|D4QBF4|D4QBF4_BOSMU/tr|D4QBB8|D4QBB8_BOSIN/tr|D4QBE7|D4QBE7_9CETA/tr|D4QBB5|D4QBB5_BOSIN/tr|D4QBD0|D4QBD0_BOSIN/tr|D4QBD1|D4QBD1_BOSIN/tr|D4QBE2|D4QBE2_BOSJA/tr|D4QBE6|D4QBE6_9CETA/tr…		4.37	0		0	2	MASCOT		T
	P20170700320_SHUI_NIU,19233	K.EFTPVLQADFQK.V	1422.73	0.00128	2	1	58.9	0	6.13e-05	0|0	sp|P04346|HBBA_BOSJA/sp|P67820|HBB_BUBBU/sp|P67819|HBB_BOSGF/sp|P09422|HBB_BISBO/sp|P02072|HBB_BOSMU/sp|P02070|HBB_BOVIN/tr|D4QBD7|D4QBD7_BOSJA/tr|D4QBB4|D4QBB4_BOVIN/tr|D4QBF0|D4QBF0_BOSGF/tr|D4QBD6|D4QBD6_BOSJA/tr|D4QBF4|D4QBF4_BOSMU/tr|D4QBB8|D4QBB8_BOSIN/tr|D4QBE7|D4QBE7_9CETA/tr|D4QBB5|D4QBB5_BOSIN/tr|D4QBD0|D4QBD0_BOSIN/tr|D4QBD1|D4QBD1_BOSIN/tr|D4QBE2|D4QBE2_BOSJA/tr|D4QBE6|D4QBE6_9CETA/tr…		4.37	0		0	2	MASCOT		T
	P20170700320_SHUI_NIU,19759	K.EFTPVLQADFQK.V	1422.73	0.00068	3	1	35.3	0	0.013	0|0	sp|P04346|HBBA_BOSJA/sp|P67820|HBB_BUBBU/sp|P67819|HBB_BOSGF/sp|P09422|HBB_BISBO/sp|P02072|HBB_BOSMU/sp|P02070|HBB_BOVIN/tr|D4QBD7|D4QBD7_BOSJA/tr|D4QBB4|D4QBB4_BOVIN/tr|D4QBF0|D4QBF0_BOSGF/tr|D4QBD6|D4QBD6_BOSJA/tr|D4QBF4|D4QBF4_BOSMU/tr|D4QBB8|D4QBB8_BOSIN/tr|D4QBE7|D4QBE7_9CETA/tr|D4QBB5|D4QBB5_BOSIN/tr|D4QBD0|D4QBD0_BOSIN/tr|D4QBD1|D4QBD1_BOSIN/tr|D4QBE2|D4QBE2_BOSJA/tr|D4QBE6|D4QBE6_9CETA/tr…		4.37	0		0	2	MASCOT		T
	P20170700320_SHUI_NIU,20121	K.EFTPVLQADFQK.V	1422.73	-0.00284	1	1	58.77	0	0.000132	0|0	sp|P04346|HBBA_BOSJA/sp|P67820|HBB_BUBBU/sp|P67819|HBB_BOSGF/sp|P09422|HBB_BISBO/sp|P02072|HBB_BOSMU/sp|P02070|HBB_BOVIN/tr|D4QBD7|D4QBD7_BOSJA/tr|D4QBB4|D4QBB4_BOVIN/tr|D4QBF0|D4QBF0_BOSGF/tr|D4QBD6|D4QBD6_BOSJA/tr|D4QBF4|D4QBF4_BOSMU/tr|D4QBB8|D4QBB8_BOSIN/tr|D4QBE7|D4QBE7_9CETA/tr|D4QBB5|D4QBB5_BOSIN/tr|D4QBD0|D4QBD0_BOSIN/tr|D4QBD1|D4QBD1_BOSIN/tr|D4QBE2|D4QBE2_BOSJA/tr|D4QBE6|D4QBE6_9CETA/tr…		4.37	0		0	2	MASCOT		T
	P20170700320_SHUI_NIU,20131	K.EFTPVLQADFQK.V	1422.73	-0.00199	3	1	36.71	0	0.00969	0|0	sp|P04346|HBBA_BOSJA/sp|P67820|HBB_BUBBU/sp|P67819|HBB_BOSGF/sp|P09422|HBB_BISBO/sp|P02072|HBB_BOSMU/sp|P02070|HBB_BOVIN/tr|D4QBD7|D4QBD7_BOSJA/tr|D4QBB4|D4QBB4_BOVIN/tr|D4QBF0|D4QBF0_BOSGF/tr|D4QBD6|D4QBD6_BOSJA/tr|D4QBF4|D4QBF4_BOSMU/tr|D4QBB8|D4QBB8_BOSIN/tr|D4QBE7|D4QBE7_9CETA/tr|D4QBB5|D4QBB5_BOSIN/tr|D4QBD0|D4QBD0_BOSIN/tr|D4QBD1|D4QBD1_BOSIN/tr|D4QBE2|D4QBE2_BOSJA/tr|D4QBE6|D4QBE6_9CETA/tr…		4.37	0		0	2	MASCOT		T
	P20170700320_SHUI_NIU,20319	K.EFTPVLQADFQK.V	1422.73	-4e-05	2	1	54.81	0	0.000147	0|0	sp|P04346|HBBA_BOSJA/sp|P67820|HBB_BUBBU/sp|P67819|HBB_BOSGF/sp|P09422|HBB_BISBO/sp|P02072|HBB_BOSMU/sp|P02070|HBB_BOVIN/tr|D4QBD7|D4QBD7_BOSJA/tr|D4QBB4|D4QBB4_BOVIN/tr|D4QBF0|D4QBF0_BOSGF/tr|D4QBD6|D4QBD6_BOSJA/tr|D4QBF4|D4QBF4_BOSMU/tr|D4QBB8|D4QBB8_BOSIN/tr|D4QBE7|D4QBE7_9CETA/tr|D4QBB5|D4QBB5_BOSIN/tr|D4QBD0|D4QBD0_BOSIN/tr|D4QBD1|D4QBD1_BOSIN/tr|D4QBE2|D4QBE2_BOSJA/tr|D4QBE6|D4QBE6_9CETA/tr…		4.37	0		0	2	MASCOT		T
	P20170700320_SHUI_NIU,20572	K.EFTPVLQADFQK.V	1422.73	-0.00199	3	1	30.61	0	0.0395	0|0	sp|P04346|HBBA_BOSJA/sp|P67820|HBB_BUBBU/sp|P67819|HBB_BOSGF/sp|P09422|HBB_BISBO/sp|P02072|HBB_BOSMU/sp|P02070|HBB_BOVIN/tr|D4QBD7|D4QBD7_BOSJA/tr|D4QBB4|D4QBB4_BOVIN/tr|D4QBF0|D4QBF0_BOSGF/tr|D4QBD6|D4QBD6_BOSJA/tr|D4QBF4|D4QBF4_BOSMU/tr|D4QBB8|D4QBB8_BOSIN/tr|D4QBE7|D4QBE7_9CETA/tr|D4QBB5|D4QBB5_BOSIN/tr|D4QBD0|D4QBD0_BOSIN/tr|D4QBD1|D4QBD1_BOSIN/tr|D4QBE2|D4QBE2_BOSJA/tr|D4QBE6|D4QBE6_9CETA/tr…		4.37	0		0	2	MASCOT		T
	P20170700320_SHUI_NIU,20786	K.EFTPVLQADFQK.V	1422.73	-0.00176	2	1	55.2	0	0.000137	0|0	sp|P04346|HBBA_BOSJA/sp|P67820|HBB_BUBBU/sp|P67819|HBB_BOSGF/sp|P09422|HBB_BISBO/sp|P02072|HBB_BOSMU/sp|P02070|HBB_BOVIN/tr|D4QBD7|D4QBD7_BOSJA/tr|D4QBB4|D4QBB4_BOVIN/tr|D4QBF0|D4QBF0_BOSGF/tr|D4QBD6|D4QBD6_BOSJA/tr|D4QBF4|D4QBF4_BOSMU/tr|D4QBB8|D4QBB8_BOSIN/tr|D4QBE7|D4QBE7_9CETA/tr|D4QBB5|D4QBB5_BOSIN/tr|D4QBD0|D4QBD0_BOSIN/tr|D4QBD1|D4QBD1_BOSIN/tr|D4QBE2|D4QBE2_BOSJA/tr|D4QBE6|D4QBE6_9CETA/tr…		4.37	0		0	2	MASCOT		T
	P20170700320_SHUI_NIU,23290	K.EFTPVLQADFQK.V	1422.73	-0.00074	2	1	49.23	0	0.000523	0|0	sp|P04346|HBBA_BOSJA/sp|P67820|HBB_BUBBU/sp|P67819|HBB_BOSGF/sp|P09422|HBB_BISBO/sp|P02072|HBB_BOSMU/sp|P02070|HBB_BOVIN/tr|D4QBD7|D4QBD7_BOSJA/tr|D4QBB4|D4QBB4_BOVIN/tr|D4QBF0|D4QBF0_BOSGF/tr|D4QBD6|D4QBD6_BOSJA/tr|D4QBF4|D4QBF4_BOSMU/tr|D4QBB8|D4QBB8_BOSIN/tr|D4QBE7|D4QBE7_9CETA/tr|D4QBB5|D4QBB5_BOSIN/tr|D4QBD0|D4QBD0_BOSIN/tr|D4QBD1|D4QBD1_BOSIN/tr|D4QBE2|D4QBE2_BOSJA/tr|D4QBE6|D4QBE6_9CETA/tr…		4.37	0		0	2	MASCOT		T
	P20170700320_SHUI_NIU,23889	K.EFTPVLQADFQK.V	1422.73	-0.0051	2	1	54.3	0	0.000176	0|0	sp|P04346|HBBA_BOSJA/sp|P67820|HBB_BUBBU/sp|P67819|HBB_BOSGF/sp|P09422|HBB_BISBO/sp|P02072|HBB_BOSMU/sp|P02070|HBB_BOVIN/tr|D4QBD7|D4QBD7_BOSJA/tr|D4QBB4|D4QBB4_BOVIN/tr|D4QBF0|D4QBF0_BOSGF/tr|D4QBD6|D4QBD6_BOSJA/tr|D4QBF4|D4QBF4_BOSMU/tr|D4QBB8|D4QBB8_BOSIN/tr|D4QBE7|D4QBE7_9CETA/tr|D4QBB5|D4QBB5_BOSIN/tr|D4QBD0|D4QBD0_BOSIN/tr|D4QBD1|D4QBD1_BOSIN/tr|D4QBE2|D4QBE2_BOSJA/tr|D4QBE6|D4QBE6_9CETA/tr…		4.37	0		0	2	MASCOT		T
	P20170700320_SHUI_NIU,16136	K.GTFAALSELHCDK.L	1448.68	0.0003	3	1	29.71	0	0.0312	0|0	sp|P04346|HBBA_BOSJA/sp|P67820|HBB_BUBBU/sp|P67819|HBB_BOSGF/sp|P04245|HBB_TRAST/sp|P09422|HBB_BISBO/sp|P02072|HBB_BOSMU/sp|P02070|HBB_BOVIN/tr|D4QBD8|D4QBD8_BOSJA/tr|D4QBD7|D4QBD7_BOSJA/tr|D4QBB4|D4QBB4_BOVIN/tr|D4QBF0|D4QBF0_BOSGF/tr|D4QBD6|D4QBD6_BOSJA/tr|D4QBF4|D4QBF4_BOSMU/tr|D4QBB8|D4QBB8_BOSIN/tr|D4QBE7|D4QBE7_9CETA/tr|D4QBB5|D4QBB5_BOSIN/tr|D4QBD0|D4QBD0_BOSIN/tr|D4QBD1|D4QBD1_BOSIN/tr|D4…		5.32	0		0	2	MASCOT		T
	P20170700320_SHUI_NIU,16487	K.GTFAALSELHCDK.L	1448.68	-0.00077	2	1	90.02	0	2.91e-08	0|0	sp|P04346|HBBA_BOSJA/sp|P67820|HBB_BUBBU/sp|P67819|HBB_BOSGF/sp|P04245|HBB_TRAST/sp|P09422|HBB_BISBO/sp|P02072|HBB_BOSMU/sp|P02070|HBB_BOVIN/tr|D4QBD8|D4QBD8_BOSJA/tr|D4QBD7|D4QBD7_BOSJA/tr|D4QBB4|D4QBB4_BOVIN/tr|D4QBF0|D4QBF0_BOSGF/tr|D4QBD6|D4QBD6_BOSJA/tr|D4QBF4|D4QBF4_BOSMU/tr|D4QBB8|D4QBB8_BOSIN/tr|D4QBE7|D4QBE7_9CETA/tr|D4QBB5|D4QBB5_BOSIN/tr|D4QBD0|D4QBD0_BOSIN/tr|D4QBD1|D4QBD1_BOSIN/tr|D4…		5.32	0		0	2	MASCOT		T
	P20170700320_SHUI_NIU,16595	K.GTFAALSELHCDK.L	1448.68	-0.00156	3	1	48.79	0	0.000402	0|0	sp|P04346|HBBA_BOSJA/sp|P67820|HBB_BUBBU/sp|P67819|HBB_BOSGF/sp|P04245|HBB_TRAST/sp|P09422|HBB_BISBO/sp|P02072|HBB_BOSMU/sp|P02070|HBB_BOVIN/tr|D4QBD8|D4QBD8_BOSJA/tr|D4QBD7|D4QBD7_BOSJA/tr|D4QBB4|D4QBB4_BOVIN/tr|D4QBF0|D4QBF0_BOSGF/tr|D4QBD6|D4QBD6_BOSJA/tr|D4QBF4|D4QBF4_BOSMU/tr|D4QBB8|D4QBB8_BOSIN/tr|D4QBE7|D4QBE7_9CETA/tr|D4QBB5|D4QBB5_BOSIN/tr|D4QBD0|D4QBD0_BOSIN/tr|D4QBD1|D4QBD1_BOSIN/tr|D4…		5.32	0		0	2	MASCOT		T
	P20170700320_SHUI_NIU,17453	K.GTFAALSELHCDK.L	1448.68	0.00075	2	1	39.41	0	0.0033	0|0	sp|P04346|HBBA_BOSJA/sp|P67820|HBB_BUBBU/sp|P67819|HBB_BOSGF/sp|P04245|HBB_TRAST/sp|P09422|HBB_BISBO/sp|P02072|HBB_BOSMU/sp|P02070|HBB_BOVIN/tr|D4QBD8|D4QBD8_BOSJA/tr|D4QBD7|D4QBD7_BOSJA/tr|D4QBB4|D4QBB4_BOVIN/tr|D4QBF0|D4QBF0_BOSGF/tr|D4QBD6|D4QBD6_BOSJA/tr|D4QBF4|D4QBF4_BOSMU/tr|D4QBB8|D4QBB8_BOSIN/tr|D4QBE7|D4QBE7_9CETA/tr|D4QBB5|D4QBB5_BOSIN/tr|D4QBD0|D4QBD0_BOSIN/tr|D4QBD1|D4QBD1_BOSIN/tr|D4…		5.32	0		0	2	MASCOT		T
	P20170700320_SHUI_NIU,17839	K.GTFAALSELHCDK.L	1448.68	0.00031	2	1	31.06	0	0.0228	0|0	sp|P04346|HBBA_BOSJA/sp|P67820|HBB_BUBBU/sp|P67819|HBB_BOSGF/sp|P04245|HBB_TRAST/sp|P09422|HBB_BISBO/sp|P02072|HBB_BOSMU/sp|P02070|HBB_BOVIN/tr|D4QBD8|D4QBD8_BOSJA/tr|D4QBD7|D4QBD7_BOSJA/tr|D4QBB4|D4QBB4_BOVIN/tr|D4QBF0|D4QBF0_BOSGF/tr|D4QBD6|D4QBD6_BOSJA/tr|D4QBF4|D4QBF4_BOSMU/tr|D4QBB8|D4QBB8_BOSIN/tr|D4QBE7|D4QBE7_9CETA/tr|D4QBB5|D4QBB5_BOSIN/tr|D4QBD0|D4QBD0_BOSIN/tr|D4QBD1|D4QBD1_BOSIN/tr|D4…		5.32	0		0	2	MASCOT		T
	P20170700320_SHUI_NIU,18273	K.GTFAALSELHCDK.L	1448.68	-0.00109	2	1	24.04	0	0.12	0|0	sp|P04346|HBBA_BOSJA/sp|P67820|HBB_BUBBU/sp|P67819|HBB_BOSGF/sp|P04245|HBB_TRAST/sp|P09422|HBB_BISBO/sp|P02072|HBB_BOSMU/sp|P02070|HBB_BOVIN/tr|D4QBD8|D4QBD8_BOSJA/tr|D4QBD7|D4QBD7_BOSJA/tr|D4QBB4|D4QBB4_BOVIN/tr|D4QBF0|D4QBF0_BOSGF/tr|D4QBD6|D4QBD6_BOSJA/tr|D4QBF4|D4QBF4_BOSMU/tr|D4QBB8|D4QBB8_BOSIN/tr|D4QBE7|D4QBE7_9CETA/tr|D4QBB5|D4QBB5_BOSIN/tr|D4QBD0|D4QBD0_BOSIN/tr|D4QBD1|D4QBD1_BOSIN/tr|D4…		5.32	0		0	2	MASCOT		T
	P20170700320_SHUI_NIU,21137	K.GTFAALSELHCDKLHVDPENFK.L	2528.22	0.01588	3	1	34.97	0	0.0266	0|0	sp|P04346|HBBA_BOSJA/sp|P67820|HBB_BUBBU/sp|P67819|HBB_BOSGF/sp|P04245|HBB_TRAST/sp|P09422|HBB_BISBO/sp|P02072|HBB_BOSMU/sp|P02070|HBB_BOVIN/tr|D4QBD8|D4QBD8_BOSJA/tr|D4QBD7|D4QBD7_BOSJA/tr|D4QBB4|D4QBB4_BOVIN/tr|D4QBF0|D4QBF0_BOSGF/tr|D4QBD6|D4QBD6_BOSJA/tr|D4QBF4|D4QBF4_BOSMU/tr|D4QBB8|D4QBB8_BOSIN/tr|D4QBE7|D4QBE7_9CETA/tr|D4QBB5|D4QBB5_BOSIN/tr|D4QBD0|D4QBD0_BOSIN/tr|D4QBD1|D4QBD1_BOSIN/tr|D4…		5.31	1		0	2	MASCOT		T
	P20170700320_SHUI_NIU,21247	K.GTFAALSELHCDKLHVDPENFK.L	2528.22	0.00391	2	1	53.47	0	0.000423	0|0	sp|P04346|HBBA_BOSJA/sp|P67820|HBB_BUBBU/sp|P67819|HBB_BOSGF/sp|P04245|HBB_TRAST/sp|P09422|HBB_BISBO/sp|P02072|HBB_BOSMU/sp|P02070|HBB_BOVIN/tr|D4QBD8|D4QBD8_BOSJA/tr|D4QBD7|D4QBD7_BOSJA/tr|D4QBB4|D4QBB4_BOVIN/tr|D4QBF0|D4QBF0_BOSGF/tr|D4QBD6|D4QBD6_BOSJA/tr|D4QBF4|D4QBF4_BOSMU/tr|D4QBB8|D4QBB8_BOSIN/tr|D4QBE7|D4QBE7_9CETA/tr|D4QBB5|D4QBB5_BOSIN/tr|D4QBD0|D4QBD0_BOSIN/tr|D4QBD1|D4QBD1_BOSIN/tr|D4…		5.31	1		0	2	MASCOT		T
	P20170700320_SHUI_NIU,22116	K.GTFAALSELHCDKLHVDPENFK.L	2528.22	0.03508	3	1	24.11	0	0.298	0|0	sp|P04346|HBBA_BOSJA/sp|P67820|HBB_BUBBU/sp|P67819|HBB_BOSGF/sp|P04245|HBB_TRAST/sp|P09422|HBB_BISBO/sp|P02072|HBB_BOSMU/sp|P02070|HBB_BOVIN/tr|D4QBD8|D4QBD8_BOSJA/tr|D4QBD7|D4QBD7_BOSJA/tr|D4QBB4|D4QBB4_BOVIN/tr|D4QBF0|D4QBF0_BOSGF/tr|D4QBD6|D4QBD6_BOSJA/tr|D4QBF4|D4QBF4_BOSMU/tr|D4QBB8|D4QBB8_BOSIN/tr|D4QBE7|D4QBE7_9CETA/tr|D4QBB5|D4QBB5_BOSIN/tr|D4QBD0|D4QBD0_BOSIN/tr|D4QBD1|D4QBD1_BOSIN/tr|D4…		5.31	1		0	2	MASCOT		T
	P20170700320_SHUI_NIU,3271	K.HLDDLK.G	740.394	-0.0002	2	1	30.32	0	0.0194	0|0	sp|P04346|HBBA_BOSJA/sp|P67820|HBB_BUBBU/sp|P67819|HBB_BOSGF/sp|P04245|HBB_TRAST/sp|P09422|HBB_BISBO/sp|P02072|HBB_BOSMU/sp|P02070|HBB_BOVIN/tr|D4QBD8|D4QBD8_BOSJA/tr|D4QBD7|D4QBD7_BOSJA/tr|D4QBB4|D4QBB4_BOVIN/tr|D4QBF0|D4QBF0_BOSGF/tr|D4QBD6|D4QBD6_BOSJA/tr|D4QBF4|D4QBF4_BOSMU/tr|D4QBB8|D4QBB8_BOSIN/tr|D4QBE7|D4QBE7_9CETA/tr|D4QBB5|D4QBB5_BOSIN/tr|D4QBD0|D4QBD0_BOSIN/tr|D4QBD1|D4QBD1_BOSIN/tr|D4…		5.21	0		0	2	MASCOT		T
	P20170700320_SHUI_NIU,3582	K.HLDDLK.G	740.394	0.00044	2	1	34.15	0	0.00804	0|0	sp|P04346|HBBA_BOSJA/sp|P67820|HBB_BUBBU/sp|P67819|HBB_BOSGF/sp|P04245|HBB_TRAST/sp|P09422|HBB_BISBO/sp|P02072|HBB_BOSMU/sp|P02070|HBB_BOVIN/tr|D4QBD8|D4QBD8_BOSJA/tr|D4QBD7|D4QBD7_BOSJA/tr|D4QBB4|D4QBB4_BOVIN/tr|D4QBF0|D4QBF0_BOSGF/tr|D4QBD6|D4QBD6_BOSJA/tr|D4QBF4|D4QBF4_BOSMU/tr|D4QBB8|D4QBB8_BOSIN/tr|D4QBE7|D4QBE7_9CETA/tr|D4QBB5|D4QBB5_BOSIN/tr|D4QBD0|D4QBD0_BOSIN/tr|D4QBD1|D4QBD1_BOSIN/tr|D4…		5.21	0		0	2	MASCOT		T
	P20170700320_SHUI_NIU,3947	K.HLDDLK.G	740.394	-0.00094	2	1	33.92	0	0.00866	0|0	sp|P04346|HBBA_BOSJA/sp|P67820|HBB_BUBBU/sp|P67819|HBB_BOSGF/sp|P04245|HBB_TRAST/sp|P09422|HBB_BISBO/sp|P02072|HBB_BOSMU/sp|P02070|HBB_BOVIN/tr|D4QBD8|D4QBD8_BOSJA/tr|D4QBD7|D4QBD7_BOSJA/tr|D4QBB4|D4QBB4_BOVIN/tr|D4QBF0|D4QBF0_BOSGF/tr|D4QBD6|D4QBD6_BOSJA/tr|D4QBF4|D4QBF4_BOSMU/tr|D4QBB8|D4QBB8_BOSIN/tr|D4QBE7|D4QBE7_9CETA/tr|D4QBB5|D4QBB5_BOSIN/tr|D4QBD0|D4QBD0_BOSIN/tr|D4QBD1|D4QBD1_BOSIN/tr|D4…		5.21	0		0	2	MASCOT		T
	P20170700320_SHUI_NIU,4227	K.HLDDLK.G	740.394	-0.00058	2	1	28.35	0	0.0328	0|0	sp|P04346|HBBA_BOSJA/sp|P67820|HBB_BUBBU/sp|P67819|HBB_BOSGF/sp|P04245|HBB_TRAST/sp|P09422|HBB_BISBO/sp|P02072|HBB_BOSMU/sp|P02070|HBB_BOVIN/tr|D4QBD8|D4QBD8_BOSJA/tr|D4QBD7|D4QBD7_BOSJA/tr|D4QBB4|D4QBB4_BOVIN/tr|D4QBF0|D4QBF0_BOSGF/tr|D4QBD6|D4QBD6_BOSJA/tr|D4QBF4|D4QBF4_BOSMU/tr|D4QBB8|D4QBB8_BOSIN/tr|D4QBE7|D4QBE7_9CETA/tr|D4QBB5|D4QBB5_BOSIN/tr|D4QBD0|D4QBD0_BOSIN/tr|D4QBD1|D4QBD1_BOSIN/tr|D4…		5.21	0		0	2	MASCOT		T
	P20170700320_SHUI_NIU,4543	K.HLDDLK.G	740.394	6e-05	2	1	25.93	0	0.0534	0|0	sp|P04346|HBBA_BOSJA/sp|P67820|HBB_BUBBU/sp|P67819|HBB_BOSGF/sp|P04245|HBB_TRAST/sp|P09422|HBB_BISBO/sp|P02072|HBB_BOSMU/sp|P02070|HBB_BOVIN/tr|D4QBD8|D4QBD8_BOSJA/tr|D4QBD7|D4QBD7_BOSJA/tr|D4QBB4|D4QBB4_BOVIN/tr|D4QBF0|D4QBF0_BOSGF/tr|D4QBD6|D4QBD6_BOSJA/tr|D4QBF4|D4QBF4_BOSMU/tr|D4QBB8|D4QBB8_BOSIN/tr|D4QBE7|D4QBE7_9CETA/tr|D4QBB5|D4QBB5_BOSIN/tr|D4QBD0|D4QBD0_BOSIN/tr|D4QBD1|D4QBD1_BOSIN/tr|D4…		5.21	0		0	2	MASCOT		T
	P20170700320_SHUI_NIU,4832	K.HLDDLK.G	740.394	0.00024	2	1	27.32	0	0.0387	0|0	sp|P04346|HBBA_BOSJA/sp|P67820|HBB_BUBBU/sp|P67819|HBB_BOSGF/sp|P04245|HBB_TRAST/sp|P09422|HBB_BISBO/sp|P02072|HBB_BOSMU/sp|P02070|HBB_BOVIN/tr|D4QBD8|D4QBD8_BOSJA/tr|D4QBD7|D4QBD7_BOSJA/tr|D4QBB4|D4QBB4_BOVIN/tr|D4QBF0|D4QBF0_BOSGF/tr|D4QBD6|D4QBD6_BOSJA/tr|D4QBF4|D4QBF4_BOSMU/tr|D4QBB8|D4QBB8_BOSIN/tr|D4QBE7|D4QBE7_9CETA/tr|D4QBB5|D4QBB5_BOSIN/tr|D4QBD0|D4QBD0_BOSIN/tr|D4QBD1|D4QBD1_BOSIN/tr|D4…		5.21	0		0	2	MASCOT		T
	P20170700320_SHUI_NIU,5136	K.HLDDLK.G	740.394	0.00132	2	1	28.08	0	0.0325	0|0	sp|P04346|HBBA_BOSJA/sp|P67820|HBB_BUBBU/sp|P67819|HBB_BOSGF/sp|P04245|HBB_TRAST/sp|P09422|HBB_BISBO/sp|P02072|HBB_BOSMU/sp|P02070|HBB_BOVIN/tr|D4QBD8|D4QBD8_BOSJA/tr|D4QBD7|D4QBD7_BOSJA/tr|D4QBB4|D4QBB4_BOVIN/tr|D4QBF0|D4QBF0_BOSGF/tr|D4QBD6|D4QBD6_BOSJA/tr|D4QBF4|D4QBF4_BOSMU/tr|D4QBB8|D4QBB8_BOSIN/tr|D4QBE7|D4QBE7_9CETA/tr|D4QBB5|D4QBB5_BOSIN/tr|D4QBD0|D4QBD0_BOSIN/tr|D4QBD1|D4QBD1_BOSIN/tr|D4…		5.21	0		0	2	MASCOT		T
	P20170700320_SHUI_NIU,5512	K.HLDDLK.G	740.394	-2e-05	2	1	32.17	0	0.0127	0|0	sp|P04346|HBBA_BOSJA/sp|P67820|HBB_BUBBU/sp|P67819|HBB_BOSGF/sp|P04245|HBB_TRAST/sp|P09422|HBB_BISBO/sp|P02072|HBB_BOSMU/sp|P02070|HBB_BOVIN/tr|D4QBD8|D4QBD8_BOSJA/tr|D4QBD7|D4QBD7_BOSJA/tr|D4QBB4|D4QBB4_BOVIN/tr|D4QBF0|D4QBF0_BOSGF/tr|D4QBD6|D4QBD6_BOSJA/tr|D4QBF4|D4QBF4_BOSMU/tr|D4QBB8|D4QBB8_BOSIN/tr|D4QBE7|D4QBE7_9CETA/tr|D4QBB5|D4QBB5_BOSIN/tr|D4QBD0|D4QBD0_BOSIN/tr|D4QBD1|D4QBD1_BOSIN/tr|D4…		5.21	0		0	2	MASCOT		T
	P20170700320_SHUI_NIU,5951	K.HLDDLK.G	740.394	-0.00022	2	1	25.14	0	0.064	0|0	sp|P04346|HBBA_BOSJA/sp|P67820|HBB_BUBBU/sp|P67819|HBB_BOSGF/sp|P04245|HBB_TRAST/sp|P09422|HBB_BISBO/sp|P02072|HBB_BOSMU/sp|P02070|HBB_BOVIN/tr|D4QBD8|D4QBD8_BOSJA/tr|D4QBD7|D4QBD7_BOSJA/tr|D4QBB4|D4QBB4_BOVIN/tr|D4QBF0|D4QBF0_BOSGF/tr|D4QBD6|D4QBD6_BOSJA/tr|D4QBF4|D4QBF4_BOSMU/tr|D4QBB8|D4QBB8_BOSIN/tr|D4QBE7|D4QBE7_9CETA/tr|D4QBB5|D4QBB5_BOSIN/tr|D4QBD0|D4QBD0_BOSIN/tr|D4QBD1|D4QBD1_BOSIN/tr|D4…		5.21	0		0	2	MASCOT		T
	P20170700320_SHUI_NIU,6096	K.HLDDLK.G	740.394	0.00032	1	1	34.3	0	0.0388	0|0	sp|P04346|HBBA_BOSJA/sp|P67820|HBB_BUBBU/sp|P67819|HBB_BOSGF/sp|P04245|HBB_TRAST/sp|P09422|HBB_BISBO/sp|P02072|HBB_BOSMU/sp|P02070|HBB_BOVIN/tr|D4QBD8|D4QBD8_BOSJA/tr|D4QBD7|D4QBD7_BOSJA/tr|D4QBB4|D4QBB4_BOVIN/tr|D4QBF0|D4QBF0_BOSGF/tr|D4QBD6|D4QBD6_BOSJA/tr|D4QBF4|D4QBF4_BOSMU/tr|D4QBB8|D4QBB8_BOSIN/tr|D4QBE7|D4QBE7_9CETA/tr|D4QBB5|D4QBB5_BOSIN/tr|D4QBD0|D4QBD0_BOSIN/tr|D4QBD1|D4QBD1_BOSIN/tr|D4…		5.21	0		0	2	MASCOT		T
	P20170700320_SHUI_NIU,6513	K.HLDDLK.G	740.394	0.00014	2	1	24.25	0	0.0786	0|0	sp|P04346|HBBA_BOSJA/sp|P67820|HBB_BUBBU/sp|P67819|HBB_BOSGF/sp|P04245|HBB_TRAST/sp|P09422|HBB_BISBO/sp|P02072|HBB_BOSMU/sp|P02070|HBB_BOVIN/tr|D4QBD8|D4QBD8_BOSJA/tr|D4QBD7|D4QBD7_BOSJA/tr|D4QBB4|D4QBB4_BOVIN/tr|D4QBF0|D4QBF0_BOSGF/tr|D4QBD6|D4QBD6_BOSJA/tr|D4QBF4|D4QBF4_BOSMU/tr|D4QBB8|D4QBB8_BOSIN/tr|D4QBE7|D4QBE7_9CETA/tr|D4QBB5|D4QBB5_BOSIN/tr|D4QBD0|D4QBD0_BOSIN/tr|D4QBD1|D4QBD1_BOSIN/tr|D4…		5.21	0		0	2	MASCOT		T
	P20170700320_SHUI_NIU,7328	K.HLDDLK.G	740.394	-0.0005	2	1	20.88	0	0.183	0|0	sp|P04346|HBBA_BOSJA/sp|P67820|HBB_BUBBU/sp|P67819|HBB_BOSGF/sp|P04245|HBB_TRAST/sp|P09422|HBB_BISBO/sp|P02072|HBB_BOSMU/sp|P02070|HBB_BOVIN/tr|D4QBD8|D4QBD8_BOSJA/tr|D4QBD7|D4QBD7_BOSJA/tr|D4QBB4|D4QBB4_BOVIN/tr|D4QBF0|D4QBF0_BOSGF/tr|D4QBD6|D4QBD6_BOSJA/tr|D4QBF4|D4QBF4_BOSMU/tr|D4QBB8|D4QBB8_BOSIN/tr|D4QBE7|D4QBE7_9CETA/tr|D4QBB5|D4QBB5_BOSIN/tr|D4QBD0|D4QBD0_BOSIN/tr|D4QBD1|D4QBD1_BOSIN/tr|D4…		5.21	0		0	2	MASCOT		T
	P20170700320_SHUI_NIU,7966	K.HLDDLK.G	740.394	0.00042	2	1	25.55	0	0.0582	0|0	sp|P04346|HBBA_BOSJA/sp|P67820|HBB_BUBBU/sp|P67819|HBB_BOSGF/sp|P04245|HBB_TRAST/sp|P09422|HBB_BISBO/sp|P02072|HBB_BOSMU/sp|P02070|HBB_BOVIN/tr|D4QBD8|D4QBD8_BOSJA/tr|D4QBD7|D4QBD7_BOSJA/tr|D4QBB4|D4QBB4_BOVIN/tr|D4QBF0|D4QBF0_BOSGF/tr|D4QBD6|D4QBD6_BOSJA/tr|D4QBF4|D4QBF4_BOSMU/tr|D4QBB8|D4QBB8_BOSIN/tr|D4QBE7|D4QBE7_9CETA/tr|D4QBB5|D4QBB5_BOSIN/tr|D4QBD0|D4QBD0_BOSIN/tr|D4QBD1|D4QBD1_BOSIN/tr|D4…		5.21	0		0	2	MASCOT		T
	P20170700320_SHUI_NIU,10742	K.HLDDLK.G	740.394	0	2	1	20.61	0	0.182	0|0	sp|P04346|HBBA_BOSJA/sp|P67820|HBB_BUBBU/sp|P67819|HBB_BOSGF/sp|P04245|HBB_TRAST/sp|P09422|HBB_BISBO/sp|P02072|HBB_BOSMU/sp|P02070|HBB_BOVIN/tr|D4QBD8|D4QBD8_BOSJA/tr|D4QBD7|D4QBD7_BOSJA/tr|D4QBB4|D4QBB4_BOVIN/tr|D4QBF0|D4QBF0_BOSGF/tr|D4QBD6|D4QBD6_BOSJA/tr|D4QBF4|D4QBF4_BOSMU/tr|D4QBB8|D4QBB8_BOSIN/tr|D4QBE7|D4QBE7_9CETA/tr|D4QBB5|D4QBB5_BOSIN/tr|D4QBD0|D4QBD0_BOSIN/tr|D4QBD1|D4QBD1_BOSIN/tr|D4…		5.21	0		0	2	MASCOT		T
	P20170700320_SHUI_NIU,11089	K.HLDDLK.G	740.394	0.0002	2	1	25.14	0	0.064	0|0	sp|P04346|HBBA_BOSJA/sp|P67820|HBB_BUBBU/sp|P67819|HBB_BOSGF/sp|P04245|HBB_TRAST/sp|P09422|HBB_BISBO/sp|P02072|HBB_BOSMU/sp|P02070|HBB_BOVIN/tr|D4QBD8|D4QBD8_BOSJA/tr|D4QBD7|D4QBD7_BOSJA/tr|D4QBB4|D4QBB4_BOVIN/tr|D4QBF0|D4QBF0_BOSGF/tr|D4QBD6|D4QBD6_BOSJA/tr|D4QBF4|D4QBF4_BOSMU/tr|D4QBB8|D4QBB8_BOSIN/tr|D4QBE7|D4QBE7_9CETA/tr|D4QBB5|D4QBB5_BOSIN/tr|D4QBD0|D4QBD0_BOSIN/tr|D4QBD1|D4QBD1_BOSIN/tr|D4…		5.21	0		0	2	MASCOT		T
	P20170700320_SHUI_NIU,11572	K.HLDDLK.G	740.394	0.0004	2	1	27.38	0	0.0382	0|0	sp|P04346|HBBA_BOSJA/sp|P67820|HBB_BUBBU/sp|P67819|HBB_BOSGF/sp|P04245|HBB_TRAST/sp|P09422|HBB_BISBO/sp|P02072|HBB_BOSMU/sp|P02070|HBB_BOVIN/tr|D4QBD8|D4QBD8_BOSJA/tr|D4QBD7|D4QBD7_BOSJA/tr|D4QBB4|D4QBB4_BOVIN/tr|D4QBF0|D4QBF0_BOSGF/tr|D4QBD6|D4QBD6_BOSJA/tr|D4QBF4|D4QBF4_BOSMU/tr|D4QBB8|D4QBB8_BOSIN/tr|D4QBE7|D4QBE7_9CETA/tr|D4QBB5|D4QBB5_BOSIN/tr|D4QBD0|D4QBD0_BOSIN/tr|D4QBD1|D4QBD1_BOSIN/tr|D4…		5.21	0		0	2	MASCOT		T
	P20170700320_SHUI_NIU,12121	K.HLDDLK.G	740.394	0.0008	2	1	24.6	0	0.0725	0|0	sp|P04346|HBBA_BOSJA/sp|P67820|HBB_BUBBU/sp|P67819|HBB_BOSGF/sp|P04245|HBB_TRAST/sp|P09422|HBB_BISBO/sp|P02072|HBB_BOSMU/sp|P02070|HBB_BOVIN/tr|D4QBD8|D4QBD8_BOSJA/tr|D4QBD7|D4QBD7_BOSJA/tr|D4QBB4|D4QBB4_BOVIN/tr|D4QBF0|D4QBF0_BOSGF/tr|D4QBD6|D4QBD6_BOSJA/tr|D4QBF4|D4QBF4_BOSMU/tr|D4QBB8|D4QBB8_BOSIN/tr|D4QBE7|D4QBE7_9CETA/tr|D4QBB5|D4QBB5_BOSIN/tr|D4QBD0|D4QBD0_BOSIN/tr|D4QBD1|D4QBD1_BOSIN/tr|D4…		5.21	0		0	2	MASCOT		T
	P20170700320_SHUI_NIU,13300	K.HLDDLK.G	740.394	0.0014	2	1	24.85	0	0.0684	0|0	sp|P04346|HBBA_BOSJA/sp|P67820|HBB_BUBBU/sp|P67819|HBB_BOSGF/sp|P04245|HBB_TRAST/sp|P09422|HBB_BISBO/sp|P02072|HBB_BOSMU/sp|P02070|HBB_BOVIN/tr|D4QBD8|D4QBD8_BOSJA/tr|D4QBD7|D4QBD7_BOSJA/tr|D4QBB4|D4QBB4_BOVIN/tr|D4QBF0|D4QBF0_BOSGF/tr|D4QBD6|D4QBD6_BOSJA/tr|D4QBF4|D4QBF4_BOSMU/tr|D4QBB8|D4QBB8_BOSIN/tr|D4QBE7|D4QBE7_9CETA/tr|D4QBB5|D4QBB5_BOSIN/tr|D4QBD0|D4QBD0_BOSIN/tr|D4QBD1|D4QBD1_BOSIN/tr|D4…		5.21	0		0	2	MASCOT		T
	P20170700320_SHUI_NIU,7650	K.KVLDSFSNGM*K.H	1241.62	0.0011	3	1	29.53	0	0.0378	0|0	sp|P67820|HBB_BUBBU/sp|P67819|HBB_BOSGF/sp|P04245|HBB_TRAST/sp|P09422|HBB_BISBO/sp|P02072|HBB_BOSMU/sp|P02070|HBB_BOVIN/tr|D4QBD8|D4QBD8_BOSJA/tr|D4QBD7|D4QBD7_BOSJA/tr|D4QBB4|D4QBB4_BOVIN/tr|D4QBF0|D4QBF0_BOSGF/tr|D4QBD6|D4QBD6_BOSJA/tr|D4QBF4|D4QBF4_BOSMU/tr|D4QBB8|D4QBB8_BOSIN/tr|D4QBE7|D4QBE7_9CETA/tr|D4QBB5|D4QBB5_BOSIN/tr|D4QBD0|D4QBD0_BOSIN/tr|D4QBD1|D4QBD1_BOSIN/tr|D4QBC5|D4QBC5_BOSIN/tr|…		8.59	1	15.994919 Oxidation (M)	0	2	MASCOT		T
	P20170700320_SHUI_NIU,7730	K.KVLDSFSNGM*K.H	1241.62	0.00096	2	1	42.08	0	0.0021	0|0	sp|P67820|HBB_BUBBU/sp|P67819|HBB_BOSGF/sp|P04245|HBB_TRAST/sp|P09422|HBB_BISBO/sp|P02072|HBB_BOSMU/sp|P02070|HBB_BOVIN/tr|D4QBD8|D4QBD8_BOSJA/tr|D4QBD7|D4QBD7_BOSJA/tr|D4QBB4|D4QBB4_BOVIN/tr|D4QBF0|D4QBF0_BOSGF/tr|D4QBD6|D4QBD6_BOSJA/tr|D4QBF4|D4QBF4_BOSMU/tr|D4QBB8|D4QBB8_BOSIN/tr|D4QBE7|D4QBE7_9CETA/tr|D4QBB5|D4QBB5_BOSIN/tr|D4QBD0|D4QBD0_BOSIN/tr|D4QBD1|D4QBD1_BOSIN/tr|D4QBC5|D4QBC5_BOSIN/tr|…		8.59	1	15.994919 Oxidation (M)	0	2	MASCOT		T
	P20170700320_SHUI_NIU,8065	K.KVLDSFSNGM*K.H	1241.62	0.00182	2	1	26.02	0	0.0843	0|0	sp|P67820|HBB_BUBBU/sp|P67819|HBB_BOSGF/sp|P04245|HBB_TRAST/sp|P09422|HBB_BISBO/sp|P02072|HBB_BOSMU/sp|P02070|HBB_BOVIN/tr|D4QBD8|D4QBD8_BOSJA/tr|D4QBD7|D4QBD7_BOSJA/tr|D4QBB4|D4QBB4_BOVIN/tr|D4QBF0|D4QBF0_BOSGF/tr|D4QBD6|D4QBD6_BOSJA/tr|D4QBF4|D4QBF4_BOSMU/tr|D4QBB8|D4QBB8_BOSIN/tr|D4QBE7|D4QBE7_9CETA/tr|D4QBB5|D4QBB5_BOSIN/tr|D4QBD0|D4QBD0_BOSIN/tr|D4QBD1|D4QBD1_BOSIN/tr|D4QBC5|D4QBC5_BOSIN/tr|…		8.59	1	15.994919 Oxidation (M)	0	2	MASCOT		T
	P20170700320_SHUI_NIU,9483	K.KVLDSFSNGMK.H	1225.62	-0.0008	2	1	63.29	0	4.56e-05	0|0	sp|P67820|HBB_BUBBU/sp|P67819|HBB_BOSGF/sp|P04245|HBB_TRAST/sp|P09422|HBB_BISBO/sp|P02072|HBB_BOSMU/sp|P02070|HBB_BOVIN/tr|D4QBD8|D4QBD8_BOSJA/tr|D4QBD7|D4QBD7_BOSJA/tr|D4QBB4|D4QBB4_BOVIN/tr|D4QBF0|D4QBF0_BOSGF/tr|D4QBD6|D4QBD6_BOSJA/tr|D4QBF4|D4QBF4_BOSMU/tr|D4QBB8|D4QBB8_BOSIN/tr|D4QBE7|D4QBE7_9CETA/tr|D4QBB5|D4QBB5_BOSIN/tr|D4QBD0|D4QBD0_BOSIN/tr|D4QBD1|D4QBD1_BOSIN/tr|D4QBC5|D4QBC5_BOSIN/tr|…		8.59	1		0	2	MASCOT		T
	P20170700320_SHUI_NIU,9812	K.KVLDSFSNGMK.H	1225.62	0.0002	2	1	78.74	0	1.29e-06	0|0	sp|P67820|HBB_BUBBU/sp|P67819|HBB_BOSGF/sp|P04245|HBB_TRAST/sp|P09422|HBB_BISBO/sp|P02072|HBB_BOSMU/sp|P02070|HBB_BOVIN/tr|D4QBD8|D4QBD8_BOSJA/tr|D4QBD7|D4QBD7_BOSJA/tr|D4QBB4|D4QBB4_BOVIN/tr|D4QBF0|D4QBF0_BOSGF/tr|D4QBD6|D4QBD6_BOSJA/tr|D4QBF4|D4QBF4_BOSMU/tr|D4QBB8|D4QBB8_BOSIN/tr|D4QBE7|D4QBE7_9CETA/tr|D4QBB5|D4QBB5_BOSIN/tr|D4QBD0|D4QBD0_BOSIN/tr|D4QBD1|D4QBD1_BOSIN/tr|D4QBC5|D4QBC5_BOSIN/tr|…		8.59	1		0	2	MASCOT		T
	P20170700320_SHUI_NIU,11943	K.KVLDSFSNGMK.H	1225.62	0.0014	2	1	37.38	0	0.0182	0|0	sp|P67820|HBB_BUBBU/sp|P67819|HBB_BOSGF/sp|P04245|HBB_TRAST/sp|P09422|HBB_BISBO/sp|P02072|HBB_BOSMU/sp|P02070|HBB_BOVIN/tr|D4QBD8|D4QBD8_BOSJA/tr|D4QBD7|D4QBD7_BOSJA/tr|D4QBB4|D4QBB4_BOVIN/tr|D4QBF0|D4QBF0_BOSGF/tr|D4QBD6|D4QBD6_BOSJA/tr|D4QBF4|D4QBF4_BOSMU/tr|D4QBB8|D4QBB8_BOSIN/tr|D4QBE7|D4QBE7_9CETA/tr|D4QBB5|D4QBB5_BOSIN/tr|D4QBD0|D4QBD0_BOSIN/tr|D4QBD1|D4QBD1_BOSIN/tr|D4QBC5|D4QBC5_BOSIN/tr|…		8.59	1		0	2	MASCOT		T
	P20170700320_SHUI_NIU,8086	K.LHVDPENFK.L	1098.56	0.00228	3	1	21.23	0	0.239	0|0	sp|P04346|HBBA_BOSJA/sp|P67820|HBB_BUBBU/sp|P67819|HBB_BOSGF/sp|P04245|HBB_TRAST/sp|P09422|HBB_BISBO/sp|P02072|HBB_BOSMU/sp|P02070|HBB_BOVIN/tr|D4QBD8|D4QBD8_BOSJA/tr|D4QBD7|D4QBD7_BOSJA/tr|D4QBB4|D4QBB4_BOVIN/tr|D4QBF0|D4QBF0_BOSGF/tr|D4QBD6|D4QBD6_BOSJA/tr|D4QBF4|D4QBF4_BOSMU/tr|D4QBB8|D4QBB8_BOSIN/tr|D4QBE7|D4QBE7_9CETA/tr|D4QBB5|D4QBB5_BOSIN/tr|D4QBD0|D4QBD0_BOSIN/tr|D4QBD1|D4QBD1_BOSIN/tr|D4…		5.32	0		0	2	MASCOT		T
	P20170700320_SHUI_NIU,9781	K.LHVDPENFK.L	1098.56	0.00086	2	1	39.23	0	0.0038	0|0	sp|P04346|HBBA_BOSJA/sp|P67820|HBB_BUBBU/sp|P67819|HBB_BOSGF/sp|P04245|HBB_TRAST/sp|P09422|HBB_BISBO/sp|P02072|HBB_BOSMU/sp|P02070|HBB_BOVIN/tr|D4QBD8|D4QBD8_BOSJA/tr|D4QBD7|D4QBD7_BOSJA/tr|D4QBB4|D4QBB4_BOVIN/tr|D4QBF0|D4QBF0_BOSGF/tr|D4QBD6|D4QBD6_BOSJA/tr|D4QBF4|D4QBF4_BOSMU/tr|D4QBB8|D4QBB8_BOSIN/tr|D4QBE7|D4QBE7_9CETA/tr|D4QBB5|D4QBB5_BOSIN/tr|D4QBD0|D4QBD0_BOSIN/tr|D4QBD1|D4QBD1_BOSIN/tr|D4…		5.32	0		0	2	MASCOT		T
	P20170700320_SHUI_NIU,10143	K.LHVDPENFK.L	1098.56	6e-05	2	1	32.18	0	0.0204	0|0	sp|P04346|HBBA_BOSJA/sp|P67820|HBB_BUBBU/sp|P67819|HBB_BOSGF/sp|P04245|HBB_TRAST/sp|P09422|HBB_BISBO/sp|P02072|HBB_BOSMU/sp|P02070|HBB_BOVIN/tr|D4QBD8|D4QBD8_BOSJA/tr|D4QBD7|D4QBD7_BOSJA/tr|D4QBB4|D4QBB4_BOVIN/tr|D4QBF0|D4QBF0_BOSGF/tr|D4QBD6|D4QBD6_BOSJA/tr|D4QBF4|D4QBF4_BOSMU/tr|D4QBB8|D4QBB8_BOSIN/tr|D4QBE7|D4QBE7_9CETA/tr|D4QBB5|D4QBB5_BOSIN/tr|D4QBD0|D4QBD0_BOSIN/tr|D4QBD1|D4QBD1_BOSIN/tr|D4…		5.32	0		0	2	MASCOT		T
	P20170700320_SHUI_NIU,10148	K.LHVDPENFK.L	1098.56	-3e-05	3	1	27.79	0	0.0568	0|0	sp|P04346|HBBA_BOSJA/sp|P67820|HBB_BUBBU/sp|P67819|HBB_BOSGF/sp|P04245|HBB_TRAST/sp|P09422|HBB_BISBO/sp|P02072|HBB_BOSMU/sp|P02070|HBB_BOVIN/tr|D4QBD8|D4QBD8_BOSJA/tr|D4QBD7|D4QBD7_BOSJA/tr|D4QBB4|D4QBB4_BOVIN/tr|D4QBF0|D4QBF0_BOSGF/tr|D4QBD6|D4QBD6_BOSJA/tr|D4QBF4|D4QBF4_BOSMU/tr|D4QBB8|D4QBB8_BOSIN/tr|D4QBE7|D4QBE7_9CETA/tr|D4QBB5|D4QBB5_BOSIN/tr|D4QBD0|D4QBD0_BOSIN/tr|D4QBD1|D4QBD1_BOSIN/tr|D4…		5.32	0		0	2	MASCOT		T
	P20170700320_SHUI_NIU,10487	K.LHVDPENFK.L	1098.56	-0.00024	2	1	41.25	0	0.00233	0|0	sp|P04346|HBBA_BOSJA/sp|P67820|HBB_BUBBU/sp|P67819|HBB_BOSGF/sp|P04245|HBB_TRAST/sp|P09422|HBB_BISBO/sp|P02072|HBB_BOSMU/sp|P02070|HBB_BOVIN/tr|D4QBD8|D4QBD8_BOSJA/tr|D4QBD7|D4QBD7_BOSJA/tr|D4QBB4|D4QBB4_BOVIN/tr|D4QBF0|D4QBF0_BOSGF/tr|D4QBD6|D4QBD6_BOSJA/tr|D4QBF4|D4QBF4_BOSMU/tr|D4QBB8|D4QBB8_BOSIN/tr|D4QBE7|D4QBE7_9CETA/tr|D4QBB5|D4QBB5_BOSIN/tr|D4QBD0|D4QBD0_BOSIN/tr|D4QBD1|D4QBD1_BOSIN/tr|D4…		5.32	0		0	2	MASCOT		T
	P20170700320_SHUI_NIU,10494	K.LHVDPENFK.L	1098.56	-0.00012	3	1	24.27	0	0.128	0|0	sp|P04346|HBBA_BOSJA/sp|P67820|HBB_BUBBU/sp|P67819|HBB_BOSGF/sp|P04245|HBB_TRAST/sp|P09422|HBB_BISBO/sp|P02072|HBB_BOSMU/sp|P02070|HBB_BOVIN/tr|D4QBD8|D4QBD8_BOSJA/tr|D4QBD7|D4QBD7_BOSJA/tr|D4QBB4|D4QBB4_BOVIN/tr|D4QBF0|D4QBF0_BOSGF/tr|D4QBD6|D4QBD6_BOSJA/tr|D4QBF4|D4QBF4_BOSMU/tr|D4QBB8|D4QBB8_BOSIN/tr|D4QBE7|D4QBE7_9CETA/tr|D4QBB5|D4QBB5_BOSIN/tr|D4QBD0|D4QBD0_BOSIN/tr|D4QBD1|D4QBD1_BOSIN/tr|D4…		5.32	0		0	2	MASCOT		T
	P20170700320_SHUI_NIU,10824	K.LHVDPENFK.L	1098.56	-0.00012	2	1	36.63	0	0.00743	0|0	sp|P04346|HBBA_BOSJA/sp|P67820|HBB_BUBBU/sp|P67819|HBB_BOSGF/sp|P04245|HBB_TRAST/sp|P09422|HBB_BISBO/sp|P02072|HBB_BOSMU/sp|P02070|HBB_BOVIN/tr|D4QBD8|D4QBD8_BOSJA/tr|D4QBD7|D4QBD7_BOSJA/tr|D4QBB4|D4QBB4_BOVIN/tr|D4QBF0|D4QBF0_BOSGF/tr|D4QBD6|D4QBD6_BOSJA/tr|D4QBF4|D4QBF4_BOSMU/tr|D4QBB8|D4QBB8_BOSIN/tr|D4QBE7|D4QBE7_9CETA/tr|D4QBB5|D4QBB5_BOSIN/tr|D4QBD0|D4QBD0_BOSIN/tr|D4QBD1|D4QBD1_BOSIN/tr|D4…		5.32	0		0	2	MASCOT		T
	P20170700320_SHUI_NIU,10832	K.LHVDPENFK.L	1098.56	0.00045	3	1	33.08	0	0.0166	0|0	sp|P04346|HBBA_BOSJA/sp|P67820|HBB_BUBBU/sp|P67819|HBB_BOSGF/sp|P04245|HBB_TRAST/sp|P09422|HBB_BISBO/sp|P02072|HBB_BOSMU/sp|P02070|HBB_BOVIN/tr|D4QBD8|D4QBD8_BOSJA/tr|D4QBD7|D4QBD7_BOSJA/tr|D4QBB4|D4QBB4_BOVIN/tr|D4QBF0|D4QBF0_BOSGF/tr|D4QBD6|D4QBD6_BOSJA/tr|D4QBF4|D4QBF4_BOSMU/tr|D4QBB8|D4QBB8_BOSIN/tr|D4QBE7|D4QBE7_9CETA/tr|D4QBB5|D4QBB5_BOSIN/tr|D4QBD0|D4QBD0_BOSIN/tr|D4QBD1|D4QBD1_BOSIN/tr|D4…		5.32	0		0	2	MASCOT		T
	P20170700320_SHUI_NIU,11186	K.LHVDPENFK.L	1098.56	0.00014	2	1	39.95	0	0.00341	0|0	sp|P04346|HBBA_BOSJA/sp|P67820|HBB_BUBBU/sp|P67819|HBB_BOSGF/sp|P04245|HBB_TRAST/sp|P09422|HBB_BISBO/sp|P02072|HBB_BOSMU/sp|P02070|HBB_BOVIN/tr|D4QBD8|D4QBD8_BOSJA/tr|D4QBD7|D4QBD7_BOSJA/tr|D4QBB4|D4QBB4_BOVIN/tr|D4QBF0|D4QBF0_BOSGF/tr|D4QBD6|D4QBD6_BOSJA/tr|D4QBF4|D4QBF4_BOSMU/tr|D4QBB8|D4QBB8_BOSIN/tr|D4QBE7|D4QBE7_9CETA/tr|D4QBB5|D4QBB5_BOSIN/tr|D4QBD0|D4QBD0_BOSIN/tr|D4QBD1|D4QBD1_BOSIN/tr|D4…		5.32	0		0	2	MASCOT		T
	P20170700320_SHUI_NIU,11194	K.LHVDPENFK.L	1098.56	0.0009	3	1	35.12	0	0.00974	0|0	sp|P04346|HBBA_BOSJA/sp|P67820|HBB_BUBBU/sp|P67819|HBB_BOSGF/sp|P04245|HBB_TRAST/sp|P09422|HBB_BISBO/sp|P02072|HBB_BOSMU/sp|P02070|HBB_BOVIN/tr|D4QBD8|D4QBD8_BOSJA/tr|D4QBD7|D4QBD7_BOSJA/tr|D4QBB4|D4QBB4_BOVIN/tr|D4QBF0|D4QBF0_BOSGF/tr|D4QBD6|D4QBD6_BOSJA/tr|D4QBF4|D4QBF4_BOSMU/tr|D4QBB8|D4QBB8_BOSIN/tr|D4QBE7|D4QBE7_9CETA/tr|D4QBB5|D4QBB5_BOSIN/tr|D4QBD0|D4QBD0_BOSIN/tr|D4QBD1|D4QBD1_BOSIN/tr|D4…		5.32	0		0	2	MASCOT		T
	P20170700320_SHUI_NIU,11584	K.LHVDPENFK.L	1098.56	-0.00052	2	1	28.34	0	0.047	0|0	sp|P04346|HBBA_BOSJA/sp|P67820|HBB_BUBBU/sp|P67819|HBB_BOSGF/sp|P04245|HBB_TRAST/sp|P09422|HBB_BISBO/sp|P02072|HBB_BOSMU/sp|P02070|HBB_BOVIN/tr|D4QBD8|D4QBD8_BOSJA/tr|D4QBD7|D4QBD7_BOSJA/tr|D4QBB4|D4QBB4_BOVIN/tr|D4QBF0|D4QBF0_BOSGF/tr|D4QBD6|D4QBD6_BOSJA/tr|D4QBF4|D4QBF4_BOSMU/tr|D4QBB8|D4QBB8_BOSIN/tr|D4QBE7|D4QBE7_9CETA/tr|D4QBB5|D4QBB5_BOSIN/tr|D4QBD0|D4QBD0_BOSIN/tr|D4QBD1|D4QBD1_BOSIN/tr|D4…		5.32	0		0	2	MASCOT		T
	P20170700320_SHUI_NIU,11591	K.LHVDPENFK.L	1098.56	-0.00084	3	1	35.42	0	0.00927	0|0	sp|P04346|HBBA_BOSJA/sp|P67820|HBB_BUBBU/sp|P67819|HBB_BOSGF/sp|P04245|HBB_TRAST/sp|P09422|HBB_BISBO/sp|P02072|HBB_BOSMU/sp|P02070|HBB_BOVIN/tr|D4QBD8|D4QBD8_BOSJA/tr|D4QBD7|D4QBD7_BOSJA/tr|D4QBB4|D4QBB4_BOVIN/tr|D4QBF0|D4QBF0_BOSGF/tr|D4QBD6|D4QBD6_BOSJA/tr|D4QBF4|D4QBF4_BOSMU/tr|D4QBB8|D4QBB8_BOSIN/tr|D4QBE7|D4QBE7_9CETA/tr|D4QBB5|D4QBB5_BOSIN/tr|D4QBD0|D4QBD0_BOSIN/tr|D4QBD1|D4QBD1_BOSIN/tr|D4…		5.32	0		0	2	MASCOT		T
	P20170700320_SHUI_NIU,12091	K.LHVDPENFK.L	1098.56	-0.00026	2	1	32.35	0	0.0181	0|0	sp|P04346|HBBA_BOSJA/sp|P67820|HBB_BUBBU/sp|P67819|HBB_BOSGF/sp|P04245|HBB_TRAST/sp|P09422|HBB_BISBO/sp|P02072|HBB_BOSMU/sp|P02070|HBB_BOVIN/tr|D4QBD8|D4QBD8_BOSJA/tr|D4QBD7|D4QBD7_BOSJA/tr|D4QBB4|D4QBB4_BOVIN/tr|D4QBF0|D4QBF0_BOSGF/tr|D4QBD6|D4QBD6_BOSJA/tr|D4QBF4|D4QBF4_BOSMU/tr|D4QBB8|D4QBB8_BOSIN/tr|D4QBE7|D4QBE7_9CETA/tr|D4QBB5|D4QBB5_BOSIN/tr|D4QBD0|D4QBD0_BOSIN/tr|D4QBD1|D4QBD1_BOSIN/tr|D4…		5.32	0		0	2	MASCOT		T
	P20170700320_SHUI_NIU,12098	K.LHVDPENFK.L	1098.56	-0.0018	3	1	34.94	0	0.0104	0|0	sp|P04346|HBBA_BOSJA/sp|P67820|HBB_BUBBU/sp|P67819|HBB_BOSGF/sp|P04245|HBB_TRAST/sp|P09422|HBB_BISBO/sp|P02072|HBB_BOSMU/sp|P02070|HBB_BOVIN/tr|D4QBD8|D4QBD8_BOSJA/tr|D4QBD7|D4QBD7_BOSJA/tr|D4QBB4|D4QBB4_BOVIN/tr|D4QBF0|D4QBF0_BOSGF/tr|D4QBD6|D4QBD6_BOSJA/tr|D4QBF4|D4QBF4_BOSMU/tr|D4QBB8|D4QBB8_BOSIN/tr|D4QBE7|D4QBE7_9CETA/tr|D4QBB5|D4QBB5_BOSIN/tr|D4QBD0|D4QBD0_BOSIN/tr|D4QBD1|D4QBD1_BOSIN/tr|D4…		5.32	0		0	2	MASCOT		T
	P20170700320_SHUI_NIU,12657	K.LHVDPENFK.L	1098.56	-0.00102	3	1	26.41	0	0.0738	0|0	sp|P04346|HBBA_BOSJA/sp|P67820|HBB_BUBBU/sp|P67819|HBB_BOSGF/sp|P04245|HBB_TRAST/sp|P09422|HBB_BISBO/sp|P02072|HBB_BOSMU/sp|P02070|HBB_BOVIN/tr|D4QBD8|D4QBD8_BOSJA/tr|D4QBD7|D4QBD7_BOSJA/tr|D4QBB4|D4QBB4_BOVIN/tr|D4QBF0|D4QBF0_BOSGF/tr|D4QBD6|D4QBD6_BOSJA/tr|D4QBF4|D4QBF4_BOSMU/tr|D4QBB8|D4QBB8_BOSIN/tr|D4QBE7|D4QBE7_9CETA/tr|D4QBB5|D4QBB5_BOSIN/tr|D4QBD0|D4QBD0_BOSIN/tr|D4QBD1|D4QBD1_BOSIN/tr|D4…		5.32	0		0	2	MASCOT		T
	P20170700320_SHUI_NIU,13016	K.LHVDPENFK.L	1098.56	0.00027	3	1	28.43	0	0.0484	0|0	sp|P04346|HBBA_BOSJA/sp|P67820|HBB_BUBBU/sp|P67819|HBB_BOSGF/sp|P04245|HBB_TRAST/sp|P09422|HBB_BISBO/sp|P02072|HBB_BOSMU/sp|P02070|HBB_BOVIN/tr|D4QBD8|D4QBD8_BOSJA/tr|D4QBD7|D4QBD7_BOSJA/tr|D4QBB4|D4QBB4_BOVIN/tr|D4QBF0|D4QBF0_BOSGF/tr|D4QBD6|D4QBD6_BOSJA/tr|D4QBF4|D4QBF4_BOSMU/tr|D4QBB8|D4QBB8_BOSIN/tr|D4QBE7|D4QBE7_9CETA/tr|D4QBB5|D4QBB5_BOSIN/tr|D4QBD0|D4QBD0_BOSIN/tr|D4QBD1|D4QBD1_BOSIN/tr|D4…		5.32	0		0	2	MASCOT		T
	P20170700320_SHUI_NIU,13422	K.LHVDPENFK.L	1098.56	0.00222	3	1	23.83	0	0.131	0|0	sp|P04346|HBBA_BOSJA/sp|P67820|HBB_BUBBU/sp|P67819|HBB_BOSGF/sp|P04245|HBB_TRAST/sp|P09422|HBB_BISBO/sp|P02072|HBB_BOSMU/sp|P02070|HBB_BOVIN/tr|D4QBD8|D4QBD8_BOSJA/tr|D4QBD7|D4QBD7_BOSJA/tr|D4QBB4|D4QBB4_BOVIN/tr|D4QBF0|D4QBF0_BOSGF/tr|D4QBD6|D4QBD6_BOSJA/tr|D4QBF4|D4QBF4_BOSMU/tr|D4QBB8|D4QBB8_BOSIN/tr|D4QBE7|D4QBE7_9CETA/tr|D4QBB5|D4QBB5_BOSIN/tr|D4QBD0|D4QBD0_BOSIN/tr|D4QBD1|D4QBD1_BOSIN/tr|D4…		5.32	0		0	2	MASCOT		T
	P20170700320_SHUI_NIU,14744	K.LHVDPENFK.L	1098.56	0.00018	3	1	23.19	0	0.162	0|0	sp|P04346|HBBA_BOSJA/sp|P67820|HBB_BUBBU/sp|P67819|HBB_BOSGF/sp|P04245|HBB_TRAST/sp|P09422|HBB_BISBO/sp|P02072|HBB_BOSMU/sp|P02070|HBB_BOVIN/tr|D4QBD8|D4QBD8_BOSJA/tr|D4QBD7|D4QBD7_BOSJA/tr|D4QBB4|D4QBB4_BOVIN/tr|D4QBF0|D4QBF0_BOSGF/tr|D4QBD6|D4QBD6_BOSJA/tr|D4QBF4|D4QBF4_BOSMU/tr|D4QBB8|D4QBB8_BOSIN/tr|D4QBE7|D4QBE7_9CETA/tr|D4QBB5|D4QBB5_BOSIN/tr|D4QBD0|D4QBD0_BOSIN/tr|D4QBD1|D4QBD1_BOSIN/tr|D4…		5.32	0		0	2	MASCOT		T
	P20170700320_SHUI_NIU,15345	K.LHVDPENFK.L	1098.56	-0.00192	3	1	28.09	0	0.0501	0|0	sp|P04346|HBBA_BOSJA/sp|P67820|HBB_BUBBU/sp|P67819|HBB_BOSGF/sp|P04245|HBB_TRAST/sp|P09422|HBB_BISBO/sp|P02072|HBB_BOSMU/sp|P02070|HBB_BOVIN/tr|D4QBD8|D4QBD8_BOSJA/tr|D4QBD7|D4QBD7_BOSJA/tr|D4QBB4|D4QBB4_BOVIN/tr|D4QBF0|D4QBF0_BOSGF/tr|D4QBD6|D4QBD6_BOSJA/tr|D4QBF4|D4QBF4_BOSMU/tr|D4QBB8|D4QBB8_BOSIN/tr|D4QBE7|D4QBE7_9CETA/tr|D4QBB5|D4QBB5_BOSIN/tr|D4QBD0|D4QBD0_BOSIN/tr|D4QBD1|D4QBD1_BOSIN/tr|D4…		5.32	0		0	2	MASCOT		T
	P20170700320_SHUI_NIU,8652	K.VDEVGGEALGR.L	1101.55	4e-05	2	1	70.47	0	3e-06	0|0	sp|P02081|HBBF_BOVIN/sp|P04245|HBB_TRAST/sp|P02072|HBB_BOSMU/sp|P02070|HBB_BOVIN/tr|D4QBB4|D4QBB4_BOVIN/tr|D4QBF4|D4QBF4_BOSMU/tr|D4QBB8|D4QBB8_BOSIN/tr|D4QBD1|D4QBD1_BOSIN/tr|D4QBE2|D4QBE2_BOSJA/tr|G3MZ21|G3MZ21_BOVIN/tr|D4QBE6|D4QBE6_9CETA/tr|D4QBD5|D4QBD5_BOSJA/tr|D4QBF1|D4QBF1_BOSGF/tr|L8HT60|L8HT60_9CETA/tr|D4QBF3|D4QBF3_BOSMU		4.14	0		0	2	MASCOT		T
	P20170700320_SHUI_NIU,7827	K.VLDSFSNGM*K.H	1113.52	0.00016	2	1	56.24	0	0.00013	0|0	sp|P67820|HBB_BUBBU/sp|P67819|HBB_BOSGF/sp|P04245|HBB_TRAST/sp|P09422|HBB_BISBO/sp|P02072|HBB_BOSMU/sp|P02070|HBB_BOVIN/tr|D4QBD8|D4QBD8_BOSJA/tr|D4QBD7|D4QBD7_BOSJA/tr|D4QBB4|D4QBB4_BOVIN/tr|D4QBF0|D4QBF0_BOSGF/tr|D4QBD6|D4QBD6_BOSJA/tr|D4QBF4|D4QBF4_BOSMU/tr|D4QBB8|D4QBB8_BOSIN/tr|D4QBE7|D4QBE7_9CETA/tr|D4QBB5|D4QBB5_BOSIN/tr|D4QBD0|D4QBD0_BOSIN/tr|D4QBD1|D4QBD1_BOSIN/tr|D4QBC5|D4QBC5_BOSIN/tr|…		5.81	0	15.994919 Oxidation (M)	0	2	MASCOT		T
	P20170700320_SHUI_NIU,8472	K.VLDSFSNGM*K.H	1113.52	-0.00024	2	1	38.92	0	0.0073	0|0	sp|P67820|HBB_BUBBU/sp|P67819|HBB_BOSGF/sp|P04245|HBB_TRAST/sp|P09422|HBB_BISBO/sp|P02072|HBB_BOSMU/sp|P02070|HBB_BOVIN/tr|D4QBD8|D4QBD8_BOSJA/tr|D4QBD7|D4QBD7_BOSJA/tr|D4QBB4|D4QBB4_BOVIN/tr|D4QBF0|D4QBF0_BOSGF/tr|D4QBD6|D4QBD6_BOSJA/tr|D4QBF4|D4QBF4_BOSMU/tr|D4QBB8|D4QBB8_BOSIN/tr|D4QBE7|D4QBE7_9CETA/tr|D4QBB5|D4QBB5_BOSIN/tr|D4QBD0|D4QBD0_BOSIN/tr|D4QBD1|D4QBD1_BOSIN/tr|D4QBC5|D4QBC5_BOSIN/tr|…		5.81	0	15.994919 Oxidation (M)	0	2	MASCOT		T
	P20170700320_SHUI_NIU,11098	K.VLDSFSNGM*K.H	1113.52	-0.00046	2	1	59.82	0	2.32e-05	0|0	sp|P67820|HBB_BUBBU/sp|P67819|HBB_BOSGF/sp|P04245|HBB_TRAST/sp|P09422|HBB_BISBO/sp|P02072|HBB_BOSMU/sp|P02070|HBB_BOVIN/tr|D4QBD8|D4QBD8_BOSJA/tr|D4QBD7|D4QBD7_BOSJA/tr|D4QBB4|D4QBB4_BOVIN/tr|D4QBF0|D4QBF0_BOSGF/tr|D4QBD6|D4QBD6_BOSJA/tr|D4QBF4|D4QBF4_BOSMU/tr|D4QBB8|D4QBB8_BOSIN/tr|D4QBE7|D4QBE7_9CETA/tr|D4QBB5|D4QBB5_BOSIN/tr|D4QBD0|D4QBD0_BOSIN/tr|D4QBD1|D4QBD1_BOSIN/tr|D4QBC5|D4QBC5_BOSIN/tr|…		5.81	0	15.994919 Oxidation (M)	0	2	MASCOT		T
	P20170700320_SHUI_NIU,11500	K.VLDSFSNGM*K.H	1113.52	0.00018	2	1	61.69	0	1.36e-05	0|0	sp|P67820|HBB_BUBBU/sp|P67819|HBB_BOSGF/sp|P04245|HBB_TRAST/sp|P09422|HBB_BISBO/sp|P02072|HBB_BOSMU/sp|P02070|HBB_BOVIN/tr|D4QBD8|D4QBD8_BOSJA/tr|D4QBD7|D4QBD7_BOSJA/tr|D4QBB4|D4QBB4_BOVIN/tr|D4QBF0|D4QBF0_BOSGF/tr|D4QBD6|D4QBD6_BOSJA/tr|D4QBF4|D4QBF4_BOSMU/tr|D4QBB8|D4QBB8_BOSIN/tr|D4QBE7|D4QBE7_9CETA/tr|D4QBB5|D4QBB5_BOSIN/tr|D4QBD0|D4QBD0_BOSIN/tr|D4QBD1|D4QBD1_BOSIN/tr|D4QBC5|D4QBC5_BOSIN/tr|…		5.81	0	15.994919 Oxidation (M)	0	2	MASCOT		T
	P20170700320_SHUI_NIU,12143	K.VLDSFSNGM*K.H	1113.52	-4e-05	2	1	57.75	0	9.18e-05	0|0	sp|P67820|HBB_BUBBU/sp|P67819|HBB_BOSGF/sp|P04245|HBB_TRAST/sp|P09422|HBB_BISBO/sp|P02072|HBB_BOSMU/sp|P02070|HBB_BOVIN/tr|D4QBD8|D4QBD8_BOSJA/tr|D4QBD7|D4QBD7_BOSJA/tr|D4QBB4|D4QBB4_BOVIN/tr|D4QBF0|D4QBF0_BOSGF/tr|D4QBD6|D4QBD6_BOSJA/tr|D4QBF4|D4QBF4_BOSMU/tr|D4QBB8|D4QBB8_BOSIN/tr|D4QBE7|D4QBE7_9CETA/tr|D4QBB5|D4QBB5_BOSIN/tr|D4QBD0|D4QBD0_BOSIN/tr|D4QBD1|D4QBD1_BOSIN/tr|D4QBC5|D4QBC5_BOSIN/tr|…		5.81	0	15.994919 Oxidation (M)	0	2	MASCOT		T
	P20170700320_SHUI_NIU,8795	K.VLDSFSNGMK.H	1097.53	0.0002	3	1	25.73	0	0.0801	0|0	sp|P67820|HBB_BUBBU/sp|P67819|HBB_BOSGF/sp|P04245|HBB_TRAST/sp|P09422|HBB_BISBO/sp|P02072|HBB_BOSMU/sp|P02070|HBB_BOVIN/tr|D4QBD8|D4QBD8_BOSJA/tr|D4QBD7|D4QBD7_BOSJA/tr|D4QBB4|D4QBB4_BOVIN/tr|D4QBF0|D4QBF0_BOSGF/tr|D4QBD6|D4QBD6_BOSJA/tr|D4QBF4|D4QBF4_BOSMU/tr|D4QBB8|D4QBB8_BOSIN/tr|D4QBE7|D4QBE7_9CETA/tr|D4QBB5|D4QBB5_BOSIN/tr|D4QBD0|D4QBD0_BOSIN/tr|D4QBD1|D4QBD1_BOSIN/tr|D4QBC5|D4QBC5_BOSIN/tr|…		5.81	0		0	2	MASCOT		T
	P20170700320_SHUI_NIU,12195	K.VLDSFSNGMK.H	1097.53	-0.00095	2	1	38.31	0	0.016	0|0	sp|P67820|HBB_BUBBU/sp|P67819|HBB_BOSGF/sp|P04245|HBB_TRAST/sp|P09422|HBB_BISBO/sp|P02072|HBB_BOSMU/sp|P02070|HBB_BOVIN/tr|D4QBD8|D4QBD8_BOSJA/tr|D4QBD7|D4QBD7_BOSJA/tr|D4QBB4|D4QBB4_BOVIN/tr|D4QBF0|D4QBF0_BOSGF/tr|D4QBD6|D4QBD6_BOSJA/tr|D4QBF4|D4QBF4_BOSMU/tr|D4QBB8|D4QBB8_BOSIN/tr|D4QBE7|D4QBE7_9CETA/tr|D4QBB5|D4QBB5_BOSIN/tr|D4QBD0|D4QBD0_BOSIN/tr|D4QBD1|D4QBD1_BOSIN/tr|D4QBC5|D4QBC5_BOSIN/tr|…		5.81	0		0	2	MASCOT		T
	P20170700320_SHUI_NIU,12426	K.VLDSFSNGMK.H	1097.53	-0.00133	2	1	50.12	0	0.000309	0|0	sp|P67820|HBB_BUBBU/sp|P67819|HBB_BOSGF/sp|P04245|HBB_TRAST/sp|P09422|HBB_BISBO/sp|P02072|HBB_BOSMU/sp|P02070|HBB_BOVIN/tr|D4QBD8|D4QBD8_BOSJA/tr|D4QBD7|D4QBD7_BOSJA/tr|D4QBB4|D4QBB4_BOVIN/tr|D4QBF0|D4QBF0_BOSGF/tr|D4QBD6|D4QBD6_BOSJA/tr|D4QBF4|D4QBF4_BOSMU/tr|D4QBB8|D4QBB8_BOSIN/tr|D4QBE7|D4QBE7_9CETA/tr|D4QBB5|D4QBB5_BOSIN/tr|D4QBD0|D4QBD0_BOSIN/tr|D4QBD1|D4QBD1_BOSIN/tr|D4QBC5|D4QBC5_BOSIN/tr|…		5.81	0		0	2	MASCOT		T
	P20170700320_SHUI_NIU,12784	K.VLDSFSNGMK.H	1097.53	-0.00182	2	1	70.04	0	3.15e-06	0|0	sp|P67820|HBB_BUBBU/sp|P67819|HBB_BOSGF/sp|P04245|HBB_TRAST/sp|P09422|HBB_BISBO/sp|P02072|HBB_BOSMU/sp|P02070|HBB_BOVIN/tr|D4QBD8|D4QBD8_BOSJA/tr|D4QBD7|D4QBD7_BOSJA/tr|D4QBB4|D4QBB4_BOVIN/tr|D4QBF0|D4QBF0_BOSGF/tr|D4QBD6|D4QBD6_BOSJA/tr|D4QBF4|D4QBF4_BOSMU/tr|D4QBB8|D4QBB8_BOSIN/tr|D4QBE7|D4QBE7_9CETA/tr|D4QBB5|D4QBB5_BOSIN/tr|D4QBD0|D4QBD0_BOSIN/tr|D4QBD1|D4QBD1_BOSIN/tr|D4QBC5|D4QBC5_BOSIN/tr|…		5.81	0		0	2	MASCOT		T
	P20170700320_SHUI_NIU,13146	K.VLDSFSNGMK.H	1097.53	0.00065	2	1	70.15	0	2.89e-06	0|0	sp|P67820|HBB_BUBBU/sp|P67819|HBB_BOSGF/sp|P04245|HBB_TRAST/sp|P09422|HBB_BISBO/sp|P02072|HBB_BOSMU/sp|P02070|HBB_BOVIN/tr|D4QBD8|D4QBD8_BOSJA/tr|D4QBD7|D4QBD7_BOSJA/tr|D4QBB4|D4QBB4_BOVIN/tr|D4QBF0|D4QBF0_BOSGF/tr|D4QBD6|D4QBD6_BOSJA/tr|D4QBF4|D4QBF4_BOSMU/tr|D4QBB8|D4QBB8_BOSIN/tr|D4QBE7|D4QBE7_9CETA/tr|D4QBB5|D4QBB5_BOSIN/tr|D4QBD0|D4QBD0_BOSIN/tr|D4QBD1|D4QBD1_BOSIN/tr|D4QBC5|D4QBC5_BOSIN/tr|…		5.81	0		0	2	MASCOT		T
	P20170700320_SHUI_NIU,17869	K.VLDSFSNGMK.H	1097.53	0.00185	2	1	44.35	0	0.00371	0|0	sp|P67820|HBB_BUBBU/sp|P67819|HBB_BOSGF/sp|P04245|HBB_TRAST/sp|P09422|HBB_BISBO/sp|P02072|HBB_BOSMU/sp|P02070|HBB_BOVIN/tr|D4QBD8|D4QBD8_BOSJA/tr|D4QBD7|D4QBD7_BOSJA/tr|D4QBB4|D4QBB4_BOVIN/tr|D4QBF0|D4QBF0_BOSGF/tr|D4QBD6|D4QBD6_BOSJA/tr|D4QBF4|D4QBF4_BOSMU/tr|D4QBB8|D4QBB8_BOSIN/tr|D4QBE7|D4QBE7_9CETA/tr|D4QBB5|D4QBB5_BOSIN/tr|D4QBD0|D4QBD0_BOSIN/tr|D4QBD1|D4QBD1_BOSIN/tr|D4QBC5|D4QBC5_BOSIN/tr|…		5.81	0		0	2	MASCOT		T
	P20170700320_SHUI_NIU,18228	K.VLDSFSNGMK.H	1097.53	0.00824	2	1	45.09	0	0.00282	0|0	sp|P67820|HBB_BUBBU/sp|P67819|HBB_BOSGF/sp|P04245|HBB_TRAST/sp|P09422|HBB_BISBO/sp|P02072|HBB_BOSMU/sp|P02070|HBB_BOVIN/tr|D4QBD8|D4QBD8_BOSJA/tr|D4QBD7|D4QBD7_BOSJA/tr|D4QBB4|D4QBB4_BOVIN/tr|D4QBF0|D4QBF0_BOSGF/tr|D4QBD6|D4QBD6_BOSJA/tr|D4QBF4|D4QBF4_BOSMU/tr|D4QBB8|D4QBB8_BOSIN/tr|D4QBE7|D4QBE7_9CETA/tr|D4QBB5|D4QBB5_BOSIN/tr|D4QBD0|D4QBD0_BOSIN/tr|D4QBD1|D4QBD1_BOSIN/tr|D4QBC5|D4QBC5_BOSIN/tr|…		5.81	0		0	2	MASCOT		T
	P20170700320_SHUI_NIU,18927	K.VLDSFSNGMK.H	1097.53	0.00545	2	1	46.78	0	0.00197	0|0	sp|P67820|HBB_BUBBU/sp|P67819|HBB_BOSGF/sp|P04245|HBB_TRAST/sp|P09422|HBB_BISBO/sp|P02072|HBB_BOSMU/sp|P02070|HBB_BOVIN/tr|D4QBD8|D4QBD8_BOSJA/tr|D4QBD7|D4QBD7_BOSJA/tr|D4QBB4|D4QBB4_BOVIN/tr|D4QBF0|D4QBF0_BOSGF/tr|D4QBD6|D4QBD6_BOSJA/tr|D4QBF4|D4QBF4_BOSMU/tr|D4QBB8|D4QBB8_BOSIN/tr|D4QBE7|D4QBE7_9CETA/tr|D4QBB5|D4QBB5_BOSIN/tr|D4QBD0|D4QBD0_BOSIN/tr|D4QBD1|D4QBD1_BOSIN/tr|D4QBC5|D4QBC5_BOSIN/tr|…		5.81	0		0	2	MASCOT		T
	P20170700320_SHUI_NIU,19682	K.VLDSFSNGMK.H	1097.53	0.00165	2	1	32.03	0	0.0633	0|0	sp|P67820|HBB_BUBBU/sp|P67819|HBB_BOSGF/sp|P04245|HBB_TRAST/sp|P09422|HBB_BISBO/sp|P02072|HBB_BOSMU/sp|P02070|HBB_BOVIN/tr|D4QBD8|D4QBD8_BOSJA/tr|D4QBD7|D4QBD7_BOSJA/tr|D4QBB4|D4QBB4_BOVIN/tr|D4QBF0|D4QBF0_BOSGF/tr|D4QBD6|D4QBD6_BOSJA/tr|D4QBF4|D4QBF4_BOSMU/tr|D4QBB8|D4QBB8_BOSIN/tr|D4QBE7|D4QBE7_9CETA/tr|D4QBB5|D4QBB5_BOSIN/tr|D4QBD0|D4QBD0_BOSIN/tr|D4QBD1|D4QBD1_BOSIN/tr|D4QBC5|D4QBC5_BOSIN/tr|…		5.81	0		0	2	MASCOT		T
	P20170700320_SHUI_NIU,20029	K.VLDSFSNGMK.H	1097.53	0.00185	2	1	30.92	0	0.0818	0|0	sp|P67820|HBB_BUBBU/sp|P67819|HBB_BOSGF/sp|P04245|HBB_TRAST/sp|P09422|HBB_BISBO/sp|P02072|HBB_BOSMU/sp|P02070|HBB_BOVIN/tr|D4QBD8|D4QBD8_BOSJA/tr|D4QBD7|D4QBD7_BOSJA/tr|D4QBB4|D4QBB4_BOVIN/tr|D4QBF0|D4QBF0_BOSGF/tr|D4QBD6|D4QBD6_BOSJA/tr|D4QBF4|D4QBF4_BOSMU/tr|D4QBB8|D4QBB8_BOSIN/tr|D4QBE7|D4QBE7_9CETA/tr|D4QBB5|D4QBB5_BOSIN/tr|D4QBD0|D4QBD0_BOSIN/tr|D4QBD1|D4QBD1_BOSIN/tr|D4QBC5|D4QBC5_BOSIN/tr|…		5.81	0		0	2	MASCOT		T
[truncated: 4,207 more rows]

## Sheet: dairy cattle
	Reference	PepCount	UniquePepCount	CoverPercent	MW	PI
[truncated: 9,546 more rows]

## Sheet: beef cattle
	Reference	PepCount	UniquePepCount	CoverPercent	MW	PI
[truncated: 9,583 more rows]
